# Supplementary material for: Effect of Ultraviolet Radiation and Benzo[a]pyrene Co-Exposure on Skin Biology: Autophagy as a Potential Target
Source: Int J Mol Sci. 2023 Mar 20;24(6):5863. doi: 10.3390/ijms24065863 (PMC10056937; doi:10.3390/ijms24065863)
Supplement: Supplementary file 1 [file ijms-24-05863-s001.zip]

Archive with 6 entries (6 files):
- Supplemental Table 1 Cytosol complete list of Proteins  UV vs Tni.xlsx
- Supplemental Table 2 Membrane complete list of Proteins  UV vs Tni.xlsx
- Supplemental Table 3 Nucleus complete list of Proteins  UV vs Tni.xlsx
- Supplemental Table 4 Cytosol complete list of Proteins  UVBap vs Tni.xlsx
- Supplemental Table 5 Membrane complete list of Proteins  UVBap vs Tni.xlsx
- Supplemental Table 6 Nucleus complete list of Proteins  UVBap vs Tni.xlsx
