# Supplementary material for: Effect of Ultraviolet Radiation and Benzo[a]pyrene Co-Exposure on Skin Biology: Autophagy as a Potential Target
Source: Int J Mol Sci. 2023 Mar 20;24(6):5863. doi: 10.3390/ijms24065863 (PMC10056937; doi:10.3390/ijms24065863)
Supplement: Supplementary file 1 [file ijms-24-05863-s001.zip › Supplemental Table 1 Cytosol complete list of Proteins UV vs Tni.xlsx]

## Sheet: UV to Tni (all)
Entry	Entry name	Protein names	Ratio UV / Tni	p-value
Q09666	AHNK_HUMAN	Neuroblast differentiation-associated protein AHNAK (Desmoyokin)	7.34049	0.07233
P15924	DESP_HUMAN	Desmoplakin (DP) (250/210 kDa paraneoplastic pemphigus antigen)	5.7474	0.0304
P20930	FILA_HUMAN	Filaggrin	4.25992	0.10481
P35579	MYH9_HUMAN	Myosin-9 (Cellular myosin heavy chain, type A) (Myosin heavy chain 9) (Myosin heavy chain, non-muscle IIa) (Non-muscle myosin heavy chain A) (NMMHC-A) (Non-muscle myosin heavy chain IIa) (NMMHC II-a) (NMMHC-IIA)	3.58752	0.00515
O43707	ACTN4_HUMAN	Alpha-actinin-4 (Non-muscle alpha-actinin 4)	3.54028	0.02666
P12814	ACTN1_HUMAN	Alpha-actinin-1 (Alpha-actinin cytoskeletal isoform) (F-actin cross-linking protein) (Non-muscle alpha-actinin-1)	3.32239	0.08207
P02768	ALBU_HUMAN	Serum albumin	3.10915	0.22554
P18206	VINC_HUMAN	Vinculin (Metavinculin) (MV)	3.00725	8.6436e-06
P55072	TERA_HUMAN	Transitional endoplasmic reticulum ATPase (TER ATPase) (EC 3.6.4.6) (15S Mg(2+)-ATPase p97 subunit) (Valosin-containing protein) (VCP)	2.88443	0.15492
P14618	KPYM_HUMAN	Pyruvate kinase PKM (EC 2.7.1.40) (Cytosolic thyroid hormone-binding protein) (CTHBP) (Opa-interacting protein 3) (OIP-3) (Pyruvate kinase 2/3) (Pyruvate kinase muscle isozyme) (Thyroid hormone-binding protein 1) (THBP1) (Tumor M2-PK) (p58)	2.81573	0.17626
P07476	INVO_HUMAN	Involucrin	2.80299	0.01015
Q6UWP8	SBSN_HUMAN	Suprabasin	2.67661	0.30919
Q08188	TGM3_HUMAN	Protein-glutamine gamma-glutamyltransferase E (EC 2.3.2.13) (Transglutaminase E) (TG(E)) (TGE) (TGase E) (Transglutaminase-3) (TGase-3) [Cleaved into: Protein-glutamine gamma-glutamyltransferase E 50 kDa catalytic chain; Protein-glutamine gamma-glutamyltransferase E 27 kDa non-catalytic chain]	2.57376	0.01503
P13639	EF2_HUMAN	Elongation factor 2 (EF-2)	2.47534	0.35871
P06737	PYGL_HUMAN	Glycogen phosphorylase, liver form (EC 2.4.1.1)	2.42013	0.00015
P06733	ENOA_HUMAN	Alpha-enolase (EC 4.2.1.11) (2-phospho-D-glycerate hydro-lyase) (C-myc promoter-binding protein) (Enolase 1) (MBP-1) (MPB-1) (Non-neural enolase) (NNE) (Phosphopyruvate hydratase) (Plasminogen-binding protein)	2.36183	0.06965
P04264	K2C1_HUMAN	Keratin, type II cytoskeletal 1 (67 kDa cytokeratin) (Cytokeratin-1) (CK-1) (Hair alpha protein) (Keratin-1) (K1) (Type-II keratin Kb1)	2.33673	0.23908
Q13813	SPTN1_HUMAN	Spectrin alpha chain, non-erythrocytic 1 (Alpha-II spectrin) (Fodrin alpha chain) (Spectrin, non-erythroid alpha subunit)	2.32047	0.27435
P14923	PLAK_HUMAN	Junction plakoglobin (Catenin gamma) (Desmoplakin III) (Desmoplakin-3)	2.20085	0.31393
P0DMV8	HS71A_HUMAN	Heat shock 70 kDa protein 1A (Heat shock 70 kDa protein 1) (HSP70-1) (HSP70.1)	2.19574	7.4036e-05
P48741	HSP77_HUMAN	Putative heat shock 70 kDa protein 7 (Heat shock 70 kDa protein B)	2.17771	0.19261
O75369	FLNB_HUMAN	Filamin-B (FLN-B) (ABP-278) (ABP-280 homolog) (Actin-binding-like protein) (Beta-filamin) (Filamin homolog 1) (Fh1) (Filamin-3) (Thyroid autoantigen) (Truncated actin-binding protein) (Truncated ABP)	2.15496	0.39831
P29508	SPB3_HUMAN	Serpin B3 (Protein T4-A) (Squamous cell carcinoma antigen 1) (SCCA-1)	2.09981	0.02985
P04075	ALDOA_HUMAN	Fructose-bisphosphate aldolase A (EC 4.1.2.13) (Lung cancer antigen NY-LU-1) (Muscle-type aldolase)	2.05267	0.11768
P11142	HSP7C_HUMAN	Heat shock cognate 71 kDa protein (Heat shock 70 kDa protein 8) (Lipopolysaccharide-associated protein 1) (LAP-1) (LPS-associated protein 1)	2.05244	0.00571
P13645	K1C10_HUMAN	Keratin, type I cytoskeletal 10 (Cytokeratin-10) (CK-10) (Keratin-10) (K10)	2.03378	0.04087
P13647	K2C5_HUMAN	Keratin, type II cytoskeletal 5 (58 kDa cytokeratin) (Cytokeratin-5) (CK-5) (Keratin-5) (K5) (Type-II keratin Kb5)	2.03181	0.13763
P07355	ANXA2_HUMAN	Annexin A2 (Annexin II) (Annexin-2) (Calpactin I heavy chain) (Calpactin-1 heavy chain) (Chromobindin-8) (Lipocortin II) (Placental anticoagulant protein IV) (PAP-IV) (Protein I) (p36)	2.02057	0.05674
P13797	PLST_HUMAN	Plastin-3 (T-plastin)	2.0185	0.05559
P50990	TCPQ_HUMAN	T-complex protein 1 subunit theta (TCP-1-theta) (CCT-theta) (Renal carcinoma antigen NY-REN-15)	2.01424	5.6698e-05
Q96G03	PGM2_HUMAN	Phosphoglucomutase-2 (PGM 2) (EC 5.4.2.2) (Glucose phosphomutase 2) (Phosphodeoxyribomutase) (Phosphopentomutase) (EC 5.4.2.7)	1.99653	0.03189
P48594	SPB4_HUMAN	Serpin B4 (Leupin) (Peptidase inhibitor 11) (PI-11) (Squamous cell carcinoma antigen 2) (SCCA-2)	1.97925	0.00089
P11021	GRP78_HUMAN	78 kDa glucose-regulated protein (GRP-78) (Endoplasmic reticulum lumenal Ca(2+)-binding protein grp78) (Heat shock 70 kDa protein 5) (Immunoglobulin heavy chain-binding protein) (BiP)	1.95453	0.0769
P00558	PGK1_HUMAN	Phosphoglycerate kinase 1 (EC 2.7.2.3) (Cell migration-inducing gene 10 protein) (Primer recognition protein 2) (PRP 2)	1.90991	0.00023
P68371	TBB4B_HUMAN	Tubulin beta-4B chain (Tubulin beta-2 chain) (Tubulin beta-2C chain)	1.86625	0.02966
P55786	PSA_HUMAN	Puromycin-sensitive aminopeptidase (PSA) (EC 3.4.11.14) (Cytosol alanyl aminopeptidase) (AAP-S)	1.85288	0.01848
A8K2U0	A2ML1_HUMAN	Alpha-2-macroglobulin-like protein 1 (C3 and PZP-like alpha-2-macroglobulin domain-containing protein 9)	1.8383	0.00068
Q13885	TBB2A_HUMAN	Tubulin beta-2A chain (Tubulin beta class IIa)	1.83473	0.31743
P31944	CASPE_HUMAN	Caspase-14 (CASP-14) (EC 3.4.22.-) [Cleaved into: Caspase-14 subunit p17, mature form; Caspase-14 subunit p10, mature form; Caspase-14 subunit p20, intermediate form; Caspase-14 subunit p8, intermediate form]	1.80629	0.02843
P02545	LMNA_HUMAN	Prelamin-A/C [Cleaved into: Lamin-A/C (70 kDa lamin) (Renal carcinoma antigen NY-REN-32)]	1.80392	0.04281
P29401	TKT_HUMAN	Transketolase (TK) (EC 2.2.1.1)	1.79383	0.21919
Q15149	PLEC_HUMAN	Plectin (PCN) (PLTN) (Hemidesmosomal protein 1) (HD1) (Plectin-1)	1.77843	0.47427
P20810	ICAL_HUMAN	Calpastatin (Calpain inhibitor) (Sperm BS-17 component)	1.77156	0.02286
P04406	G3P_HUMAN	Glyceraldehyde-3-phosphate dehydrogenase (GAPDH) (EC 1.2.1.12) (Peptidyl-cysteine S-nitrosylase GAPDH) (EC 2.6.99.-)	1.75749	0.17586
P02533	K1C14_HUMAN	Keratin, type I cytoskeletal 14 (Cytokeratin-14) (CK-14) (Keratin-14) (K14)	1.75314	0.12188
P50395	GDIB_HUMAN	Rab GDP dissociation inhibitor beta (Rab GDI beta) (Guanosine diphosphate dissociation inhibitor 2) (GDI-2)	1.73431	0.14027
P60709	ACTB_HUMAN	Actin, cytoplasmic 1 (Beta-actin) [Cleaved into: Actin, cytoplasmic 1, N-terminally processed]	1.71043	0.31382
P08670	VIME_HUMAN	Vimentin	1.71015	0.05822
Q13200	PSMD2_HUMAN	26S proteasome non-ATPase regulatory subunit 2 (26S proteasome regulatory subunit RPN1) (26S proteasome regulatory subunit S2) (26S proteasome subunit p97) (Protein 55.11) (Tumor necrosis factor type 1 receptor-associated protein 2)	1.70983	0.00094
P06396	GELS_HUMAN	Gelsolin (AGEL) (Actin-depolymerizing factor) (ADF) (Brevin)	1.70845	0.00096
Q86VP6	CAND1_HUMAN	Cullin-associated NEDD8-dissociated protein 1 (Cullin-associated and neddylation-dissociated protein 1) (TBP-interacting protein of 120 kDa A) (TBP-interacting protein 120A) (p120 CAND1)	1.68649	0.22012
P26038	MOES_HUMAN	Moesin (Membrane-organizing extension spike protein)	1.68547	0.01946
Q13867	BLMH_HUMAN	Bleomycin hydrolase (BH) (BLM hydrolase) (BMH) (EC 3.4.22.40)	1.67503	0.32276
P02538	K2C6A_HUMAN	Keratin, type II cytoskeletal 6A (Cytokeratin-6A) (CK-6A) (Cytokeratin-6D) (CK-6D) (Keratin-6A) (K6A) (Type-II keratin Kb6) (allergen Hom s 5)	1.67245	0.01343
P07237	PDIA1_HUMAN	Protein disulfide-isomerase (PDI) (EC 5.3.4.1) (Cellular thyroid hormone-binding protein) (Prolyl 4-hydroxylase subunit beta) (p55)	1.66992	0.01978
Q01469	FABP5_HUMAN	Fatty acid-binding protein, epidermal (Epidermal-type fatty acid-binding protein) (E-FABP) (Fatty acid-binding protein 5) (Psoriasis-associated fatty acid-binding protein homolog) (PA-FABP)	1.6583	0.07845
P27816	MAP4_HUMAN	Microtubule-associated protein 4 (MAP-4)	1.65444	0.12517
Q16658	FSCN1_HUMAN	Fascin (55 kDa actin-bundling protein) (Singed-like protein) (p55)	1.64565	0.0564
P07384	CAN1_HUMAN	Calpain-1 catalytic subunit (EC 3.4.22.52) (Calcium-activated neutral proteinase 1) (CANP 1) (Calpain mu-type) (Calpain-1 large subunit) (Cell proliferation-inducing gene 30 protein) (Micromolar-calpain) (muCANP)	1.63072	0.15422
P60174	TPIS_HUMAN	Triosephosphate isomerase (TIM) (EC 5.3.1.1) (Triose-phosphate isomerase)	1.62843	0.01986
P06576	ATPB_HUMAN	ATP synthase subunit beta, mitochondrial (EC 3.6.3.14)	1.61577	0.17135
Q02413	DSG1_HUMAN	Desmoglein-1 (Cadherin family member 4) (Desmosomal glycoprotein 1) (DG1) (DGI) (Pemphigus foliaceus antigen)	1.6061	0.09609
P62258	1433E_HUMAN	14-3-3 protein epsilon (14-3-3E)	1.60423	0.24525
P00338	LDHA_HUMAN	L-lactate dehydrogenase A chain (LDH-A) (EC 1.1.1.27) (Cell proliferation-inducing gene 19 protein) (LDH muscle subunit) (LDH-M) (Renal carcinoma antigen NY-REN-59)	1.58847	0.10247
P35908	K22E_HUMAN	Keratin, type II cytoskeletal 2 epidermal (Cytokeratin-2e) (CK-2e) (Epithelial keratin-2e) (Keratin-2 epidermis) (Keratin-2e) (K2e) (Type-II keratin Kb2)	1.58496	0.04389
P13489	RINI_HUMAN	Ribonuclease inhibitor (Placental ribonuclease inhibitor) (Placental RNase inhibitor) (Ribonuclease/angiogenin inhibitor 1) (RAI)	1.58286	0.01784
P31947	1433S_HUMAN	14-3-3 protein sigma (Epithelial cell marker protein 1) (Stratifin)	1.57769	0.05621
P38606	VATA_HUMAN	V-type proton ATPase catalytic subunit A (V-ATPase subunit A) (EC 3.6.3.14) (V-ATPase 69 kDa subunit) (Vacuolar ATPase isoform VA68) (Vacuolar proton pump subunit alpha)	1.57704	0.03747
P10809	CH60_HUMAN	60 kDa heat shock protein, mitochondrial (60 kDa chaperonin) (Chaperonin 60) (CPN60) (Heat shock protein 60) (HSP-60) (Hsp60) (HuCHA60) (Mitochondrial matrix protein P1) (P60 lymphocyte protein)	1.57662	0.02683
P15311	EZRI_HUMAN	Ezrin (Cytovillin) (Villin-2) (p81)	1.5738	0.0002
P68366	TBA4A_HUMAN	Tubulin alpha-4A chain (Alpha-tubulin 1) (Testis-specific alpha-tubulin) (Tubulin H2-alpha) (Tubulin alpha-1 chain)	1.56918	0.38644
Q71U36	TBA1A_HUMAN	Tubulin alpha-1A chain (Alpha-tubulin 3) (Tubulin B-alpha-1) (Tubulin alpha-3 chain)	1.5589	0.05728
P09972	ALDOC_HUMAN	Fructose-bisphosphate aldolase C (EC 4.1.2.13) (Brain-type aldolase)	1.55497	0.00029
P19971	TYPH_HUMAN	Thymidine phosphorylase (TP) (EC 2.4.2.4) (Gliostatin) (Platelet-derived endothelial cell growth factor) (PD-ECGF) (TdRPase)	1.55483	0.12174
O43776	SYNC_HUMAN	Asparagine--tRNA ligase, cytoplasmic (EC 6.1.1.22) (Asparaginyl-tRNA synthetase) (AsnRS)	1.55177	0.00095
P00367	DHE3_HUMAN	Glutamate dehydrogenase 1, mitochondrial (GDH 1) (EC 1.4.1.3)	1.5503	0.07326
P30740	ILEU_HUMAN	Leukocyte elastase inhibitor (LEI) (Monocyte/neutrophil elastase inhibitor) (EI) (M/NEI) (Peptidase inhibitor 2) (PI-2) (Serpin B1)	1.53811	3.8068e-05
P04040	CATA_HUMAN	Catalase (EC 1.11.1.6)	1.53263	0.00242
P11216	PYGB_HUMAN	Glycogen phosphorylase, brain form (EC 2.4.1.1)	1.52646	0.21226
Q9BUF5	TBB6_HUMAN	Tubulin beta-6 chain (Tubulin beta class V)	1.52305	0.10666
P25705	ATPA_HUMAN	ATP synthase subunit alpha, mitochondrial	1.52276	0.16975
P49189	AL9A1_HUMAN	4-trimethylaminobutyraldehyde dehydrogenase (TMABADH) (EC 1.2.1.47) (Aldehyde dehydrogenase E3 isozyme) (Aldehyde dehydrogenase family 9 member A1) (EC 1.2.1.3) (Gamma-aminobutyraldehyde dehydrogenase) (EC 1.2.1.19) (R-aminobutyraldehyde dehydrogenase) [Cleaved into: 4-trimethylaminobutyraldehyde dehydrogenase, N-terminally processed]	1.51428	0.13215
P00491	PNPH_HUMAN	Purine nucleoside phosphorylase (PNP) (EC 2.4.2.1) (Inosine phosphorylase) (Inosine-guanosine phosphorylase)	1.51065	0.20749
Q99460	PSMD1_HUMAN	26S proteasome non-ATPase regulatory subunit 1 (26S proteasome regulatory subunit RPN2) (26S proteasome regulatory subunit S1) (26S proteasome subunit p112)	1.50804	0.05755
Q9UIV8	SPB13_HUMAN	Serpin B13 (HaCaT UV-repressible serpin) (Hurpin) (Headpin) (Peptidase inhibitor 13) (PI-13) (Proteinase inhibitor 13)	1.50658	0.00159
P63104	1433Z_HUMAN	14-3-3 protein zeta/delta (Protein kinase C inhibitor protein 1) (KCIP-1)	1.50352	8.6565e-05
P06744	G6PI_HUMAN	Glucose-6-phosphate isomerase (GPI) (EC 5.3.1.9) (Autocrine motility factor) (AMF) (Neuroleukin) (NLK) (Phosphoglucose isomerase) (PGI) (Phosphohexose isomerase) (PHI) (Sperm antigen 36) (SA-36)	1.50164	0.26992
P40926	MDHM_HUMAN	Malate dehydrogenase, mitochondrial (EC 1.1.1.37)	1.50147	0.02105
P25311	ZA2G_HUMAN	Zinc-alpha-2-glycoprotein (Zn-alpha-2-GP) (Zn-alpha-2-glycoprotein)	1.49584	0.07945
P05120	PAI2_HUMAN	Plasminogen activator inhibitor 2 (PAI-2) (Monocyte Arg-serpin) (Placental plasminogen activator inhibitor) (Serpin B2) (Urokinase inhibitor)	1.49443	0.00137
P14625	ENPL_HUMAN	Endoplasmin (94 kDa glucose-regulated protein) (GRP-94) (Heat shock protein 90 kDa beta member 1) (Tumor rejection antigen 1) (gp96 homolog)	1.49334	0.37892
P78371	TCPB_HUMAN	T-complex protein 1 subunit beta (TCP-1-beta) (CCT-beta)	1.49228	0.00444
P67936	TPM4_HUMAN	Tropomyosin alpha-4 chain (TM30p1) (Tropomyosin-4)	1.49072	0.22783
Q96P63	SPB12_HUMAN	Serpin B12	1.48593	0.15005
P18669	PGAM1_HUMAN	Phosphoglycerate mutase 1 (EC 3.1.3.13) (EC 5.4.2.11) (EC 5.4.2.4) (BPG-dependent PGAM 1) (Phosphoglycerate mutase isozyme B) (PGAM-B)	1.48177	2.7491e-05
P08779	K1C16_HUMAN	Keratin, type I cytoskeletal 16 (Cytokeratin-16) (CK-16) (Keratin-16) (K16)	1.4781	0.27016
Q96QA5	GSDMA_HUMAN	Gasdermin-A (Gasdermin-1)	1.47809	0.14815
P50991	TCPD_HUMAN	T-complex protein 1 subunit delta (TCP-1-delta) (CCT-delta) (Stimulator of TAR RNA-binding)	1.47566	0.20244
P30153	2AAA_HUMAN	Serine/threonine-protein phosphatase 2A 65 kDa regulatory subunit A alpha isoform (Medium tumor antigen-associated 61 kDa protein) (PP2A subunit A isoform PR65-alpha) (PP2A subunit A isoform R1-alpha)	1.47459	0.14174
Q04695	K1C17_HUMAN	Keratin, type I cytoskeletal 17 (39.1) (Cytokeratin-17) (CK-17) (Keratin-17) (K17)	1.47304	0.00867
P36952	SPB5_HUMAN	Serpin B5 (Maspin) (Peptidase inhibitor 5) (PI-5)	1.47152	0.20649
P47895	AL1A3_HUMAN	Aldehyde dehydrogenase family 1 member A3 (EC 1.2.1.5) (Aldehyde dehydrogenase 6) (Retinaldehyde dehydrogenase 3) (RALDH-3) (RalDH3)	1.47005	0.03496
P43490	NAMPT_HUMAN	Nicotinamide phosphoribosyltransferase (NAmPRTase) (Nampt) (EC 2.4.2.12) (Pre-B-cell colony-enhancing factor 1) (Pre-B cell-enhancing factor) (Visfatin)	1.46889	0.47859
P00505	AATM_HUMAN	Aspartate aminotransferase, mitochondrial (mAspAT) (EC 2.6.1.1) (EC 2.6.1.7) (Fatty acid-binding protein) (FABP-1) (Glutamate oxaloacetate transaminase 2) (Kynurenine aminotransferase 4) (Kynurenine aminotransferase IV) (Kynurenine--oxoglutarate transaminase 4) (Kynurenine--oxoglutarate transaminase IV) (Plasma membrane-associated fatty acid-binding protein) (FABPpm) (Transaminase A)	1.46125	0.32246
Q00610	CLH1_HUMAN	Clathrin heavy chain 1 (Clathrin heavy chain on chromosome 17) (CLH-17)	1.45952	0.08385
Q01518	CAP1_HUMAN	Adenylyl cyclase-associated protein 1 (CAP 1)	1.45705	0.22317
P49368	TCPG_HUMAN	T-complex protein 1 subunit gamma (TCP-1-gamma) (CCT-gamma) (hTRiC5)	1.45535	7.0977e-05
O75874	IDHC_HUMAN	Isocitrate dehydrogenase [NADP] cytoplasmic (IDH) (EC 1.1.1.42) (Cytosolic NADP-isocitrate dehydrogenase) (IDP) (NADP(+)-specific ICDH) (Oxalosuccinate decarboxylase)	1.45525	0.30612
P17987	TCPA_HUMAN	T-complex protein 1 subunit alpha (TCP-1-alpha) (CCT-alpha)	1.44872	0.00939
P30041	PRDX6_HUMAN	Peroxiredoxin-6 (EC 1.11.1.15) (1-Cys peroxiredoxin) (1-Cys PRX) (24 kDa protein) (Acidic calcium-independent phospholipase A2) (aiPLA2) (EC 3.1.1.-) (Antioxidant protein 2) (Liver 2D page spot 40) (Non-selenium glutathione peroxidase) (NSGPx) (EC 1.11.1.9) (Red blood cells page spot 12)	1.44232	0.02138
P05091	ALDH2_HUMAN	Aldehyde dehydrogenase, mitochondrial (EC 1.2.1.3) (ALDH class 2) (ALDH-E2) (ALDHI)	1.44143	0.25941
P21333	FLNA_HUMAN	Filamin-A (FLN-A) (Actin-binding protein 280) (ABP-280) (Alpha-filamin) (Endothelial actin-binding protein) (Filamin-1) (Non-muscle filamin)	1.44042	0.2468
Q6XQN6	PNCB_HUMAN	Nicotinate phosphoribosyltransferase (NAPRTase) (EC 6.3.4.21) (FHA-HIT-interacting protein) (Nicotinate phosphoribosyltransferase domain-containing protein 1)	1.43764	0.12729
Q9C0C2	TB182_HUMAN	182 kDa tankyrase-1-binding protein	1.43629	0.21963
P07900	HS90A_HUMAN	Heat shock protein HSP 90-alpha (Heat shock 86 kDa) (HSP 86) (HSP86) (Lipopolysaccharide-associated protein 2) (LAP-2) (LPS-associated protein 2) (Renal carcinoma antigen NY-REN-38)	1.43392	0.20039
P23526	SAHH_HUMAN	Adenosylhomocysteinase (AdoHcyase) (EC 3.3.1.1) (S-adenosyl-L-homocysteine hydrolase)	1.42891	0.12337
Q9NZT1	CALL5_HUMAN	Calmodulin-like protein 5 (Calmodulin-like skin protein)	1.42836	0.05202
P48643	TCPE_HUMAN	T-complex protein 1 subunit epsilon (TCP-1-epsilon) (CCT-epsilon)	1.42546	0.28856
P35237	SPB6_HUMAN	Serpin B6 (Cytoplasmic antiproteinase) (CAP) (Peptidase inhibitor 6) (PI-6) (Placental thrombin inhibitor)	1.42499	0.14889
P37837	TALDO_HUMAN	Transaldolase (EC 2.2.1.2)	1.42288	0.04851
Q99832	TCPH_HUMAN	T-complex protein 1 subunit eta (TCP-1-eta) (CCT-eta) (HIV-1 Nef-interacting protein) [Cleaved into: T-complex protein 1 subunit eta, N-terminally processed]	1.42098	0.00152
P21281	VATB2_HUMAN	V-type proton ATPase subunit B, brain isoform (V-ATPase subunit B 2) (Endomembrane proton pump 58 kDa subunit) (HO57) (Vacuolar proton pump subunit B 2)	1.41874	0.01555
P08238	HS90B_HUMAN	Heat shock protein HSP 90-beta (HSP 90) (Heat shock 84 kDa) (HSP 84) (HSP84)	1.41869	0.01718
Q14574	DSC3_HUMAN	Desmocollin-3 (Cadherin family member 3) (Desmocollin-4) (HT-CP)	1.41837	0.3039
P31150	GDIA_HUMAN	Rab GDP dissociation inhibitor alpha (Rab GDI alpha) (Guanosine diphosphate dissociation inhibitor 1) (GDI-1) (Oligophrenin-2) (Protein XAP-4)	1.41565	0.29771
Q96HE7	ERO1A_HUMAN	ERO1-like protein alpha (ERO1-L) (ERO1-L-alpha) (EC 1.8.4.-) (Endoplasmic oxidoreductin-1-like protein) (Endoplasmic reticulum oxidoreductase alpha) (Oxidoreductin-1-L-alpha)	1.41562	0.19198
P23528	COF1_HUMAN	Cofilin-1 (18 kDa phosphoprotein) (p18) (Cofilin, non-muscle isoform)	1.41502	0.03996
Q13835	PKP1_HUMAN	Plakophilin-1 (Band 6 protein) (B6P)	1.41285	0.15842
P40925	MDHC_HUMAN	Malate dehydrogenase, cytoplasmic (EC 1.1.1.37) (Cytosolic malate dehydrogenase) (Diiodophenylpyruvate reductase) (EC 1.1.1.96)	1.41264	0.39053
P62195	PRS8_HUMAN	26S protease regulatory subunit 8 (26S proteasome AAA-ATPase subunit RPT6) (Proteasome 26S subunit ATPase 5) (Proteasome subunit p45) (Thyroid hormone receptor-interacting protein 1) (TRIP1) (p45/SUG)	1.40987	0.16758
P40227	TCPZ_HUMAN	T-complex protein 1 subunit zeta (TCP-1-zeta) (Acute morphine dependence-related protein 2) (CCT-zeta-1) (HTR3) (Tcp20)	1.40933	0.04151
O75635	SPB7_HUMAN	Serpin B7 (Megsin) (TP55)	1.40499	0.21456
P27348	1433T_HUMAN	14-3-3 protein theta (14-3-3 protein T-cell) (14-3-3 protein tau) (Protein HS1)	1.40304	0.0914
P35221	CTNA1_HUMAN	Catenin alpha-1 (Alpha E-catenin) (Cadherin-associated protein) (Renal carcinoma antigen NY-REN-13)	1.39831	0.01781
P54652	HSP72_HUMAN	Heat shock-related 70 kDa protein 2 (Heat shock 70 kDa protein 2)	1.39143	0.25464
P52209	6PGD_HUMAN	6-phosphogluconate dehydrogenase, decarboxylating (EC 1.1.1.44)	1.39077	0.04986
Q99497	PARK7_HUMAN	Protein deglycase DJ-1 (DJ-1) (EC 3.1.2.-) (EC 3.5.1.-) (Oncogene DJ1) (Parkinson disease protein 7)	1.38841	0.03277
P04083	ANXA1_HUMAN	Annexin A1 (Annexin I) (Annexin-1) (Calpactin II) (Calpactin-2) (Chromobindin-9) (Lipocortin I) (Phospholipase A2 inhibitory protein) (p35)	1.38433	0.08091
P09960	LKHA4_HUMAN	Leukotriene A-4 hydrolase (LTA-4 hydrolase) (EC 3.3.2.6) (Leukotriene A(4) hydrolase)	1.38351	0.2929
Q16851	UGPA_HUMAN	UTP--glucose-1-phosphate uridylyltransferase (EC 2.7.7.9) (UDP-glucose pyrophosphorylase) (UDPGP) (UGPase)	1.38339	0.31665
P49591	SYSC_HUMAN	Serine--tRNA ligase, cytoplasmic (EC 6.1.1.11) (Seryl-tRNA synthetase) (SerRS) (Seryl-tRNA(Ser/Sec) synthetase)	1.38307	0.63853
P61158	ARP3_HUMAN	Actin-related protein 3 (Actin-like protein 3)	1.382	0.0555
O14818	PSA7_HUMAN	Proteasome subunit alpha type-7 (EC 3.4.25.1) (Proteasome subunit RC6-1) (Proteasome subunit XAPC7)	1.37713	0.01492
P05089	ARGI1_HUMAN	Arginase-1 (EC 3.5.3.1) (Liver-type arginase) (Type I arginase)	1.37682	0.38831
P35609	ACTN2_HUMAN	Alpha-actinin-2 (Alpha-actinin skeletal muscle isoform 2) (F-actin cross-linking protein)	1.37626	0.30664
P60900	PSA6_HUMAN	Proteasome subunit alpha type-6 (EC 3.4.25.1) (27 kDa prosomal protein) (PROS-27) (p27K) (Macropain iota chain) (Multicatalytic endopeptidase complex iota chain) (Proteasome iota chain)	1.37445	0.6303
P50452	SPB8_HUMAN	Serpin B8 (Cytoplasmic antiproteinase 2) (CAP-2) (CAP2) (Peptidase inhibitor 8) (PI-8)	1.37427	0.34045
P48637	GSHB_HUMAN	Glutathione synthetase (GSH synthetase) (GSH-S) (EC 6.3.2.3) (Glutathione synthase)	1.37351	0.14387
P22234	PUR6_HUMAN	Multifunctional protein ADE2 [Includes: Phosphoribosylaminoimidazole-succinocarboxamide synthase (EC 6.3.2.6) (SAICAR synthetase); Phosphoribosylaminoimidazole carboxylase (EC 4.1.1.21) (AIR carboxylase) (AIRC)]	1.37326	0.16913
Q9UJ70	NAGK_HUMAN	N-acetyl-D-glucosamine kinase (N-acetylglucosamine kinase) (EC 2.7.1.59) (GlcNAc kinase)	1.37221	0.03015
P34931	HS71L_HUMAN	Heat shock 70 kDa protein 1-like (Heat shock 70 kDa protein 1L) (Heat shock 70 kDa protein 1-Hom) (HSP70-Hom)	1.37122	0.1488
P51858	HDGF_HUMAN	Hepatoma-derived growth factor (HDGF) (High mobility group protein 1-like 2) (HMG-1L2)	1.3707	0.0447
P30086	PEBP1_HUMAN	Phosphatidylethanolamine-binding protein 1 (PEBP-1) (HCNPpp) (Neuropolypeptide h3) (Prostatic-binding protein) (Raf kinase inhibitor protein) (RKIP) [Cleaved into: Hippocampal cholinergic neurostimulating peptide (HCNP)]	1.36991	0.45669
Q06830	PRDX1_HUMAN	Peroxiredoxin-1 (EC 1.11.1.15) (Natural killer cell-enhancing factor A) (NKEF-A) (Proliferation-associated gene protein) (PAG) (Thioredoxin peroxidase 2) (Thioredoxin-dependent peroxide reductase 2)	1.36497	0.26174
P13798	ACPH_HUMAN	Acylamino-acid-releasing enzyme (AARE) (EC 3.4.19.1) (Acyl-peptide hydrolase) (APH) (Acylaminoacyl-peptidase) (Oxidized protein hydrolase) (OPH)	1.36456	0.29642
P48735	IDHP_HUMAN	Isocitrate dehydrogenase [NADP], mitochondrial (IDH) (EC 1.1.1.42) (ICD-M) (IDP) (NADP(+)-specific ICDH) (Oxalosuccinate decarboxylase)	1.36309	0.00825
P68104	EF1A1_HUMAN	Elongation factor 1-alpha 1 (EF-1-alpha-1) (Elongation factor Tu) (EF-Tu) (Eukaryotic elongation factor 1 A-1) (eEF1A-1) (Leukocyte receptor cluster member 7)	1.36011	0.07674
P49419	AL7A1_HUMAN	Alpha-aminoadipic semialdehyde dehydrogenase (Alpha-AASA dehydrogenase) (EC 1.2.1.31) (Aldehyde dehydrogenase family 7 member A1) (EC 1.2.1.3) (Antiquitin-1) (Betaine aldehyde dehydrogenase) (EC 1.2.1.8) (Delta1-piperideine-6-carboxylate dehydrogenase) (P6c dehydrogenase)	1.35768	0.12375
P62979	RS27A_HUMAN	Ubiquitin-40S ribosomal protein S27a (Ubiquitin carboxyl extension protein 80) [Cleaved into: Ubiquitin; 40S ribosomal protein S27a]	1.35273	0.09825
P01857	IGHG1_HUMAN	Ig gamma-1 chain C region	1.35191	0.05633
O00231	PSD11_HUMAN	26S proteasome non-ATPase regulatory subunit 11 (26S proteasome regulatory subunit RPN6) (26S proteasome regulatory subunit S9) (26S proteasome regulatory subunit p44.5)	1.35189	0.00908
P07339	CATD_HUMAN	Cathepsin D (EC 3.4.23.5) [Cleaved into: Cathepsin D light chain; Cathepsin D heavy chain]	1.3512	0.16595
P38646	GRP75_HUMAN	Stress-70 protein, mitochondrial (75 kDa glucose-regulated protein) (GRP-75) (Heat shock 70 kDa protein 9) (Mortalin) (MOT) (Peptide-binding protein 74) (PBP74)	1.34998	0.55513
P09211	GSTP1_HUMAN	Glutathione S-transferase P (EC 2.5.1.18) (GST class-pi) (GSTP1-1)	1.34881	0.19105
O43175	SERA_HUMAN	D-3-phosphoglycerate dehydrogenase (3-PGDH) (EC 1.1.1.95)	1.34861	0.03031
P46940	IQGA1_HUMAN	Ras GTPase-activating-like protein IQGAP1 (p195)	1.3483	0.35241
Q08554	DSC1_HUMAN	Desmocollin-1 (Cadherin family member 1) (Desmosomal glycoprotein 2/3) (DG2/DG3)	1.34743	3.7403e-05
P41250	SYG_HUMAN	Glycine--tRNA ligase (EC 6.1.1.14) (Diadenosine tetraphosphate synthetase) (AP-4-A synthetase) (Glycyl-tRNA synthetase) (GlyRS)	1.34611	0.50612
P12081	SYHC_HUMAN	Histidine--tRNA ligase, cytoplasmic (EC 6.1.1.21) (Histidyl-tRNA synthetase) (HisRS)	1.34535	0.57934
P17174	AATC_HUMAN	Aspartate aminotransferase, cytoplasmic (cAspAT) (EC 2.6.1.1) (EC 2.6.1.3) (Cysteine aminotransferase, cytoplasmic) (Cysteine transaminase, cytoplasmic) (cCAT) (Glutamate oxaloacetate transaminase 1) (Transaminase A)	1.33758	0.15038
P02787	TRFE_HUMAN	Serotransferrin (Transferrin) (Beta-1 metal-binding globulin) (Siderophilin)	1.33678	0.27533
P09525	ANXA4_HUMAN	Annexin A4 (35-beta calcimedin) (Annexin IV) (Annexin-4) (Carbohydrate-binding protein p33/p41) (Chromobindin-4) (Endonexin I) (Lipocortin IV) (P32.5) (PP4-X) (Placental anticoagulant protein II) (PAP-II) (Protein II)	1.33524	0.01713
P62333	PRS10_HUMAN	26S protease regulatory subunit 10B (26S proteasome AAA-ATPase subunit RPT4) (Proteasome 26S subunit ATPase 6) (Proteasome subunit p42)	1.33352	0.2626
P16152	CBR1_HUMAN	Carbonyl reductase [NADPH] 1 (EC 1.1.1.184) (15-hydroxyprostaglandin dehydrogenase [NADP(+)]) (EC 1.1.1.197) (NADPH-dependent carbonyl reductase 1) (Prostaglandin 9-ketoreductase) (Prostaglandin-E(2) 9-reductase) (EC 1.1.1.189) (Short chain dehydrogenase/reductase family 21C member 1)	1.33279	0.38823
P80188	NGAL_HUMAN	Neutrophil gelatinase-associated lipocalin (NGAL) (25 kDa alpha-2-microglobulin-related subunit of MMP-9) (Lipocalin-2) (Oncogene 24p3) (Siderocalin LCN2) (p25)	1.33238	0.00034
Q15067	ACOX1_HUMAN	Peroxisomal acyl-coenzyme A oxidase 1 (AOX) (EC 1.3.3.6) (Palmitoyl-CoA oxidase) (Straight-chain acyl-CoA oxidase) (SCOX)	1.33185	0.01205
P36871	PGM1_HUMAN	Phosphoglucomutase-1 (PGM 1) (EC 5.4.2.2) (Glucose phosphomutase 1)	1.33179	0.00304
P35998	PRS7_HUMAN	26S protease regulatory subunit 7 (26S proteasome AAA-ATPase subunit RPT1) (Proteasome 26S subunit ATPase 2) (Protein MSS1)	1.32871	0.03316
P13796	PLSL_HUMAN	Plastin-2 (L-plastin) (LC64P) (Lymphocyte cytosolic protein 1) (LCP-1)	1.32761	0.01062
P47929	LEG7_HUMAN	Galectin-7 (Gal-7) (HKL-14) (PI7) (p53-induced gene 1 protein)	1.32661	0.06289
P68032	ACTC_HUMAN	Actin, alpha cardiac muscle 1 (Alpha-cardiac actin)	1.32623	4.548e-06
Q14764	MVP_HUMAN	Major vault protein (MVP) (Lung resistance-related protein)	1.32585	0.28473
P07951	TPM2_HUMAN	Tropomyosin beta chain (Beta-tropomyosin) (Tropomyosin-2)	1.32554	0.29726
Q9Y617	SERC_HUMAN	Phosphoserine aminotransferase (EC 2.6.1.52) (Phosphohydroxythreonine aminotransferase) (PSAT)	1.32519	0.47369
Q96KP4	CNDP2_HUMAN	Cytosolic non-specific dipeptidase (EC 3.4.13.18) (CNDP dipeptidase 2) (Glutamate carboxypeptidase-like protein 1) (Peptidase A)	1.32509	0.1984
Q06323	PSME1_HUMAN	Proteasome activator complex subunit 1 (11S regulator complex subunit alpha) (REG-alpha) (Activator of multicatalytic protease subunit 1) (Interferon gamma up-regulated I-5111 protein) (IGUP I-5111) (Proteasome activator 28 subunit alpha) (PA28a) (PA28alpha)	1.32462	0.15616
P52907	CAZA1_HUMAN	F-actin-capping protein subunit alpha-1 (CapZ alpha-1)	1.32453	0.01846
O60218	AK1BA_HUMAN	Aldo-keto reductase family 1 member B10 (EC 1.1.1.-) (ARL-1) (Aldose reductase-like) (Aldose reductase-related protein) (ARP) (hARP) (Small intestine reductase) (SI reductase)	1.32239	0.04846
P06753	TPM3_HUMAN	Tropomyosin alpha-3 chain (Gamma-tropomyosin) (Tropomyosin-3) (Tropomyosin-5) (hTM5)	1.32149	0.3618
O00232	PSD12_HUMAN	26S proteasome non-ATPase regulatory subunit 12 (26S proteasome regulatory subunit RPN5) (26S proteasome regulatory subunit p55)	1.32014	9.9524e-06
P04792	HSPB1_HUMAN	Heat shock protein beta-1 (HspB1) (28 kDa heat shock protein) (Estrogen-regulated 24 kDa protein) (Heat shock 27 kDa protein) (HSP 27) (Stress-responsive protein 27) (SRP27)	1.31879	0.28448
P12532	KCRU_HUMAN	Creatine kinase U-type, mitochondrial (EC 2.7.3.2) (Acidic-type mitochondrial creatine kinase) (Mia-CK) (Ubiquitous mitochondrial creatine kinase) (U-MtCK)	1.31609	0.56414
P42357	HUTH_HUMAN	Histidine ammonia-lyase (Histidase) (EC 4.3.1.3)	1.3158	0.02112
Q16531	DDB1_HUMAN	DNA damage-binding protein 1 (DDB p127 subunit) (DNA damage-binding protein a) (DDBa) (Damage-specific DNA-binding protein 1) (HBV X-associated protein 1) (XAP-1) (UV-damaged DNA-binding factor) (UV-damaged DNA-binding protein 1) (UV-DDB 1) (XPE-binding factor) (XPE-BF) (Xeroderma pigmentosum group E-complementing protein) (XPCe)	1.31454	0.37041
Q00796	DHSO_HUMAN	Sorbitol dehydrogenase (EC 1.1.1.14) (L-iditol 2-dehydrogenase)	1.31422	0.04043
P25786	PSA1_HUMAN	Proteasome subunit alpha type-1 (EC 3.4.25.1) (30 kDa prosomal protein) (PROS-30) (Macropain subunit C2) (Multicatalytic endopeptidase complex subunit C2) (Proteasome component C2) (Proteasome nu chain)	1.30932	0.30809
P68871	HBB_HUMAN	Hemoglobin subunit beta (Beta-globin) (Hemoglobin beta chain) [Cleaved into: LVV-hemorphin-7; Spinorphin]	1.30767	0.40587
Q9BWD1	THIC_HUMAN	Acetyl-CoA acetyltransferase, cytosolic (EC 2.3.1.9) (Acetyl-CoA transferase-like protein) (Cytosolic acetoacetyl-CoA thiolase)	1.30701	0.26398
Q9NQR4	NIT2_HUMAN	Omega-amidase NIT2 (EC 3.5.1.3) (Nitrilase homolog 2)	1.3051	0.00077
P62826	RAN_HUMAN	GTP-binding nuclear protein Ran (Androgen receptor-associated protein 24) (GTPase Ran) (Ras-like protein TC4) (Ras-related nuclear protein)	1.3038	0.04291
P31946	1433B_HUMAN	14-3-3 protein beta/alpha (Protein 1054) (Protein kinase C inhibitor protein 1) (KCIP-1) [Cleaved into: 14-3-3 protein beta/alpha, N-terminally processed]	1.30366	0.02469
Q01813	PFKAP_HUMAN	ATP-dependent 6-phosphofructokinase, platelet type (ATP-PFK) (PFK-P) (EC 2.7.1.11) (6-phosphofructokinase type C) (Phosphofructo-1-kinase isozyme C) (PFK-C) (Phosphohexokinase)	1.29882	0.10651
P09104	ENOG_HUMAN	Gamma-enolase (EC 4.2.1.11) (2-phospho-D-glycerate hydro-lyase) (Enolase 2) (Neural enolase) (Neuron-specific enolase) (NSE)	1.29863	0.37548
P04179	SODM_HUMAN	Superoxide dismutase [Mn], mitochondrial (EC 1.15.1.1)	1.29813	0.15137
P17980	PRS6A_HUMAN	26S protease regulatory subunit 6A (26S proteasome AAA-ATPase subunit RPT5) (Proteasome 26S subunit ATPase 3) (Proteasome subunit P50) (Tat-binding protein 1) (TBP-1)	1.29498	0.00827
P61981	1433G_HUMAN	14-3-3 protein gamma (Protein kinase C inhibitor protein 1) (KCIP-1) [Cleaved into: 14-3-3 protein gamma, N-terminally processed]	1.29464	0.10833
P63244	GBLP_HUMAN	Guanine nucleotide-binding protein subunit beta-2-like 1 (Cell proliferation-inducing gene 21 protein) (Guanine nucleotide-binding protein subunit beta-like protein 12.3) (Human lung cancer oncogene 7 protein) (HLC-7) (Receptor for activated C kinase) (Receptor of activated protein kinase C 1) (RACK1) [Cleaved into: Guanine nucleotide-binding protein subunit beta-2-like 1, N-terminally processed]	1.29417	0.25326
P08758	ANXA5_HUMAN	Annexin A5 (Anchorin CII) (Annexin V) (Annexin-5) (Calphobindin I) (CBP-I) (Endonexin II) (Lipocortin V) (Placental anticoagulant protein 4) (PP4) (Placental anticoagulant protein I) (PAP-I) (Thromboplastin inhibitor) (Vascular anticoagulant-alpha) (VAC-alpha)	1.29358	0.00483
Q92747	ARC1A_HUMAN	Actin-related protein 2/3 complex subunit 1A (SOP2-like protein)	1.29257	0.00033
O75223	GGCT_HUMAN	Gamma-glutamylcyclotransferase (EC 2.3.2.4) (Cytochrome c-releasing factor 21)	1.29166	0.24515
P62158	CALM_HUMAN	Calmodulin (CaM)	1.29083	0.15828
P43034	LIS1_HUMAN	Platelet-activating factor acetylhydrolase IB subunit alpha (Lissencephaly-1 protein) (LIS-1) (PAF acetylhydrolase 45 kDa subunit) (PAF-AH 45 kDa subunit) (PAF-AH alpha) (PAFAH alpha)	1.29013	9.4946e-06
Q13630	FCL_HUMAN	GDP-L-fucose synthase (EC 1.1.1.271) (GDP-4-keto-6-deoxy-D-mannose-3,5-epimerase-4-reductase) (Protein FX) (Red cell NADP(H)-binding protein) (Short-chain dehydrogenase/reductase family 4E member 1)	1.28966	0.44528
P31151	S10A7_HUMAN	Protein S100-A7 (Psoriasin) (S100 calcium-binding protein A7)	1.28798	0.27629
P32119	PRDX2_HUMAN	Peroxiredoxin-2 (EC 1.11.1.15) (Natural killer cell-enhancing factor B) (NKEF-B) (PRP) (Thiol-specific antioxidant protein) (TSA) (Thioredoxin peroxidase 1) (Thioredoxin-dependent peroxide reductase 1)	1.28611	0.33004
O43242	PSMD3_HUMAN	26S proteasome non-ATPase regulatory subunit 3 (26S proteasome regulatory subunit RPN3) (26S proteasome regulatory subunit S3) (Proteasome subunit p58)	1.28364	0.16715
O15144	ARPC2_HUMAN	Actin-related protein 2/3 complex subunit 2 (Arp2/3 complex 34 kDa subunit) (p34-ARC)	1.28362	0.00311
Q14247	SRC8_HUMAN	Src substrate cortactin (Amplaxin) (Oncogene EMS1)	1.28274	0.24642
P02792	FRIL_HUMAN	Ferritin light chain (Ferritin L subunit)	1.28251	0.44139
P43686	PRS6B_HUMAN	26S protease regulatory subunit 6B (26S proteasome AAA-ATPase subunit RPT3) (MB67-interacting protein) (MIP224) (Proteasome 26S subunit ATPase 4) (Tat-binding protein 7) (TBP-7)	1.28228	0.12344
O60437	PEPL_HUMAN	Periplakin (190 kDa paraneoplastic pemphigus antigen) (195 kDa cornified envelope precursor protein)	1.28122	0.09989
P55263	ADK_HUMAN	Adenosine kinase (AK) (EC 2.7.1.20) (Adenosine 5'-phosphotransferase)	1.28099	0.42698
P51884	LUM_HUMAN	Lumican (Keratan sulfate proteoglycan lumican) (KSPG lumican)	1.28022	0.40181
P61160	ARP2_HUMAN	Actin-related protein 2 (Actin-like protein 2)	1.27996	0.31583
Q00169	PIPNA_HUMAN	Phosphatidylinositol transfer protein alpha isoform (PI-TP-alpha) (PtdIns transfer protein alpha) (PtdInsTP alpha)	1.27761	0.02505
P31939	PUR9_HUMAN	Bifunctional purine biosynthesis protein PURH [Cleaved into: Bifunctional purine biosynthesis protein PURH, N-terminally processed] [Includes: Phosphoribosylaminoimidazolecarboxamide formyltransferase (EC 2.1.2.3) (5-aminoimidazole-4-carboxamide ribonucleotide formyltransferase) (AICAR transformylase); IMP cyclohydrolase (EC 3.5.4.10) (ATIC) (IMP synthase) (Inosinicase)]	1.27575	0.02089
O95336	6PGL_HUMAN	6-phosphogluconolactonase (6PGL) (EC 3.1.1.31)	1.27557	0.56995
P07737	PROF1_HUMAN	Profilin-1 (Epididymis tissue protein Li 184a) (Profilin I)	1.27468	0.40833
P54819	KAD2_HUMAN	Adenylate kinase 2, mitochondrial (AK 2) (EC 2.7.4.3) (ATP-AMP transphosphorylase 2) (ATP:AMP phosphotransferase) (Adenylate monophosphate kinase) [Cleaved into: Adenylate kinase 2, mitochondrial, N-terminally processed]	1.27337	0.43813
O95359	TACC2_HUMAN	Transforming acidic coiled-coil-containing protein 2 (Anti-Zuai-1) (AZU-1)	1.27318	0.35932
Q6BCY4	NB5R2_HUMAN	NADH-cytochrome b5 reductase 2 (b5R.2) (EC 1.6.2.2)	1.27279	0.2031
P62701	RS4X_HUMAN	40S ribosomal protein S4, X isoform (SCR10) (Single copy abundant mRNA protein)	1.27193	0.38348
P62937	PPIA_HUMAN	Peptidyl-prolyl cis-trans isomerase A (PPIase A) (EC 5.2.1.8) (Cyclophilin A) (Cyclosporin A-binding protein) (Rotamase A) [Cleaved into: Peptidyl-prolyl cis-trans isomerase A, N-terminally processed]	1.27149	0.09037
P84077	ARF1_HUMAN	ADP-ribosylation factor 1	1.2701	0.18185
P10599	THIO_HUMAN	Thioredoxin (Trx) (ATL-derived factor) (ADF) (Surface-associated sulphydryl protein) (SASP)	1.26985	0.3462
P28838	AMPL_HUMAN	Cytosol aminopeptidase (EC 3.4.11.1) (Leucine aminopeptidase 3) (LAP-3) (Leucyl aminopeptidase) (Peptidase S) (Proline aminopeptidase) (EC 3.4.11.5) (Prolyl aminopeptidase)	1.26584	0.14464
P02794	FRIH_HUMAN	Ferritin heavy chain (Ferritin H subunit) (EC 1.16.3.1) (Cell proliferation-inducing gene 15 protein) [Cleaved into: Ferritin heavy chain, N-terminally processed]	1.26558	0.29849
P35222	CTNB1_HUMAN	Catenin beta-1 (Beta-catenin)	1.26371	0.0449
P67775	PP2AA_HUMAN	Serine/threonine-protein phosphatase 2A catalytic subunit alpha isoform (PP2A-alpha) (EC 3.1.3.16) (Replication protein C) (RP-C)	1.26211	0.33328
P09622	DLDH_HUMAN	Dihydrolipoyl dehydrogenase, mitochondrial (EC 1.8.1.4) (Dihydrolipoamide dehydrogenase) (Glycine cleavage system L protein)	1.2607	0.2264
P47755	CAZA2_HUMAN	F-actin-capping protein subunit alpha-2 (CapZ alpha-2)	1.25986	0.23175
Q9UKK9	NUDT5_HUMAN	ADP-sugar pyrophosphatase (EC 3.6.1.13) (8-oxo-dGDP phosphatase) (EC 3.6.1.58) (Nucleoside diphosphate-linked moiety X motif 5) (Nudix motif 5) (YSA1H)	1.25924	0.02891
P55036	PSMD4_HUMAN	26S proteasome non-ATPase regulatory subunit 4 (26S proteasome regulatory subunit RPN10) (26S proteasome regulatory subunit S5A) (Antisecretory factor 1) (AF) (ASF) (Multiubiquitin chain-binding protein)	1.25891	0.40954
P28066	PSA5_HUMAN	Proteasome subunit alpha type-5 (EC 3.4.25.1) (Macropain zeta chain) (Multicatalytic endopeptidase complex zeta chain) (Proteasome zeta chain)	1.25888	0.4724
P27482	CALL3_HUMAN	Calmodulin-like protein 3 (CaM-like protein) (CLP) (Calmodulin-related protein NB-1)	1.25883	0.37557
P47756	CAPZB_HUMAN	F-actin-capping protein subunit beta (CapZ beta)	1.25768	0.22129
Q9ULA0	DNPEP_HUMAN	Aspartyl aminopeptidase (EC 3.4.11.21)	1.25746	0.36979
Q14103	HNRPD_HUMAN	Heterogeneous nuclear ribonucleoprotein D0 (hnRNP D0) (AU-rich element RNA-binding protein 1)	1.25671	0.05469
Q3ZCM7	TBB8_HUMAN	Tubulin beta-8 chain	1.25661	0.0714
P25788	PSA3_HUMAN	Proteasome subunit alpha type-3 (EC 3.4.25.1) (Macropain subunit C8) (Multicatalytic endopeptidase complex subunit C8) (Proteasome component C8)	1.25305	0.49784
Q6ZVX7	FBX50_HUMAN	F-box only protein 50 (NCC receptor protein 1 homolog) (NCCRP-1) (Non-specific cytotoxic cell receptor protein 1 homolog)	1.25292	0.40411
P07195	LDHB_HUMAN	L-lactate dehydrogenase B chain (LDH-B) (EC 1.1.1.27) (LDH heart subunit) (LDH-H) (Renal carcinoma antigen NY-REN-46)	1.25252	0.64454
Q92597	NDRG1_HUMAN	Protein NDRG1 (Differentiation-related gene 1 protein) (DRG-1) (N-myc downstream-regulated gene 1 protein) (Nickel-specific induction protein Cap43) (Reducing agents and tunicamycin-responsive protein) (RTP) (Rit42)	1.25251	0.69098
P15104	GLNA_HUMAN	Glutamine synthetase (GS) (EC 6.3.1.2) (Glutamate decarboxylase) (EC 4.1.1.15) (Glutamate--ammonia ligase)	1.25193	0.30221
P00492	HPRT_HUMAN	Hypoxanthine-guanine phosphoribosyltransferase (HGPRT) (HGPRTase) (EC 2.4.2.8)	1.25184	0.25655
P28074	PSB5_HUMAN	Proteasome subunit beta type-5 (EC 3.4.25.1) (Macropain epsilon chain) (Multicatalytic endopeptidase complex epsilon chain) (Proteasome chain 6) (Proteasome epsilon chain) (Proteasome subunit MB1) (Proteasome subunit X)	1.24893	0.27421
Q9UI42	CBPA4_HUMAN	Carboxypeptidase A4 (EC 3.4.17.-) (Carboxypeptidase A3)	1.24853	0.04737
Q9H2U2	IPYR2_HUMAN	Inorganic pyrophosphatase 2, mitochondrial (EC 3.6.1.1) (Pyrophosphatase SID6-306) (Pyrophosphate phospho-hydrolase 2) (PPase 2)	1.24824	0.40641
P54727	RD23B_HUMAN	UV excision repair protein RAD23 homolog B (HR23B) (hHR23B) (XP-C repair-complementing complex 58 kDa protein) (p58)	1.2472	0.07543
P02647	APOA1_HUMAN	Apolipoprotein A-I (Apo-AI) (ApoA-I) (Apolipoprotein A1) [Cleaved into: Proapolipoprotein A-I (ProapoA-I); Truncated apolipoprotein A-I (Apolipoprotein A-I(1-242))]	1.24605	0.0974
P10768	ESTD_HUMAN	S-formylglutathione hydrolase (FGH) (EC 3.1.2.12) (Esterase D) (Methylumbelliferyl-acetate deacetylase) (EC 3.1.1.56)	1.24487	0.02247
Q9UNM6	PSD13_HUMAN	26S proteasome non-ATPase regulatory subunit 13 (26S proteasome regulatory subunit RPN9) (26S proteasome regulatory subunit S11) (26S proteasome regulatory subunit p40.5)	1.24322	0.64617
P17858	PFKAL_HUMAN	ATP-dependent 6-phosphofructokinase, liver type (ATP-PFK) (PFK-L) (EC 2.7.1.11) (6-phosphofructokinase type B) (Phosphofructo-1-kinase isozyme B) (PFK-B) (Phosphohexokinase)	1.2429	0.00151
P01860	IGHG3_HUMAN	Ig gamma-3 chain C region (HDC) (Heavy chain disease protein)	1.24266	0.17194
P37802	TAGL2_HUMAN	Transgelin-2 (Epididymis tissue protein Li 7e) (SM22-alpha homolog)	1.24152	0.21567
Q15008	PSMD6_HUMAN	26S proteasome non-ATPase regulatory subunit 6 (26S proteasome regulatory subunit RPN7) (26S proteasome regulatory subunit S10) (Breast cancer-associated protein SGA-113M) (Phosphonoformate immuno-associated protein 4) (Proteasome regulatory particle subunit p44S10) (p42A)	1.24114	0.42331
Q12792	TWF1_HUMAN	Twinfilin-1 (Protein A6) (Protein tyrosine kinase 9)	1.24063	0.43293
P51665	PSMD7_HUMAN	26S proteasome non-ATPase regulatory subunit 7 (26S proteasome regulatory subunit RPN8) (26S proteasome regulatory subunit S12) (Mov34 protein homolog) (Proteasome subunit p40)	1.24003	0.12708
P84085	ARF5_HUMAN	ADP-ribosylation factor 5	1.23993	0.00668
O60664	PLIN3_HUMAN	Perilipin-3 (47 kDa mannose 6-phosphate receptor-binding protein) (47 kDa MPR-binding protein) (Cargo selection protein TIP47) (Mannose-6-phosphate receptor-binding protein 1) (Placental protein 17) (PP17)	1.23927	0.03397
P30622	CLIP1_HUMAN	CAP-Gly domain-containing linker protein 1 (Cytoplasmic linker protein 1) (Cytoplasmic linker protein 170 alpha-2) (CLIP-170) (Reed-Sternberg intermediate filament-associated protein) (Restin)	1.23795	0.00553
Q9UNZ2	NSF1C_HUMAN	NSFL1 cofactor p47 (UBX domain-containing protein 2C) (p97 cofactor p47)	1.23651	0.53966
P01023	A2MG_HUMAN	Alpha-2-macroglobulin (Alpha-2-M) (C3 and PZP-like alpha-2-macroglobulin domain-containing protein 5)	1.23473	0.06178
P02679	FIBG_HUMAN	Fibrinogen gamma chain	1.23141	0.48377
P49721	PSB2_HUMAN	Proteasome subunit beta type-2 (EC 3.4.25.1) (Macropain subunit C7-I) (Multicatalytic endopeptidase complex subunit C7-I) (Proteasome component C7-I)	1.23101	0.0014
O95834	EMAL2_HUMAN	Echinoderm microtubule-associated protein-like 2 (EMAP-2) (HuEMAP-2)	1.23096	0.14102
P13716	HEM2_HUMAN	Delta-aminolevulinic acid dehydratase (ALADH) (EC 4.2.1.24) (Porphobilinogen synthase)	1.22989	0.51369
P78417	GSTO1_HUMAN	Glutathione S-transferase omega-1 (GSTO-1) (EC 2.5.1.18) (Glutathione S-transferase omega 1-1) (GSTO 1-1) (Glutathione-dependent dehydroascorbate reductase) (EC 1.8.5.1) (Monomethylarsonic acid reductase) (MMA(V) reductase) (EC 1.20.4.2) (S-(Phenacyl)glutathione reductase) (SPG-R)	1.22674	0.00869
P01834	IGKC_HUMAN	Ig kappa chain C region	1.22575	9.1141e-07
P05109	S10A8_HUMAN	Protein S100-A8 (Calgranulin-A) (Calprotectin L1L subunit) (Cystic fibrosis antigen) (CFAG) (Leukocyte L1 complex light chain) (Migration inhibitory factor-related protein 8) (MRP-8) (p8) (S100 calcium-binding protein A8) (Urinary stone protein band A) [Cleaved into: Protein S100-A8, N-terminally processed]	1.22527	0.41647
Q92820	GGH_HUMAN	Gamma-glutamyl hydrolase (EC 3.4.19.9) (Conjugase) (GH) (Gamma-Glu-X carboxypeptidase)	1.22472	0.08341
P25787	PSA2_HUMAN	Proteasome subunit alpha type-2 (EC 3.4.25.1) (Macropain subunit C3) (Multicatalytic endopeptidase complex subunit C3) (Proteasome component C3)	1.22283	0.25335
P25789	PSA4_HUMAN	Proteasome subunit alpha type-4 (EC 3.4.25.1) (Macropain subunit C9) (Multicatalytic endopeptidase complex subunit C9) (Proteasome component C9) (Proteasome subunit L)	1.2224	0.38925
P01859	IGHG2_HUMAN	Ig gamma-2 chain C region	1.22178	0.00081
O75347	TBCA_HUMAN	Tubulin-specific chaperone A (TCP1-chaperonin cofactor A) (Tubulin-folding cofactor A) (CFA)	1.22149	0.34053
O00515	LAD1_HUMAN	Ladinin-1 (Lad-1) (Linear IgA disease antigen) (LADA)	1.22126	0.08485
P62191	PRS4_HUMAN	26S protease regulatory subunit 4 (P26s4) (26S proteasome AAA-ATPase subunit RPT2) (Proteasome 26S subunit ATPase 1)	1.22082	8.3998e-05
Q05639	EF1A2_HUMAN	Elongation factor 1-alpha 2 (EF-1-alpha-2) (Eukaryotic elongation factor 1 A-2) (eEF1A-2) (Statin-S1)	1.21981	0.19535
P46926	GNPI1_HUMAN	Glucosamine-6-phosphate isomerase 1 (EC 3.5.99.6) (Glucosamine-6-phosphate deaminase 1) (GNPDA 1) (GlcN6P deaminase 1) (Oscillin)	1.21956	0.39604
P07858	CATB_HUMAN	Cathepsin B (EC 3.4.22.1) (APP secretase) (APPS) (Cathepsin B1) [Cleaved into: Cathepsin B light chain; Cathepsin B heavy chain]	1.21946	0.50579
P05387	RLA2_HUMAN	60S acidic ribosomal protein P2 (Renal carcinoma antigen NY-REN-44)	1.21933	0.37131
P40121	CAPG_HUMAN	Macrophage-capping protein (Actin regulatory protein CAP-G)	1.21811	0.26576
P28070	PSB4_HUMAN	Proteasome subunit beta type-4 (EC 3.4.25.1) (26 kDa prosomal protein) (HsBPROS26) (PROS-26) (Macropain beta chain) (Multicatalytic endopeptidase complex beta chain) (Proteasome beta chain) (Proteasome chain 3) (HsN3)	1.21744	0.01609
P09493	TPM1_HUMAN	Tropomyosin alpha-1 chain (Alpha-tropomyosin) (Tropomyosin-1)	1.21545	0.38655
P16083	NQO2_HUMAN	Ribosyldihydronicotinamide dehydrogenase [quinone] (EC 1.10.5.1) (NRH dehydrogenase [quinone] 2) (NRH:quinone oxidoreductase 2) (Quinone reductase 2) (QR2)	1.2153	0.36639
P06702	S10A9_HUMAN	Protein S100-A9 (Calgranulin-B) (Calprotectin L1H subunit) (Leukocyte L1 complex heavy chain) (Migration inhibitory factor-related protein 14) (MRP-14) (p14) (S100 calcium-binding protein A9)	1.21358	0.01462
P16989	YBOX3_HUMAN	Y-box-binding protein 3 (Cold shock domain-containing protein A) (DNA-binding protein A) (Single-strand DNA-binding protein NF-GMB)	1.21339	0.47211
P09497	CLCB_HUMAN	Clathrin light chain B (Lcb)	1.21225	0.27775
Q53RT3	APRV1_HUMAN	Retroviral-like aspartic protease 1 (EC 3.4.23.-) (Skin-specific retroviral-like aspartic protease) (SASPase) (Skin aspartic protease) (TPA-inducible aspartic proteinase-like protein) (TAPS)	1.21173	0.47652
Q6E0U4	DMKN_HUMAN	Dermokine (Epidermis-specific secreted protein SK30/SK89)	1.21163	0.00318
Q86X76	NIT1_HUMAN	Nitrilase homolog 1 (EC 3.5.-.-)	1.21107	0.48545
Q15828	CYTM_HUMAN	Cystatin-M (Cystatin-6) (Cystatin-E)	1.20915	0.38762
O95571	ETHE1_HUMAN	Persulfide dioxygenase ETHE1, mitochondrial (EC 1.13.11.18) (Ethylmalonic encephalopathy protein 1) (Hepatoma subtracted clone one protein) (Sulfur dioxygenase ETHE1)	1.20789	0.39566
Q3LXA3	TKFC_HUMAN	Triokinase/FMN cyclase (Bifunctional ATP-dependent dihydroxyacetone kinase/FAD-AMP lyase (cyclizing)) [Includes: ATP-dependent dihydroxyacetone kinase (DHA kinase) (EC 2.7.1.28) (EC 2.7.1.29) (Glycerone kinase) (Triokinase) (Triose kinase); FAD-AMP lyase (cyclizing) (EC 4.6.1.15) (FAD-AMP lyase (cyclic FMN forming)) (FMN cyclase)]	1.20536	0.10746
P12830	CADH1_HUMAN	Cadherin-1 (CAM 120/80) (Epithelial cadherin) (E-cadherin) (Uvomorulin) (CD antigen CD324) [Cleaved into: E-Cad/CTF1; E-Cad/CTF2; E-Cad/CTF3]	1.2052	0.49817
P30044	PRDX5_HUMAN	Peroxiredoxin-5, mitochondrial (EC 1.11.1.15) (Alu corepressor 1) (Antioxidant enzyme B166) (AOEB166) (Liver tissue 2D-page spot 71B) (PLP) (Peroxiredoxin V) (Prx-V) (Peroxisomal antioxidant enzyme) (TPx type VI) (Thioredoxin peroxidase PMP20) (Thioredoxin reductase)	1.20442	0.45496
P15531	NDKA_HUMAN	Nucleoside diphosphate kinase A (NDK A) (NDP kinase A) (EC 2.7.4.6) (Granzyme A-activated DNase) (GAAD) (Metastasis inhibition factor nm23) (NM23-H1) (Tumor metastatic process-associated protein)	1.20392	0.01123
P01861	IGHG4_HUMAN	Ig gamma-4 chain C region	1.20192	0.00487
Q15046	SYK_HUMAN	Lysine--tRNA ligase (EC 6.1.1.6) (Lysyl-tRNA synthetase) (LysRS)	1.20086	0.55606
P00441	SODC_HUMAN	Superoxide dismutase [Cu-Zn] (EC 1.15.1.1) (Superoxide dismutase 1) (hSod1)	1.20058	0.48411
P11766	ADHX_HUMAN	Alcohol dehydrogenase class-3 (EC 1.1.1.1) (Alcohol dehydrogenase 5) (Alcohol dehydrogenase class chi chain) (Alcohol dehydrogenase class-III) (Glutathione-dependent formaldehyde dehydrogenase) (FALDH) (FDH) (GSH-FDH) (EC 1.1.1.-) (S-(hydroxymethyl)glutathione dehydrogenase) (EC 1.1.1.284)	1.19784	0.13271
P62820	RAB1A_HUMAN	Ras-related protein Rab-1A (YPT1-related protein)	1.19753	0.03329
P10155	RO60_HUMAN	60 kDa SS-A/Ro ribonucleoprotein (60 kDa Ro protein) (60 kDa ribonucleoprotein Ro) (RoRNP) (Ro 60 kDa autoantigen) (Sjoegren syndrome antigen A2) (Sjoegren syndrome type A antigen) (SS-A) (TROVE domain family member 2)	1.19698	0.34936
P01040	CYTA_HUMAN	Cystatin-A (Cystatin-AS) (Stefin-A) [Cleaved into: Cystatin-A, N-terminally processed]	1.1964	0.03699
P49720	PSB3_HUMAN	Proteasome subunit beta type-3 (EC 3.4.25.1) (Proteasome chain 13) (Proteasome component C10-II) (Proteasome theta chain)	1.19442	0.0118
P59998	ARPC4_HUMAN	Actin-related protein 2/3 complex subunit 4 (Arp2/3 complex 20 kDa subunit) (p20-ARC)	1.19436	0.37785
O95861	BPNT1_HUMAN	3'(2'),5'-bisphosphate nucleotidase 1 (EC 3.1.3.7) (Bisphosphate 3'-nucleotidase 1) (PAP-inositol 1,4-phosphatase) (PIP)	1.19434	0.47654
Q9UL46	PSME2_HUMAN	Proteasome activator complex subunit 2 (11S regulator complex subunit beta) (REG-beta) (Activator of multicatalytic protease subunit 2) (Proteasome activator 28 subunit beta) (PA28b) (PA28beta)	1.19428	0.39134
Q7Z406	MYH14_HUMAN	Myosin-14 (Myosin heavy chain 14) (Myosin heavy chain, non-muscle IIc) (Non-muscle myosin heavy chain IIc) (NMHC II-C)	1.19361	0.50444
P53004	BIEA_HUMAN	Biliverdin reductase A (BVR A) (EC 1.3.1.24) (Biliverdin-IX alpha-reductase)	1.19323	0.46088
Q9BW30	TPPP3_HUMAN	Tubulin polymerization-promoting protein family member 3 (TPPP/p20)	1.19221	0.10458
P62269	RS18_HUMAN	40S ribosomal protein S18 (Ke-3) (Ke3)	1.19202	0.51634
P08123	CO1A2_HUMAN	Collagen alpha-2(I) chain (Alpha-2 type I collagen)	1.19153	0.53808
P34913	HYES_HUMAN	Bifunctional epoxide hydrolase 2 [Includes: Cytosolic epoxide hydrolase 2 (CEH) (EC 3.3.2.10) (Epoxide hydratase) (Soluble epoxide hydrolase) (SEH); Lipid-phosphate phosphatase (EC 3.1.3.76)]	1.19038	0.26165
P12429	ANXA3_HUMAN	Annexin A3 (35-alpha calcimedin) (Annexin III) (Annexin-3) (Inositol 1,2-cyclic phosphate 2-phosphohydrolase) (Lipocortin III) (Placental anticoagulant protein III) (PAP-III)	1.19026	0.52499
P51149	RAB7A_HUMAN	Ras-related protein Rab-7a	1.18827	0.41084
O00299	CLIC1_HUMAN	Chloride intracellular channel protein 1 (Chloride channel ABP) (Nuclear chloride ion channel 27) (NCC27) (Regulatory nuclear chloride ion channel protein) (hRNCC)	1.18798	0.09098
P20618	PSB1_HUMAN	Proteasome subunit beta type-1 (EC 3.4.25.1) (Macropain subunit C5) (Multicatalytic endopeptidase complex subunit C5) (Proteasome component C5) (Proteasome gamma chain)	1.18711	0.25062
Q8TDQ7	GNPI2_HUMAN	Glucosamine-6-phosphate isomerase 2 (EC 3.5.99.6) (Glucosamine-6-phosphate deaminase 2) (GNPDA 2) (GlcN6P deaminase 2) (Glucosamine-6-phosphate isomerase SB52)	1.18652	0.40535
Q9UIJ7	KAD3_HUMAN	GTP:AMP phosphotransferase AK3, mitochondrial (EC 2.7.4.10) (Adenylate kinase 3) (AK 3) (Adenylate kinase 3 alpha-like 1)	1.18516	0.07009
P13929	ENOB_HUMAN	Beta-enolase (EC 4.2.1.11) (2-phospho-D-glycerate hydro-lyase) (Enolase 3) (Muscle-specific enolase) (MSE) (Skeletal muscle enolase)	1.18455	0.44263
Q9Y3F4	STRAP_HUMAN	Serine-threonine kinase receptor-associated protein (MAP activator with WD repeats) (UNR-interacting protein) (WD-40 repeat protein PT-WD)	1.18453	0.58193
P61019	RAB2A_HUMAN	Ras-related protein Rab-2A	1.18338	0.06019
P32926	DSG3_HUMAN	Desmoglein-3 (130 kDa pemphigus vulgaris antigen) (PVA) (Cadherin family member 6)	1.18214	0.05123
P00352	AL1A1_HUMAN	Retinal dehydrogenase 1 (RALDH 1) (RalDH1) (EC 1.2.1.36) (ALDH-E1) (ALHDII) (Aldehyde dehydrogenase family 1 member A1) (Aldehyde dehydrogenase, cytosolic)	1.18173	0.35441
P18085	ARF4_HUMAN	ADP-ribosylation factor 4	1.17986	0.0766
P07108	ACBP_HUMAN	Acyl-CoA-binding protein (ACBP) (Diazepam-binding inhibitor) (DBI) (Endozepine) (EP)	1.17929	0.03017
P01876	IGHA1_HUMAN	Ig alpha-1 chain C region	1.17863	0.44754
Q08380	LG3BP_HUMAN	Galectin-3-binding protein (Basement membrane autoantigen p105) (Lectin galactoside-binding soluble 3-binding protein) (Mac-2-binding protein) (MAC2BP) (Mac-2 BP) (Tumor-associated antigen 90K)	1.17849	0.04451
P14735	IDE_HUMAN	Insulin-degrading enzyme (EC 3.4.24.56) (Abeta-degrading protease) (Insulin protease) (Insulinase) (Insulysin)	1.17835	0.75626
P02675	FIBB_HUMAN	Fibrinogen beta chain [Cleaved into: Fibrinopeptide B; Fibrinogen beta chain]	1.17822	0.1887
Q9NQ38	ISK5_HUMAN	Serine protease inhibitor Kazal-type 5 (Lympho-epithelial Kazal-type-related inhibitor) (LEKTI) [Cleaved into: Hemofiltrate peptide HF6478; Hemofiltrate peptide HF7665]	1.17805	0.01067
P20933	ASPG_HUMAN	N(4)-(beta-N-acetylglucosaminyl)-L-asparaginase (EC 3.5.1.26) (Aspartylglucosaminidase) (Glycosylasparaginase) (N4-(N-acetyl-beta-glucosaminyl)-L-asparagine amidase) [Cleaved into: Glycosylasparaginase alpha chain; Glycosylasparaginase beta chain]	1.17796	0.33139
P69905	HBA_HUMAN	Hemoglobin subunit alpha (Alpha-globin) (Hemoglobin alpha chain)	1.1767	0.05128
P49821	NDUV1_HUMAN	NADH dehydrogenase [ubiquinone] flavoprotein 1, mitochondrial (EC 1.6.5.3) (EC 1.6.99.3) (Complex I-51kD) (CI-51kD) (NADH dehydrogenase flavoprotein 1) (NADH-ubiquinone oxidoreductase 51 kDa subunit)	1.17611	0.06683
Q15181	IPYR_HUMAN	Inorganic pyrophosphatase (EC 3.6.1.1) (Pyrophosphate phospho-hydrolase) (PPase)	1.17609	0.49001
P22392	NDKB_HUMAN	Nucleoside diphosphate kinase B (NDK B) (NDP kinase B) (EC 2.7.4.6) (C-myc purine-binding transcription factor PUF) (Histidine protein kinase NDKB) (EC 2.7.13.3) (nm23-H2)	1.17547	0.07667
P60660	MYL6_HUMAN	Myosin light polypeptide 6 (17 kDa myosin light chain) (LC17) (Myosin light chain 3) (MLC-3) (Myosin light chain alkali 3) (Myosin light chain A3) (Smooth muscle and nonmuscle myosin light chain alkali 6)	1.17498	0.08819
Q92945	FUBP2_HUMAN	Far upstream element-binding protein 2 (FUSE-binding protein 2) (KH type-splicing regulatory protein) (KSRP) (p75)	1.17497	0.03479
Q9P2T1	GMPR2_HUMAN	GMP reductase 2 (GMPR 2) (EC 1.7.1.7) (Guanosine 5'-monophosphate oxidoreductase 2) (Guanosine monophosphate reductase 2)	1.17497	0.19712
P17931	LEG3_HUMAN	Galectin-3 (Gal-3) (35 kDa lectin) (Carbohydrate-binding protein 35) (CBP 35) (Galactose-specific lectin 3) (Galactoside-binding protein) (GALBP) (IgE-binding protein) (L-31) (Laminin-binding protein) (Lectin L-29) (Mac-2 antigen)	1.17493	0.04847
Q13228	SBP1_HUMAN	Selenium-binding protein 1 (56 kDa selenium-binding protein) (SBP56) (SP56)	1.17452	0.07028
O00487	PSDE_HUMAN	26S proteasome non-ATPase regulatory subunit 14 (EC 3.4.19.-) (26S proteasome regulatory subunit RPN11) (26S proteasome-associated PAD1 homolog 1)	1.17451	0.13668
P01024	CO3_HUMAN	Complement C3 (C3 and PZP-like alpha-2-macroglobulin domain-containing protein 1) [Cleaved into: Complement C3 beta chain; C3-beta-c (C3bc); Complement C3 alpha chain; C3a anaphylatoxin; Acylation stimulating protein (ASP) (C3adesArg); Complement C3b alpha' chain; Complement C3c alpha' chain fragment 1; Complement C3dg fragment; Complement C3g fragment; Complement C3d fragment; Complement C3f fra…	1.17405	0.35983
P24298	ALAT1_HUMAN	Alanine aminotransferase 1 (ALT1) (EC 2.6.1.2) (Glutamate pyruvate transaminase 1) (GPT 1) (Glutamic--alanine transaminase 1) (Glutamic--pyruvic transaminase 1)	1.17346	0.68799
P28062	PSB8_HUMAN	Proteasome subunit beta type-8 (EC 3.4.25.1) (Low molecular mass protein 7) (Macropain subunit C13) (Multicatalytic endopeptidase complex subunit C13) (Proteasome component C13) (Proteasome subunit beta-5i) (Really interesting new gene 10 protein)	1.1723	0.3564
O95865	DDAH2_HUMAN	N(G),N(G)-dimethylarginine dimethylaminohydrolase 2 (DDAH-2) (Dimethylarginine dimethylaminohydrolase 2) (EC 3.5.3.18) (DDAHII) (Dimethylargininase-2) (Protein G6a) (S-phase protein)	1.17201	0.18838
P48163	MAOX_HUMAN	NADP-dependent malic enzyme (NADP-ME) (EC 1.1.1.40) (Malic enzyme 1)	1.17189	0.05551
Q15517	CDSN_HUMAN	Corneodesmosin (S protein)	1.17166	0.06398
P19105	ML12A_HUMAN	Myosin regulatory light chain 12A (Epididymis secretory protein Li 24) (HEL-S-24) (MLC-2B) (Myosin RLC) (Myosin regulatory light chain 2, nonsarcomeric) (Myosin regulatory light chain MRLC3)	1.17064	0.25975
Q15631	TSN_HUMAN	Translin (EC 3.1.-.-) (Component 3 of promoter of RISC) (C3PO)	1.17023	0.23148
P53634	CATC_HUMAN	Dipeptidyl peptidase 1 (EC 3.4.14.1) (Cathepsin C) (Cathepsin J) (Dipeptidyl peptidase I) (DPP-I) (DPPI) (Dipeptidyl transferase) [Cleaved into: Dipeptidyl peptidase 1 exclusion domain chain (Dipeptidyl peptidase I exclusion domain chain); Dipeptidyl peptidase 1 heavy chain (Dipeptidyl peptidase I heavy chain); Dipeptidyl peptidase 1 light chain (Dipeptidyl peptidase I light chain)]	1.16956	0.0973
P19012	K1C15_HUMAN	Keratin, type I cytoskeletal 15 (Cytokeratin-15) (CK-15) (Keratin-15) (K15)	1.1684	0.56701
P51570	GALK1_HUMAN	Galactokinase (EC 2.7.1.6) (Galactose kinase)	1.16733	0.04939
P49773	HINT1_HUMAN	Histidine triad nucleotide-binding protein 1 (EC 3.-.-.-) (Adenosine 5'-monophosphoramidase) (Protein kinase C inhibitor 1) (Protein kinase C-interacting protein 1) (PKCI-1)	1.16726	0.30798
Q12906	ILF3_HUMAN	Interleukin enhancer-binding factor 3 (Double-stranded RNA-binding protein 76) (DRBP76) (M-phase phosphoprotein 4) (MPP4) (Nuclear factor associated with dsRNA) (NFAR) (Nuclear factor of activated T-cells 90 kDa) (NF-AT-90) (Translational control protein 80) (TCP80)	1.16696	0.27061
P05388	RLA0_HUMAN	60S acidic ribosomal protein P0 (60S ribosomal protein L10E)	1.1668	0.27243
P14314	GLU2B_HUMAN	Glucosidase 2 subunit beta (80K-H protein) (Glucosidase II subunit beta) (Protein kinase C substrate 60.1 kDa protein heavy chain) (PKCSH)	1.1656	0.44681
O15231	ZN185_HUMAN	Zinc finger protein 185 (LIM domain protein ZNF185) (P1-A)	1.16542	0.21185
P50502	F10A1_HUMAN	Hsc70-interacting protein (Hip) (Aging-associated protein 2) (Progesterone receptor-associated p48 protein) (Protein FAM10A1) (Putative tumor suppressor ST13) (Renal carcinoma antigen NY-REN-33) (Suppression of tumorigenicity 13 protein)	1.16444	0.24128
P11908	PRPS2_HUMAN	Ribose-phosphate pyrophosphokinase 2 (EC 2.7.6.1) (PPRibP) (Phosphoribosyl pyrophosphate synthase II) (PRS-II)	1.16432	0.11539
Q9BW04	SARG_HUMAN	Specifically androgen-regulated gene protein	1.16361	0.08203
Q9UN36	NDRG2_HUMAN	Protein NDRG2 (N-myc downstream-regulated gene 2 protein) (Protein Syld709613)	1.16312	0.39704
O14732	IMPA2_HUMAN	Inositol monophosphatase 2 (IMP 2) (IMPase 2) (EC 3.1.3.25) (Inositol-1(or 4)-monophosphatase 2) (Myo-inositol monophosphatase A2)	1.16281	0.19879
P01009	A1AT_HUMAN	Alpha-1-antitrypsin (Alpha-1 protease inhibitor) (Alpha-1-antiproteinase) (Serpin A1) [Cleaved into: Short peptide from AAT (SPAAT)]	1.16276	0.04444
Q8NCW5	NNRE_HUMAN	NAD(P)H-hydrate epimerase (EC 5.1.99.6) (Apolipoprotein A-I-binding protein) (AI-BP) (NAD(P)HX epimerase) (YjeF N-terminal domain-containing protein 1) (YjeF_N1)	1.16239	0.17767
P05023	AT1A1_HUMAN	Sodium/potassium-transporting ATPase subunit alpha-1 (Na(+)/K(+) ATPase alpha-1 subunit) (EC 3.6.3.9) (Sodium pump subunit alpha-1)	1.16235	0.1947
Q9Y376	CAB39_HUMAN	Calcium-binding protein 39 (MO25alpha) (Protein Mo25)	1.16112	0.50741
O60701	UGDH_HUMAN	UDP-glucose 6-dehydrogenase (UDP-Glc dehydrogenase) (UDP-GlcDH) (UDPGDH) (EC 1.1.1.22)	1.16059	0.34673
P10253	LYAG_HUMAN	Lysosomal alpha-glucosidase (EC 3.2.1.20) (Acid maltase) (Aglucosidase alfa) [Cleaved into: 76 kDa lysosomal alpha-glucosidase; 70 kDa lysosomal alpha-glucosidase]	1.15985	0.19378
Q32MZ4	LRRF1_HUMAN	Leucine-rich repeat flightless-interacting protein 1 (LRR FLII-interacting protein 1) (GC-binding factor 2) (TAR RNA-interacting protein)	1.15886	0.08035
Q13126	MTAP_HUMAN	S-methyl-5'-thioadenosine phosphorylase (EC 2.4.2.28) (5'-methylthioadenosine phosphorylase) (MTA phosphorylase) (MTAP) (MTAPase)	1.15859	0.06844
P30048	PRDX3_HUMAN	Thioredoxin-dependent peroxide reductase, mitochondrial (EC 1.11.1.15) (Antioxidant protein 1) (AOP-1) (HBC189) (Peroxiredoxin III) (Prx-III) (Peroxiredoxin-3) (Protein MER5 homolog)	1.1584	0.17675
P04632	CPNS1_HUMAN	Calpain small subunit 1 (CSS1) (Calcium-activated neutral proteinase small subunit) (CANP small subunit) (Calcium-dependent protease small subunit) (CDPS) (Calcium-dependent protease small subunit 1) (Calpain regulatory subunit)	1.15774	0.26271
P99999	CYC_HUMAN	Cytochrome c	1.15625	0.19451
P00966	ASSY_HUMAN	Argininosuccinate synthase (EC 6.3.4.5) (Citrulline--aspartate ligase)	1.15583	0.03252
P61978	HNRPK_HUMAN	Heterogeneous nuclear ribonucleoprotein K (hnRNP K) (Transformation up-regulated nuclear protein) (TUNP)	1.15561	0.15513
Q14134	TRI29_HUMAN	Tripartite motif-containing protein 29 (Ataxia telangiectasia group D-associated protein)	1.15556	0.15764
Q14116	IL18_HUMAN	Interleukin-18 (IL-18) (Iboctadekin) (Interferon gamma-inducing factor) (IFN-gamma-inducing factor) (Interleukin-1 gamma) (IL-1 gamma)	1.1548	0.75004
Q9UBQ7	GRHPR_HUMAN	Glyoxylate reductase/hydroxypyruvate reductase (EC 1.1.1.79) (EC 1.1.1.81)	1.15435	0.27225
P39023	RL3_HUMAN	60S ribosomal protein L3 (HIV-1 TAR RNA-binding protein B) (TARBP-B)	1.15419	0.22422
P13693	TCTP_HUMAN	Translationally-controlled tumor protein (TCTP) (Fortilin) (Histamine-releasing factor) (HRF) (p23)	1.15401	0.38899
Q9H0U4	RAB1B_HUMAN	Ras-related protein Rab-1B	1.15351	0.51206
Q9NSE4	SYIM_HUMAN	Isoleucine--tRNA ligase, mitochondrial (EC 6.1.1.5) (Isoleucyl-tRNA synthetase) (IleRS)	1.15322	0.08956
P01011	AACT_HUMAN	Alpha-1-antichymotrypsin (ACT) (Cell growth-inhibiting gene 24/25 protein) (Serpin A3) [Cleaved into: Alpha-1-antichymotrypsin His-Pro-less]	1.15212	0.06703
Q86SG5	S1A7A_HUMAN	Protein S100-A7A (S100 calcium-binding protein A15) (S100 calcium-binding protein A7-like 1) (S100 calcium-binding protein A7A)	1.15155	0.16475
P35754	GLRX1_HUMAN	Glutaredoxin-1 (Thioltransferase-1) (TTase-1)	1.15102	0.19883
P07602	SAP_HUMAN	Prosaposin (Proactivator polypeptide) [Cleaved into: Saposin-A (Protein A); Saposin-B-Val; Saposin-B (Cerebroside sulfate activator) (CSAct) (Dispersin) (Sphingolipid activator protein 1) (SAP-1) (Sulfatide/GM1 activator); Saposin-C (A1 activator) (Co-beta-glucosidase) (Glucosylceramidase activator) (Sphingolipid activator protein 2) (SAP-2); Saposin-D (Component C) (Protein C)]	1.15072	0.51025
P61247	RS3A_HUMAN	40S ribosomal protein S3a (v-fos transformation effector protein) (Fte-1)	1.15049	0.74717
P61604	CH10_HUMAN	10 kDa heat shock protein, mitochondrial (Hsp10) (10 kDa chaperonin) (Chaperonin 10) (CPN10) (Early-pregnancy factor) (EPF)	1.15016	0.23858
Q04760	LGUL_HUMAN	Lactoylglutathione lyase (EC 4.4.1.5) (Aldoketomutase) (Glyoxalase I) (Glx I) (Ketone-aldehyde mutase) (Methylglyoxalase) (S-D-lactoylglutathione methylglyoxal lyase)	1.15002	0.16646
P02042	HBD_HUMAN	Hemoglobin subunit delta (Delta-globin) (Hemoglobin delta chain)	1.14967	0.21072
Q9NSA3	CNBP1_HUMAN	Beta-catenin-interacting protein 1 (Inhibitor of beta-catenin and Tcf-4)	1.1491	0.58707
P31949	S10AB_HUMAN	Protein S100-A11 (Calgizzarin) (Metastatic lymph node gene 70 protein) (MLN 70) (Protein S100-C) (S100 calcium-binding protein A11) [Cleaved into: Protein S100-A11, N-terminally processed]	1.14893	0.33022
P13804	ETFA_HUMAN	Electron transfer flavoprotein subunit alpha, mitochondrial (Alpha-ETF)	1.14883	0.24258
Q9HC38	GLOD4_HUMAN	Glyoxalase domain-containing protein 4	1.14863	0.55785
Q6YP21	KAT3_HUMAN	Kynurenine--oxoglutarate transaminase 3 (EC 2.6.1.7) (Cysteine-S-conjugate beta-lyase 2) (EC 4.4.1.13) (Kynurenine aminotransferase III) (KATIII) (Kynurenine--glyoxylate transaminase) (EC 2.6.1.63) (Kynurenine--oxoglutarate transaminase III)	1.14846	0.56629
P56537	IF6_HUMAN	Eukaryotic translation initiation factor 6 (eIF-6) (B(2)GCN homolog) (B4 integrin interactor) (CAB) (p27(BBP))	1.14701	0.71977
Q14240	IF4A2_HUMAN	Eukaryotic initiation factor 4A-II (eIF-4A-II) (eIF4A-II) (EC 3.6.4.13) (ATP-dependent RNA helicase eIF4A-2) [Cleaved into: Eukaryotic initiation factor 4A-II, N-terminally processed]	1.14592	0.33342
P09429	HMGB1_HUMAN	High mobility group protein B1 (High mobility group protein 1) (HMG-1)	1.14554	0.00636
P46777	RL5_HUMAN	60S ribosomal protein L5	1.1453	0.45267
P27797	CALR_HUMAN	Calreticulin (CRP55) (Calregulin) (Endoplasmic reticulum resident protein 60) (ERp60) (HACBP) (grp60)	1.1448	0.53139
Q15075	EEA1_HUMAN	Early endosome antigen 1 (Endosome-associated protein p162) (Zinc finger FYVE domain-containing protein 2)	1.14474	0.56514
P63208	SKP1_HUMAN	S-phase kinase-associated protein 1 (Cyclin-A/CDK2-associated protein p19) (p19A) (Organ of Corti protein 2) (OCP-2) (Organ of Corti protein II) (OCP-II) (RNA polymerase II elongation factor-like protein) (SIII) (Transcription elongation factor B polypeptide 1-like) (p19skp1)	1.14441	0.31833
P34897	GLYM_HUMAN	Serine hydroxymethyltransferase, mitochondrial (SHMT) (EC 2.1.2.1) (Glycine hydroxymethyltransferase) (Serine methylase)	1.14308	0.00378
P12277	KCRB_HUMAN	Creatine kinase B-type (EC 2.7.3.2) (B-CK) (Creatine kinase B chain)	1.14297	0.00315
Q04917	1433F_HUMAN	14-3-3 protein eta (Protein AS1)	1.14202	0.17286
P30050	RL12_HUMAN	60S ribosomal protein L12	1.14195	0.2969
P29034	S10A2_HUMAN	Protein S100-A2 (CAN19) (Protein S-100L) (S100 calcium-binding protein A2)	1.14029	0.16704
P23396	RS3_HUMAN	40S ribosomal protein S3 (EC 4.2.99.18)	1.13956	0.06362
P08174	DAF_HUMAN	Complement decay-accelerating factor (CD antigen CD55)	1.13882	0.53278
Q9Y5Z4	HEBP2_HUMAN	Heme-binding protein 2 (Placental protein 23) (PP23) (Protein SOUL)	1.13852	0.5641
P30046	DOPD_HUMAN	D-dopachrome decarboxylase (EC 4.1.1.84) (D-dopachrome tautomerase) (Phenylpyruvate tautomerase II)	1.13772	0.65252
Q99436	PSB7_HUMAN	Proteasome subunit beta type-7 (EC 3.4.25.1) (Macropain chain Z) (Multicatalytic endopeptidase complex chain Z) (Proteasome subunit Z)	1.13653	0.10801
P61106	RAB14_HUMAN	Ras-related protein Rab-14	1.13636	0.17505
P60981	DEST_HUMAN	Destrin (Actin-depolymerizing factor) (ADF)	1.13596	0.26895
P29144	TPP2_HUMAN	Tripeptidyl-peptidase 2 (TPP-2) (EC 3.4.14.10) (Tripeptidyl aminopeptidase) (Tripeptidyl-peptidase II) (TPP-II)	1.13582	0.61486
P15880	RS2_HUMAN	40S ribosomal protein S2 (40S ribosomal protein S4) (Protein LLRep3)	1.13572	0.30664
E9PAV3	NACAM_HUMAN	Nascent polypeptide-associated complex subunit alpha, muscle-specific form (Alpha-NAC, muscle-specific form) (skNAC)	1.13549	0.49788
Q5D862	FILA2_HUMAN	Filaggrin-2 (FLG-2) (Intermediate filament-associated and psoriasis-susceptibility protein) (Ifapsoriasin)	1.1354	0.37467
P12268	IMDH2_HUMAN	Inosine-5'-monophosphate dehydrogenase 2 (IMP dehydrogenase 2) (IMPD 2) (IMPDH 2) (EC 1.1.1.205) (IMPDH-II)	1.1353	0.59432
P23142	FBLN1_HUMAN	Fibulin-1 (FIBL-1)	1.13454	0.69628
P62491	RB11A_HUMAN	Ras-related protein Rab-11A (Rab-11) (YL8)	1.13428	0.72295
P51659	DHB4_HUMAN	Peroxisomal multifunctional enzyme type 2 (MFE-2) (17-beta-hydroxysteroid dehydrogenase 4) (17-beta-HSD 4) (D-bifunctional protein) (DBP) (Multifunctional protein 2) (MPF-2) (Short chain dehydrogenase/reductase family 8C member 1) [Cleaved into: (3R)-hydroxyacyl-CoA dehydrogenase (EC 1.1.1.n12); Enoyl-CoA hydratase 2 (EC 4.2.1.107) (EC 4.2.1.119) (3-alpha,7-alpha,12-alpha-trihydroxy-5-beta-choles…	1.1328	0.07848
Q16543	CDC37_HUMAN	Hsp90 co-chaperone Cdc37 (Hsp90 chaperone protein kinase-targeting subunit) (p50Cdc37) [Cleaved into: Hsp90 co-chaperone Cdc37, N-terminally processed]	1.13254	0.60679
P14174	MIF_HUMAN	Macrophage migration inhibitory factor (MIF) (EC 5.3.2.1) (Glycosylation-inhibiting factor) (GIF) (L-dopachrome isomerase) (L-dopachrome tautomerase) (EC 5.3.3.12) (Phenylpyruvate tautomerase)	1.13176	0.41641
P13861	KAP2_HUMAN	cAMP-dependent protein kinase type II-alpha regulatory subunit	1.1307	0.69448
Q96C86	DCPS_HUMAN	m7GpppX diphosphatase (EC 3.6.1.59) (DCS-1) (Decapping scavenger enzyme) (Hint-related 7meGMP-directed hydrolase) (Histidine triad nucleotide-binding protein 5) (Histidine triad protein member 5) (HINT-5) (Scavenger mRNA-decapping enzyme DcpS)	1.12985	0.48861
Q12905	ILF2_HUMAN	Interleukin enhancer-binding factor 2 (Nuclear factor of activated T-cells 45 kDa)	1.12946	0.32858
P29373	RABP2_HUMAN	Cellular retinoic acid-binding protein 2 (Cellular retinoic acid-binding protein II) (CRABP-II)	1.12914	0.40322
Q6P587	FAHD1_HUMAN	Acylpyruvase FAHD1, mitochondrial (EC 3.7.1.5) (Fumarylacetoacetate hydrolase domain-containing protein 1) (FAH domain-containing protein 1) (Oxaloacetate decarboxylase) (OAA decarboxylase) (EC 4.1.1.3) (YisK-like protein)	1.12907	0.38882
P30042	ES1_HUMAN	ES1 protein homolog, mitochondrial (Protein GT335) (Protein KNP-I)	1.12857	0.32294
P42126	ECI1_HUMAN	Enoyl-CoA delta isomerase 1, mitochondrial (EC 5.3.3.8) (3,2-trans-enoyl-CoA isomerase) (Delta(3),Delta(2)-enoyl-CoA isomerase) (D3,D2-enoyl-CoA isomerase) (Dodecenoyl-CoA isomerase)	1.12835	0.01279
P61026	RAB10_HUMAN	Ras-related protein Rab-10	1.12754	0.16601
P46782	RS5_HUMAN	40S ribosomal protein S5 [Cleaved into: 40S ribosomal protein S5, N-terminally processed]	1.12629	0.50164
Q14376	GALE_HUMAN	UDP-glucose 4-epimerase (EC 5.1.3.2) (Galactowaldenase) (UDP-N-acetylgalactosamine 4-epimerase) (UDP-GalNAc 4-epimerase) (UDP-N-acetylglucosamine 4-epimerase) (UDP-GlcNAc 4-epimerase) (EC 5.1.3.7) (UDP-galactose 4-epimerase)	1.12574	0.07623
Q3ZCW2	LEGL_HUMAN	Galectin-related protein (Lectin galactoside-binding-like protein)	1.12562	0.35629
P27487	DPP4_HUMAN	Dipeptidyl peptidase 4 (EC 3.4.14.5) (ADABP) (Adenosine deaminase complexing protein 2) (ADCP-2) (Dipeptidyl peptidase IV) (DPP IV) (T-cell activation antigen CD26) (TP103) (CD antigen CD26) [Cleaved into: Dipeptidyl peptidase 4 membrane form (Dipeptidyl peptidase IV membrane form); Dipeptidyl peptidase 4 soluble form (Dipeptidyl peptidase IV soluble form)]	1.12379	0.494
P28072	PSB6_HUMAN	Proteasome subunit beta type-6 (EC 3.4.25.1) (Macropain delta chain) (Multicatalytic endopeptidase complex delta chain) (Proteasome delta chain) (Proteasome subunit Y)	1.12122	0.13327
P11940	PABP1_HUMAN	Polyadenylate-binding protein 1 (PABP-1) (Poly(A)-binding protein 1)	1.12059	0.16481
P62249	RS16_HUMAN	40S ribosomal protein S16	1.11993	0.56575
P18510	IL1RA_HUMAN	Interleukin-1 receptor antagonist protein (IL-1RN) (IL-1ra) (IRAP) (ICIL-1RA) (IL1 inhibitor) (Anakinra)	1.11891	0.02887
Q99714	HCD2_HUMAN	3-hydroxyacyl-CoA dehydrogenase type-2 (EC 1.1.1.35) (17-beta-hydroxysteroid dehydrogenase 10) (17-beta-HSD 10) (EC 1.1.1.51) (3-hydroxy-2-methylbutyryl-CoA dehydrogenase) (EC 1.1.1.178) (3-hydroxyacyl-CoA dehydrogenase type II) (Endoplasmic reticulum-associated amyloid beta-peptide-binding protein) (Mitochondrial ribonuclease P protein 2) (Mitochondrial RNase P protein 2) (Short chain dehydrogen…	1.11874	0.25867
P36543	VATE1_HUMAN	V-type proton ATPase subunit E 1 (V-ATPase subunit E 1) (V-ATPase 31 kDa subunit) (p31) (Vacuolar proton pump subunit E 1)	1.11847	0.02208
P02743	SAMP_HUMAN	Serum amyloid P-component (SAP) (9.5S alpha-1-glycoprotein) [Cleaved into: Serum amyloid P-component(1-203)]	1.11778	0.75451
Q8IW75	SPA12_HUMAN	Serpin A12 (OL-64) (Visceral adipose tissue-derived serine protease inhibitor) (Vaspin) (Visceral adipose-specific serpin)	1.11636	0.0007
Q9HB90	RRAGC_HUMAN	Ras-related GTP-binding protein C (Rag C) (RagC) (GTPase-interacting protein 2) (TIB929)	1.11545	0.29718
P36578	RL4_HUMAN	60S ribosomal protein L4 (60S ribosomal protein L1)	1.11541	0.39303
Q9ULZ3	ASC_HUMAN	Apoptosis-associated speck-like protein containing a CARD (hASC) (Caspase recruitment domain-containing protein 5) (PYD and CARD domain-containing protein) (Target of methylation-induced silencing 1)	1.1152	0.24212
Q99729	ROAA_HUMAN	Heterogeneous nuclear ribonucleoprotein A/B (hnRNP A/B) (APOBEC1-binding protein 1) (ABBP-1)	1.11436	0.45746
Q14651	PLSI_HUMAN	Plastin-1 (Intestine-specific plastin) (I-plastin)	1.11336	0.50998
P07686	HEXB_HUMAN	Beta-hexosaminidase subunit beta (EC 3.2.1.52) (Beta-N-acetylhexosaminidase subunit beta) (Hexosaminidase subunit B) (Cervical cancer proto-oncogene 7 protein) (HCC-7) (N-acetyl-beta-glucosaminidase subunit beta) [Cleaved into: Beta-hexosaminidase subunit beta chain B; Beta-hexosaminidase subunit beta chain A]	1.1131	0.33322
Q99536	VAT1_HUMAN	Synaptic vesicle membrane protein VAT-1 homolog (EC 1.-.-.-)	1.11295	0.3884
P60891	PRPS1_HUMAN	Ribose-phosphate pyrophosphokinase 1 (EC 2.7.6.1) (PPRibP) (Phosphoribosyl pyrophosphate synthase I) (PRS-I)	1.11274	0.72189
P07203	GPX1_HUMAN	Glutathione peroxidase 1 (GPx-1) (GSHPx-1) (EC 1.11.1.9) (Cellular glutathione peroxidase)	1.11255	0.58867
O75608	LYPA1_HUMAN	Acyl-protein thioesterase 1 (APT-1) (hAPT1) (EC 3.1.2.-) (Lysophospholipase 1) (Lysophospholipase I) (LPL-I) (LysoPLA I)	1.11135	0.27997
Q02818	NUCB1_HUMAN	Nucleobindin-1 (CALNUC)	1.11086	0.06036
O75083	WDR1_HUMAN	WD repeat-containing protein 1 (Actin-interacting protein 1) (AIP1) (NORI-1)	1.11049	0.60525
P61313	RL15_HUMAN	60S ribosomal protein L15	1.11028	0.32625
P08865	RSSA_HUMAN	40S ribosomal protein SA (37 kDa laminin receptor precursor) (37LRP) (37/67 kDa laminin receptor) (LRP/LR) (67 kDa laminin receptor) (67LR) (Colon carcinoma laminin-binding protein) (Laminin receptor 1) (LamR) (Laminin-binding protein precursor p40) (LBP/p40) (Multidrug resistance-associated protein MGr1-Ag) (NEM/1CHD4)	1.10981	0.00923
P06454	PTMA_HUMAN	Prothymosin alpha [Cleaved into: Prothymosin alpha, N-terminally processed; Thymosin alpha-1]	1.10877	0.28101
Q9NZH8	IL36G_HUMAN	Interleukin-36 gamma (IL-1-related protein 2) (IL-1RP2) (Interleukin-1 epsilon) (IL-1 epsilon) (Interleukin-1 family member 9) (IL-1F9) (Interleukin-1 homolog 1) (IL-1H1)	1.1084	0.42563
Q9GZT8	NIF3L_HUMAN	NIF3-like protein 1 (Amyotrophic lateral sclerosis 2 chromosomal region candidate gene 1 protein)	1.10776	0.60655
P22532	SPR2D_HUMAN	Small proline-rich protein 2D (SPR-2D) (Small proline-rich protein II) (SPR-II)	1.10761	0.03522
P68036	UB2L3_HUMAN	Ubiquitin-conjugating enzyme E2 L3 (EC 2.3.2.23) (E2 ubiquitin-conjugating enzyme L3) (L-UBC) (UbcH7) (Ubiquitin carrier protein L3) (Ubiquitin-conjugating enzyme E2-F1) (Ubiquitin-protein ligase L3)	1.10744	0.56041
Q13404	UB2V1_HUMAN	Ubiquitin-conjugating enzyme E2 variant 1 (UEV-1) (CROC-1) (TRAF6-regulated IKK activator 1 beta Uev1A)	1.10707	0.1475
P07954	FUMH_HUMAN	Fumarate hydratase, mitochondrial (Fumarase) (EC 4.2.1.2)	1.10626	0.22303
O15143	ARC1B_HUMAN	Actin-related protein 2/3 complex subunit 1B (Arp2/3 complex 41 kDa subunit) (p41-ARC)	1.1062	0.85433
P30711	GSTT1_HUMAN	Glutathione S-transferase theta-1 (EC 2.5.1.18) (GST class-theta-1) (Glutathione transferase T1-1)	1.10617	0.6756
O00233	PSMD9_HUMAN	26S proteasome non-ATPase regulatory subunit 9 (26S proteasome regulatory subunit p27)	1.106	0.48052
P26232	CTNA2_HUMAN	Catenin alpha-2 (Alpha N-catenin) (Alpha-catenin-related protein)	1.10574	0.34222
Q15257	PTPA_HUMAN	Serine/threonine-protein phosphatase 2A activator (EC 5.2.1.8) (PP2A, subunit B', PR53 isoform) (Phosphotyrosyl phosphatase activator) (PTPA) (Serine/threonine-protein phosphatase 2A regulatory subunit 4) (Serine/threonine-protein phosphatase 2A regulatory subunit B')	1.10559	0.1409
Q96CN7	ISOC1_HUMAN	Isochorismatase domain-containing protein 1	1.10479	0.16563
Q02878	RL6_HUMAN	60S ribosomal protein L6 (Neoplasm-related protein C140) (Tax-responsive enhancer element-binding protein 107) (TaxREB107)	1.10453	0.54258
P62805	H4_HUMAN	Histone H4	1.10385	0.265
P21399	ACOC_HUMAN	Cytoplasmic aconitate hydratase (Aconitase) (EC 4.2.1.3) (Citrate hydro-lyase) (Ferritin repressor protein) (Iron regulatory protein 1) (IRP1) (Iron-responsive element-binding protein 1) (IRE-BP 1)	1.10371	0.46464
P00390	GSHR_HUMAN	Glutathione reductase, mitochondrial (GR) (GRase) (EC 1.8.1.7)	1.10241	0.54365
Q9UBQ0	VPS29_HUMAN	Vacuolar protein sorting-associated protein 29 (hVPS29) (PEP11 homolog) (Vesicle protein sorting 29)	1.10227	0.66028
P10619	PPGB_HUMAN	Lysosomal protective protein (EC 3.4.16.5) (Carboxypeptidase C) (Carboxypeptidase L) (Cathepsin A) (Protective protein cathepsin A) (PPCA) (Protective protein for beta-galactosidase) [Cleaved into: Lysosomal protective protein 32 kDa chain; Lysosomal protective protein 20 kDa chain]	1.10093	0.37751
P22528	SPR1B_HUMAN	Cornifin-B (14.9 kDa pancornulin) (Small proline-rich protein IB) (SPR-IB)	1.09935	0.49409
P52565	GDIR1_HUMAN	Rho GDP-dissociation inhibitor 1 (Rho GDI 1) (Rho-GDI alpha)	1.09882	0.11816
Q13162	PRDX4_HUMAN	Peroxiredoxin-4 (EC 1.11.1.15) (Antioxidant enzyme AOE372) (AOE37-2) (Peroxiredoxin IV) (Prx-IV) (Thioredoxin peroxidase AO372) (Thioredoxin-dependent peroxide reductase A0372)	1.09805	0.59272
P17655	CAN2_HUMAN	Calpain-2 catalytic subunit (EC 3.4.22.53) (Calcium-activated neutral proteinase 2) (CANP 2) (Calpain M-type) (Calpain large polypeptide L2) (Calpain-2 large subunit) (Millimolar-calpain) (M-calpain)	1.09766	0.64054
Q9UHL4	DPP2_HUMAN	Dipeptidyl peptidase 2 (EC 3.4.14.2) (Dipeptidyl aminopeptidase II) (Dipeptidyl peptidase 7) (Dipeptidyl peptidase II) (DPP II) (Quiescent cell proline dipeptidase)	1.09739	0.49545
P15170	ERF3A_HUMAN	Eukaryotic peptide chain release factor GTP-binding subunit ERF3A (Eukaryotic peptide chain release factor subunit 3a) (eRF3a) (G1 to S phase transition protein 1 homolog)	1.09725	0.22184
P26373	RL13_HUMAN	60S ribosomal protein L13 (Breast basic conserved protein 1)	1.09707	0.38504
P28065	PSB9_HUMAN	Proteasome subunit beta type-9 (EC 3.4.25.1) (Low molecular mass protein 2) (Macropain chain 7) (Multicatalytic endopeptidase complex chain 7) (Proteasome chain 7) (Proteasome subunit beta-1i) (Really interesting new gene 12 protein)	1.09664	0.0706
P61970	NTF2_HUMAN	Nuclear transport factor 2 (NTF-2) (Placental protein 15) (PP15)	1.09663	0.57817
P07741	APT_HUMAN	Adenine phosphoribosyltransferase (APRT) (EC 2.4.2.7)	1.09507	0.26056
Q9Y315	DEOC_HUMAN	Deoxyribose-phosphate aldolase (DERA) (EC 4.1.2.4) (2-deoxy-D-ribose 5-phosphate aldolase) (Phosphodeoxyriboaldolase) (Deoxyriboaldolase)	1.09505	0.70768
P15309	PPAP_HUMAN	Prostatic acid phosphatase (PAP) (EC 3.1.3.2) (5'-nucleotidase) (5'-NT) (EC 3.1.3.5) (Ecto-5'-nucleotidase) (Thiamine monophosphatase) (TMPase) [Cleaved into: PAPf39]	1.09471	0.07437
P17900	SAP3_HUMAN	Ganglioside GM2 activator (Cerebroside sulfate activator protein) (GM2-AP) (Sphingolipid activator protein 3) (SAP-3) [Cleaved into: Ganglioside GM2 activator isoform short]	1.09439	0.28817
Q9HCY8	S10AE_HUMAN	Protein S100-A14 (S100 calcium-binding protein A14) (S114)	1.09438	0.46201
P61020	RAB5B_HUMAN	Ras-related protein Rab-5B	1.09336	0.23134
O14745	NHRF1_HUMAN	Na(+)/H(+) exchange regulatory cofactor NHE-RF1 (NHERF-1) (Ezrin-radixin-moesin-binding phosphoprotein 50) (EBP50) (Regulatory cofactor of Na(+)/H(+) exchanger) (Sodium-hydrogen exchanger regulatory factor 1) (Solute carrier family 9 isoform A3 regulatory factor 1)	1.09327	0.16473
Q15084	PDIA6_HUMAN	Protein disulfide-isomerase A6 (EC 5.3.4.1) (Endoplasmic reticulum protein 5) (ER protein 5) (ERp5) (Protein disulfide isomerase P5) (Thioredoxin domain-containing protein 7)	1.09268	0.5822
P49588	SYAC_HUMAN	Alanine--tRNA ligase, cytoplasmic (EC 6.1.1.7) (Alanyl-tRNA synthetase) (AlaRS) (Renal carcinoma antigen NY-REN-42)	1.09225	0.66563
P09668	CATH_HUMAN	Pro-cathepsin H [Cleaved into: Cathepsin H mini chain; Cathepsin H (EC 3.4.22.16); Cathepsin H heavy chain; Cathepsin H light chain]	1.092	0.28406
P06748	NPM_HUMAN	Nucleophosmin (NPM) (Nucleolar phosphoprotein B23) (Nucleolar protein NO38) (Numatrin)	1.0912	0.01707
O15145	ARPC3_HUMAN	Actin-related protein 2/3 complex subunit 3 (Arp2/3 complex 21 kDa subunit) (p21-ARC)	1.09102	0.29831
Q9H0W9	CK054_HUMAN	Ester hydrolase C11orf54 (EC 3.1.-.-)	1.09099	0.23492
O75368	SH3L1_HUMAN	SH3 domain-binding glutamic acid-rich-like protein	1.09096	0.78113
P62280	RS11_HUMAN	40S ribosomal protein S11	1.09086	0.09267
Q9H444	CHM4B_HUMAN	Charged multivesicular body protein 4b (Chromatin-modifying protein 4b) (CHMP4b) (SNF7 homolog associated with Alix 1) (SNF7-2) (hSnf7-2) (Vacuolar protein sorting-associated protein 32-2) (Vps32-2) (hVps32-2)	1.0907	0.57069
P08134	RHOC_HUMAN	Rho-related GTP-binding protein RhoC (Rho cDNA clone 9) (h9)	1.09038	0.67376
P23381	SYWC_HUMAN	Tryptophan--tRNA ligase, cytoplasmic (EC 6.1.1.2) (Interferon-induced protein 53) (IFP53) (Tryptophanyl-tRNA synthetase) (TrpRS) (hWRS) [Cleaved into: T1-TrpRS; T2-TrpRS]	1.09006	0.63071
P35321	SPR1A_HUMAN	Cornifin-A (19 kDa pancornulin) (SPRK) (Small proline-rich protein IA) (SPR-IA)	1.08952	0.04
Q15121	PEA15_HUMAN	Astrocytic phosphoprotein PEA-15 (15 kDa phosphoprotein enriched in astrocytes) (Phosphoprotein enriched in diabetes) (PED)	1.0892	0.69208
Q9BRA2	TXD17_HUMAN	Thioredoxin domain-containing protein 17 (14 kDa thioredoxin-related protein) (TRP14) (Protein 42-9-9) (Thioredoxin-like protein 5)	1.08839	0.18196
P02452	CO1A1_HUMAN	Collagen alpha-1(I) chain (Alpha-1 type I collagen)	1.08831	0.0931
P30520	PURA2_HUMAN	Adenylosuccinate synthetase isozyme 2 (AMPSase 2) (AdSS 2) (EC 6.3.4.4) (Adenylosuccinate synthetase, acidic isozyme) (Adenylosuccinate synthetase, liver isozyme) (L-type adenylosuccinate synthetase) (IMP--aspartate ligase 2)	1.08831	0.51514
Q96FQ6	S10AG_HUMAN	Protein S100-A16 (Aging-associated gene 13 protein) (Protein S100-F) (S100 calcium-binding protein A16)	1.08769	0.40466
Q9UI12	VATH_HUMAN	V-type proton ATPase subunit H (V-ATPase subunit H) (Nef-binding protein 1) (NBP1) (Protein VMA13 homolog) (V-ATPase 50/57 kDa subunits) (Vacuolar proton pump subunit H) (Vacuolar proton pump subunit SFD)	1.08728	0.2512
P02671	FIBA_HUMAN	Fibrinogen alpha chain [Cleaved into: Fibrinopeptide A; Fibrinogen alpha chain]	1.08667	0.57095
Q9Y2H0	DLGP4_HUMAN	Disks large-associated protein 4 (DAP-4) (PSD-95/SAP90-binding protein 4) (SAP90/PSD-95-associated protein 4) (SAPAP-4)	1.08638	0.15466
P22735	TGM1_HUMAN	Protein-glutamine gamma-glutamyltransferase K (EC 2.3.2.13) (Epidermal TGase) (Transglutaminase K) (TG(K)) (TGK) (TGase K) (Transglutaminase-1) (TGase-1)	1.0859	0.51193
P18124	RL7_HUMAN	60S ribosomal protein L7	1.0857	0.73581
P36957	ODO2_HUMAN	Dihydrolipoyllysine-residue succinyltransferase component of 2-oxoglutarate dehydrogenase complex, mitochondrial (EC 2.3.1.61) (2-oxoglutarate dehydrogenase complex component E2) (OGDC-E2) (Dihydrolipoamide succinyltransferase component of 2-oxoglutarate dehydrogenase complex) (E2K)	1.08469	0.54959
P30101	PDIA3_HUMAN	Protein disulfide-isomerase A3 (EC 5.3.4.1) (58 kDa glucose-regulated protein) (58 kDa microsomal protein) (p58) (Disulfide isomerase ER-60) (Endoplasmic reticulum resident protein 57) (ER protein 57) (ERp57) (Endoplasmic reticulum resident protein 60) (ER protein 60) (ERp60)	1.08462	0.72058
Q96FW1	OTUB1_HUMAN	Ubiquitin thioesterase OTUB1 (EC 3.4.19.12) (Deubiquitinating enzyme OTUB1) (OTU domain-containing ubiquitin aldehyde-binding protein 1) (Otubain-1) (hOTU1) (Ubiquitin-specific-processing protease OTUB1)	1.08454	0.38524
P62277	RS13_HUMAN	40S ribosomal protein S13	1.08448	0.51012
Q9BPY8	HOP_HUMAN	Homeodomain-only protein (Lung cancer-associated Y protein) (Not expressed in choriocarcinoma protein 1) (Odd homeobox protein 1)	1.08425	0.7499
P04080	CYTB_HUMAN	Cystatin-B (CPI-B) (Liver thiol proteinase inhibitor) (Stefin-B)	1.08418	0.73079
P31948	STIP1_HUMAN	Stress-induced-phosphoprotein 1 (STI1) (Hsc70/Hsp90-organizing protein) (Hop) (Renal carcinoma antigen NY-REN-11) (Transformation-sensitive protein IEF SSP 3521)	1.08408	0.48352
P49589	SYCC_HUMAN	Cysteine--tRNA ligase, cytoplasmic (EC 6.1.1.16) (Cysteinyl-tRNA synthetase) (CysRS)	1.08348	0.44614
P62942	FKB1A_HUMAN	Peptidyl-prolyl cis-trans isomerase FKBP1A (PPIase FKBP1A) (EC 5.2.1.8) (12 kDa FK506-binding protein) (12 kDa FKBP) (FKBP-12) (Calstabin-1) (FK506-binding protein 1A) (FKBP-1A) (Immunophilin FKBP12) (Rotamase)	1.08346	0.78605
P00738	HPT_HUMAN	Haptoglobin (Zonulin) [Cleaved into: Haptoglobin alpha chain; Haptoglobin beta chain]	1.08182	0.53246
P13473	LAMP2_HUMAN	Lysosome-associated membrane glycoprotein 2 (LAMP-2) (Lysosome-associated membrane protein 2) (CD107 antigen-like family member B) (CD antigen CD107b)	1.08142	0.60508
Q9UFN0	NPS3A_HUMAN	Protein NipSnap homolog 3A (NipSnap3A) (Protein NipSnap homolog 4) (NipSnap4) (Target for Salmonella secreted protein C) (TassC)	1.0809	0.37133
O15511	ARPC5_HUMAN	Actin-related protein 2/3 complex subunit 5 (Arp2/3 complex 16 kDa subunit) (p16-ARC)	1.08058	0.42962
P14868	SYDC_HUMAN	Aspartate--tRNA ligase, cytoplasmic (EC 6.1.1.12) (Aspartyl-tRNA synthetase) (AspRS) (Cell proliferation-inducing gene 40 protein)	1.0805	0.11264
P62917	RL8_HUMAN	60S ribosomal protein L8	1.08008	0.74327
O00151	PDLI1_HUMAN	PDZ and LIM domain protein 1 (C-terminal LIM domain protein 1) (Elfin) (LIM domain protein CLP-36)	1.07999	0.76681
Q16836	HCDH_HUMAN	Hydroxyacyl-coenzyme A dehydrogenase, mitochondrial (HCDH) (EC 1.1.1.35) (Medium and short-chain L-3-hydroxyacyl-coenzyme A dehydrogenase) (Short-chain 3-hydroxyacyl-CoA dehydrogenase)	1.07993	0.15721
Q10567	AP1B1_HUMAN	AP-1 complex subunit beta-1 (Adaptor protein complex AP-1 subunit beta-1) (Adaptor-related protein complex 1 subunit beta-1) (Beta-1-adaptin) (Beta-adaptin 1) (Clathrin assembly protein complex 1 beta large chain) (Golgi adaptor HA1/AP1 adaptin beta subunit)	1.07956	0.66844
O75629	CREG1_HUMAN	Protein CREG1 (Cellular repressor of E1A-stimulated genes 1)	1.07934	0.44429
P09110	THIK_HUMAN	3-ketoacyl-CoA thiolase, peroxisomal (EC 2.3.1.16) (Acetyl-CoA acyltransferase) (Beta-ketothiolase) (Peroxisomal 3-oxoacyl-CoA thiolase)	1.0788	0.55684
Q13618	CUL3_HUMAN	Cullin-3 (CUL-3)	1.07871	0.57667
Q13011	ECH1_HUMAN	Delta(3,5)-Delta(2,4)-dienoyl-CoA isomerase, mitochondrial (EC 5.3.3.-)	1.07869	0.32455
P22105	TENX_HUMAN	Tenascin-X (TN-X) (Hexabrachion-like protein)	1.07856	0.53611
P48556	PSMD8_HUMAN	26S proteasome non-ATPase regulatory subunit 8 (26S proteasome regulatory subunit RPN12) (26S proteasome regulatory subunit S14) (p31)	1.07791	0.6813
P29966	MARCS_HUMAN	Myristoylated alanine-rich C-kinase substrate (MARCKS) (Protein kinase C substrate, 80 kDa protein, light chain) (80K-L protein) (PKCSL)	1.07775	0.33713
P61586	RHOA_HUMAN	Transforming protein RhoA (Rho cDNA clone 12) (h12)	1.07752	0.14427
Q96AE4	FUBP1_HUMAN	Far upstream element-binding protein 1 (FBP) (FUSE-binding protein 1) (DNA helicase V) (hDH V)	1.07738	0.50281
Q9UMX0	UBQL1_HUMAN	Ubiquilin-1 (Protein linking IAP with cytoskeleton 1) (PLIC-1) (hPLIC-1)	1.07717	0.26776
Q9Y3B8	ORN_HUMAN	Oligoribonuclease, mitochondrial (EC 3.1.-.-) (RNA exonuclease 2 homolog) (Small fragment nuclease)	1.07698	0.5121
O00410	IPO5_HUMAN	Importin-5 (Imp5) (Importin subunit beta-3) (Karyopherin beta-3) (Ran-binding protein 5) (RanBP5)	1.07697	0.6618
Q8N335	GPD1L_HUMAN	Glycerol-3-phosphate dehydrogenase 1-like protein (GPD1-L) (EC 1.1.1.8)	1.07686	0.72203
O15382	BCAT2_HUMAN	Branched-chain-amino-acid aminotransferase, mitochondrial (BCAT(m)) (EC 2.6.1.42) (Placental protein 18) (PP18)	1.07682	0.38106
P34896	GLYC_HUMAN	Serine hydroxymethyltransferase, cytosolic (SHMT) (EC 2.1.2.1) (Glycine hydroxymethyltransferase) (Serine methylase)	1.07588	0.6172
Q9BYE4	SPR2G_HUMAN	Small proline-rich protein 2G (SPR-2G)	1.07558	0.74779
Q9H1E1	RNAS7_HUMAN	Ribonuclease 7 (RNase 7) (EC 3.1.27.-) (Skin-derived antimicrobial protein 2) (SAP-2)	1.07527	0.51199
P61088	UBE2N_HUMAN	Ubiquitin-conjugating enzyme E2 N (EC 2.3.2.23) (Bendless-like ubiquitin-conjugating enzyme) (E2 ubiquitin-conjugating enzyme N) (Ubc13) (UbcH13) (Ubiquitin carrier protein N) (Ubiquitin-protein ligase N)	1.07488	0.64735
P60953	CDC42_HUMAN	Cell division control protein 42 homolog (G25K GTP-binding protein)	1.07449	0.58211
P48739	PIPNB_HUMAN	Phosphatidylinositol transfer protein beta isoform (PI-TP-beta) (PtdIns transfer protein beta) (PtdInsTP beta)	1.07438	0.78445
Q8WWY7	WFD12_HUMAN	WAP four-disulfide core domain protein 12 (Putative protease inhibitor WAP12) (Whey acidic protein 2)	1.07437	0.52336
Q13838	DX39B_HUMAN	Spliceosome RNA helicase DDX39B (EC 3.6.4.13) (56 kDa U2AF65-associated protein) (ATP-dependent RNA helicase p47) (DEAD box protein UAP56) (HLA-B-associated transcript 1 protein)	1.07401	0.57437
Q9NZD2	GLTP_HUMAN	Glycolipid transfer protein (GLTP)	1.07337	0.40017
Q9NP97	DLRB1_HUMAN	Dynein light chain roadblock-type 1 (Bithoraxoid-like protein) (BLP) (Dynein light chain 2A, cytoplasmic) (Dynein-associated protein Km23) (Roadblock domain-containing protein 1)	1.07307	0.28042
Q99598	TSNAX_HUMAN	Translin-associated protein X (Translin-associated factor X)	1.07248	0.08211
Q9UKY7	CDV3_HUMAN	Protein CDV3 homolog	1.07246	0.63916
P63241	IF5A1_HUMAN	Eukaryotic translation initiation factor 5A-1 (eIF-5A-1) (eIF-5A1) (Eukaryotic initiation factor 5A isoform 1) (eIF-5A) (Rev-binding factor) (eIF-4D)	1.0723	0.47194
P62241	RS8_HUMAN	40S ribosomal protein S8	1.0713	0.39905
P0CG05	LAC2_HUMAN	Ig lambda-2 chain C regions	1.07063	0.50766
O43813	LANC1_HUMAN	LanC-like protein 1 (40 kDa erythrocyte membrane protein) (p40)	1.07048	0.29248
P50213	IDH3A_HUMAN	Isocitrate dehydrogenase [NAD] subunit alpha, mitochondrial (EC 1.1.1.41) (Isocitric dehydrogenase subunit alpha) (NAD(+)-specific ICDH subunit alpha)	1.07034	0.29075
P05141	ADT2_HUMAN	ADP/ATP translocase 2 (ADP,ATP carrier protein 2) (ADP,ATP carrier protein, fibroblast isoform) (Adenine nucleotide translocator 2) (ANT 2) (Solute carrier family 25 member 5) [Cleaved into: ADP/ATP translocase 2, N-terminally processed]	1.0701	0.53065
Q8N1Q8	ACO15_HUMAN	Acyl-coenzyme A thioesterase THEM5 (Acyl-CoA thioesterase THEM5) (EC 3.1.2.2) (Acyl-coenzyme A thioesterase 15) (Thioesterase superfamily member 5)	1.07006	0.16606
Q08209	PP2BA_HUMAN	Serine/threonine-protein phosphatase 2B catalytic subunit alpha isoform (EC 3.1.3.16) (CAM-PRP catalytic subunit) (Calmodulin-dependent calcineurin A subunit alpha isoform)	1.06981	0.17087
Q9GZP4	PITH1_HUMAN	PITH domain-containing protein 1	1.069	0.7265
O14979	HNRDL_HUMAN	Heterogeneous nuclear ribonucleoprotein D-like (hnRNP D-like) (hnRNP DL) (AU-rich element RNA-binding factor) (JKT41-binding protein) (Protein laAUF1)	1.069	0.59292
Q13363	CTBP1_HUMAN	C-terminal-binding protein 1 (CtBP1) (EC 1.1.1.-)	1.0688	0.51738
P13928	ANXA8_HUMAN	Annexin A8 (Annexin VIII) (Annexin-8) (Vascular anticoagulant-beta) (VAC-beta)	1.06847	0.42188
P46781	RS9_HUMAN	40S ribosomal protein S9	1.06762	0.51066
P40429	RL13A_HUMAN	60S ribosomal protein L13a (23 kDa highly basic protein)	1.06719	0.58067
O60259	KLK8_HUMAN	Kallikrein-8 (hK8) (EC 3.4.21.118) (Neuropsin) (NP) (Ovasin) (Serine protease 19) (Serine protease TADG-14) (Tumor-associated differentially expressed gene 14 protein)	1.06695	0.61463
Q96C19	EFHD2_HUMAN	EF-hand domain-containing protein D2 (Swiprosin-1)	1.0668	0.49806
Q9NQW7	XPP1_HUMAN	Xaa-Pro aminopeptidase 1 (EC 3.4.11.9) (Aminoacylproline aminopeptidase) (Cytosolic aminopeptidase P) (Soluble aminopeptidase P) (sAmp) (X-Pro aminopeptidase 1) (X-prolyl aminopeptidase 1, soluble)	1.06613	0.46693
O60506	HNRPQ_HUMAN	Heterogeneous nuclear ribonucleoprotein Q (hnRNP Q) (Glycine- and tyrosine-rich RNA-binding protein) (GRY-RBP) (NS1-associated protein 1) (Synaptotagmin-binding, cytoplasmic RNA-interacting protein)	1.06604	0.59639
P11166	GTR1_HUMAN	Solute carrier family 2, facilitated glucose transporter member 1 (Glucose transporter type 1, erythrocyte/brain) (GLUT-1) (HepG2 glucose transporter)	1.06576	0.51601
P46937	YAP1_HUMAN	Transcriptional coactivator YAP1 (Yes-associated protein 1) (Protein yorkie homolog) (Yes-associated protein YAP65 homolog)	1.0649	0.50726
P29692	EF1D_HUMAN	Elongation factor 1-delta (EF-1-delta) (Antigen NY-CO-4)	1.06383	0.31847
Q9Y5P6	GMPPB_HUMAN	Mannose-1-phosphate guanyltransferase beta (EC 2.7.7.13) (GDP-mannose pyrophosphorylase B) (GTP-mannose-1-phosphate guanylyltransferase beta)	1.06296	0.56055
O00154	BACH_HUMAN	Cytosolic acyl coenzyme A thioester hydrolase (EC 3.1.2.2) (Acyl-CoA thioesterase 7) (Brain acyl-CoA hydrolase) (BACH) (CTE-IIa) (CTE-II) (Long chain acyl-CoA thioester hydrolase)	1.06282	0.49488
Q7Z794	K2C1B_HUMAN	Keratin, type II cytoskeletal 1b (Cytokeratin-1B) (CK-1B) (Keratin-77) (K77) (Type-II keratin Kb39)	1.06222	0.61397
P08708	RS17_HUMAN	40S ribosomal protein S17	1.06216	0.33014
O75436	VP26A_HUMAN	Vacuolar protein sorting-associated protein 26A (Vesicle protein sorting 26A) (hVPS26)	1.06211	0.53574
P11279	LAMP1_HUMAN	Lysosome-associated membrane glycoprotein 1 (LAMP-1) (Lysosome-associated membrane protein 1) (CD107 antigen-like family member A) (CD antigen CD107a)	1.06207	0.78533
P63096	GNAI1_HUMAN	Guanine nucleotide-binding protein G(i) subunit alpha-1 (Adenylate cyclase-inhibiting G alpha protein)	1.06167	0.78352
P46783	RS10_HUMAN	40S ribosomal protein S10	1.06118	0.71923
P61289	PSME3_HUMAN	Proteasome activator complex subunit 3 (11S regulator complex subunit gamma) (REG-gamma) (Activator of multicatalytic protease subunit 3) (Ki nuclear autoantigen) (Proteasome activator 28 subunit gamma) (PA28g) (PA28gamma)	1.0607	0.8858
P21796	VDAC1_HUMAN	Voltage-dependent anion-selective channel protein 1 (VDAC-1) (hVDAC1) (Outer mitochondrial membrane protein porin 1) (Plasmalemmal porin) (Porin 31HL) (Porin 31HM)	1.0598	0.68024
O14561	ACPM_HUMAN	Acyl carrier protein, mitochondrial (ACP) (CI-SDAP) (NADH-ubiquinone oxidoreductase 9.6 kDa subunit)	1.0597	0.79963
Q92734	TFG_HUMAN	Protein TFG (TRK-fused gene protein)	1.05943	0.42443
P00387	NB5R3_HUMAN	NADH-cytochrome b5 reductase 3 (B5R) (Cytochrome b5 reductase) (EC 1.6.2.2) (Diaphorase-1) [Cleaved into: NADH-cytochrome b5 reductase 3 membrane-bound form; NADH-cytochrome b5 reductase 3 soluble form]	1.05788	0.6575
Q9NQP4	PFD4_HUMAN	Prefoldin subunit 4 (Protein C-1)	1.05751	0.66013
P62081	RS7_HUMAN	40S ribosomal protein S7	1.05746	0.64797
P62424	RL7A_HUMAN	60S ribosomal protein L7a (PLA-X polypeptide) (Surfeit locus protein 3)	1.05731	0.55171
P39019	RS19_HUMAN	40S ribosomal protein S19	1.05721	0.6288
O15116	LSM1_HUMAN	U6 snRNA-associated Sm-like protein LSm1 (Cancer-associated Sm-like) (Small nuclear ribonuclear CaSm)	1.05716	0.81265
P00918	CAH2_HUMAN	Carbonic anhydrase 2 (EC 4.2.1.1) (Carbonate dehydratase II) (Carbonic anhydrase C) (CAC) (Carbonic anhydrase II) (CA-II)	1.05704	0.44193
P30040	ERP29_HUMAN	Endoplasmic reticulum resident protein 29 (ERp29) (Endoplasmic reticulum resident protein 28) (ERp28) (Endoplasmic reticulum resident protein 31) (ERp31)	1.0564	0.74517
Q9Y5K8	VATD_HUMAN	V-type proton ATPase subunit D (V-ATPase subunit D) (V-ATPase 28 kDa accessory protein) (Vacuolar proton pump subunit D)	1.05627	0.72232
P60983	GMFB_HUMAN	Glia maturation factor beta (GMF-beta)	1.05591	0.34935
P32969	RL9_HUMAN	60S ribosomal protein L9	1.05576	0.76236
P17612	KAPCA_HUMAN	cAMP-dependent protein kinase catalytic subunit alpha (PKA C-alpha) (EC 2.7.11.11)	1.05575	0.55667
P62263	RS14_HUMAN	40S ribosomal protein S14	1.05538	0.86335
P20339	RAB5A_HUMAN	Ras-related protein Rab-5A	1.05533	0.70069
P24752	THIL_HUMAN	Acetyl-CoA acetyltransferase, mitochondrial (EC 2.3.1.9) (Acetoacetyl-CoA thiolase) (T2)	1.05477	0.32451
O95274	LYPD3_HUMAN	Ly6/PLAUR domain-containing protein 3 (GPI-anchored metastasis-associated protein C4.4A homolog) (Matrigel-induced gene C4 protein) (MIG-C4)	1.05443	0.217
P61916	NPC2_HUMAN	Epididymal secretory protein E1 (Human epididymis-specific protein 1) (He1) (Niemann-Pick disease type C2 protein)	1.05438	0.73301
P35527	K1C9_HUMAN	Keratin, type I cytoskeletal 9 (Cytokeratin-9) (CK-9) (Keratin-9) (K9)	1.05414	0.58851
P05455	LA_HUMAN	Lupus La protein (La autoantigen) (La ribonucleoprotein) (Sjoegren syndrome type B antigen) (SS-B)	1.05402	0.62477
P62330	ARF6_HUMAN	ADP-ribosylation factor 6	1.05095	0.93824
P23490	LORI_HUMAN	Loricrin	1.05058	0.7698
O60256	KPRB_HUMAN	Phosphoribosyl pyrophosphate synthase-associated protein 2 (PRPP synthase-associated protein 2) (41 kDa phosphoribosypyrophosphate synthetase-associated protein) (PAP41)	1.04946	0.61598
P20290	BTF3_HUMAN	Transcription factor BTF3 (Nascent polypeptide-associated complex subunit beta) (NAC-beta) (RNA polymerase B transcription factor 3)	1.04936	0.42657
P50995	ANX11_HUMAN	Annexin A11 (56 kDa autoantigen) (Annexin XI) (Annexin-11) (Calcyclin-associated annexin 50) (CAP-50)	1.04863	0.76726
P02774	VTDB_HUMAN	Vitamin D-binding protein (DBP) (VDB) (Gc protein-derived macrophage activating factor) (Gc-MAF) (GcMAF) (Gc-globulin) (Group-specific component) (Gc) (Vitamin D-binding protein-macrophage activating factor) (DBP-maf)	1.04766	0.84081
P31153	METK2_HUMAN	S-adenosylmethionine synthase isoform type-2 (AdoMet synthase 2) (EC 2.5.1.6) (Methionine adenosyltransferase 2) (MAT 2) (Methionine adenosyltransferase II) (MAT-II)	1.04731	0.68727
P35914	HMGCL_HUMAN	Hydroxymethylglutaryl-CoA lyase, mitochondrial (HL) (HMG-CoA lyase) (EC 4.1.3.4) (3-hydroxy-3-methylglutarate-CoA lyase)	1.04702	0.78362
Q01581	HMCS1_HUMAN	Hydroxymethylglutaryl-CoA synthase, cytoplasmic (HMG-CoA synthase) (EC 2.3.3.10) (3-hydroxy-3-methylglutaryl coenzyme A synthase)	1.04698	0.8811
Q9H299	SH3L3_HUMAN	SH3 domain-binding glutamic acid-rich-like protein 3 (SH3 domain-binding protein 1) (SH3BP-1)	1.04697	0.93281
P38117	ETFB_HUMAN	Electron transfer flavoprotein subunit beta (Beta-ETF)	1.04691	0.56461
P42785	PCP_HUMAN	Lysosomal Pro-X carboxypeptidase (EC 3.4.16.2) (Angiotensinase C) (Lysosomal carboxypeptidase C) (Proline carboxypeptidase) (Prolylcarboxypeptidase) (PRCP)	1.04641	0.64159
Q92817	EVPL_HUMAN	Envoplakin (210 kDa cornified envelope precursor protein) (210 kDa paraneoplastic pemphigus antigen) (p210)	1.04594	0.82321
P63167	DYL1_HUMAN	Dynein light chain 1, cytoplasmic (8 kDa dynein light chain) (DLC8) (Dynein light chain LC8-type 1) (Protein inhibitor of neuronal nitric oxide synthase) (PIN)	1.04546	0.83274
P22061	PIMT_HUMAN	Protein-L-isoaspartate(D-aspartate) O-methyltransferase (PIMT) (EC 2.1.1.77) (L-isoaspartyl protein carboxyl methyltransferase) (Protein L-isoaspartyl/D-aspartyl methyltransferase) (Protein-beta-aspartate methyltransferase)	1.04538	0.89565
Q96FJ2	DYL2_HUMAN	Dynein light chain 2, cytoplasmic (8 kDa dynein light chain b) (DLC8b) (Dynein light chain LC8-type 2)	1.04477	0.63991
Q9Y2T3	GUAD_HUMAN	Guanine deaminase (Guanase) (Guanine aminase) (EC 3.5.4.3) (Guanine aminohydrolase) (GAH) (p51-nedasin)	1.0439	0.69975
Q8IZ83	A16A1_HUMAN	Aldehyde dehydrogenase family 16 member A1	1.04347	0.49298
P19404	NDUV2_HUMAN	NADH dehydrogenase [ubiquinone] flavoprotein 2, mitochondrial (EC 1.6.5.3) (EC 1.6.99.3) (NADH-ubiquinone oxidoreductase 24 kDa subunit)	1.04338	0.7602
P60866	RS20_HUMAN	40S ribosomal protein S20	1.04329	0.73468
Q9Y333	LSM2_HUMAN	U6 snRNA-associated Sm-like protein LSm2 (Protein G7b) (Small nuclear ribonuclear protein D homolog) (snRNP core Sm-like protein Sm-x5)	1.04235	0.61968
Q96AT9	RPE_HUMAN	Ribulose-phosphate 3-epimerase (EC 5.1.3.1) (Ribulose-5-phosphate-3-epimerase)	1.04212	0.72787
P57735	RAB25_HUMAN	Ras-related protein Rab-25 (CATX-8)	1.04143	0.84665
P30084	ECHM_HUMAN	Enoyl-CoA hydratase, mitochondrial (EC 4.2.1.17) (Enoyl-CoA hydratase 1) (Short-chain enoyl-CoA hydratase) (SCEH)	1.041	0.76255
P01008	ANT3_HUMAN	Antithrombin-III (ATIII) (Serpin C1)	1.04028	0.91629
P63000	RAC1_HUMAN	Ras-related C3 botulinum toxin substrate 1 (Cell migration-inducing gene 5 protein) (Ras-like protein TC25) (p21-Rac1)	1.03963	0.89044
P23284	PPIB_HUMAN	Peptidyl-prolyl cis-trans isomerase B (PPIase B) (EC 5.2.1.8) (CYP-S1) (Cyclophilin B) (Rotamase B) (S-cyclophilin) (SCYLP)	1.03957	0.80458
Q92599	SEPT8_HUMAN	Septin-8	1.03916	0.64827
P55000	SLUR1_HUMAN	Secreted Ly-6/uPAR-related protein 1 (SLURP-1) (ARS component B) (ARS(component B)-81/S) (Anti-neoplastic urinary protein) (ANUP)	1.03871	0.64573
P05198	IF2A_HUMAN	Eukaryotic translation initiation factor 2 subunit 1 (Eukaryotic translation initiation factor 2 subunit alpha) (eIF-2-alpha) (eIF-2A) (eIF-2alpha)	1.0379	0.69339
P00488	F13A_HUMAN	Coagulation factor XIII A chain (Coagulation factor XIIIa) (EC 2.3.2.13) (Protein-glutamine gamma-glutamyltransferase A chain) (Transglutaminase A chain)	1.03745	0.71289
P60985	KTDAP_HUMAN	Keratinocyte differentiation-associated protein	1.03744	0.87088
Q9Y4K1	AIM1_HUMAN	Absent in melanoma 1 protein (Beta/gamma crystallin domain-containing protein 1)	1.03734	0.74915
Q9NUQ9	FA49B_HUMAN	Protein FAM49B (L1)	1.03704	0.60629
Q96L46	CPNS2_HUMAN	Calpain small subunit 2 (CSS2) (Calcium-dependent protease small subunit 2)	1.03651	0.47912
P50914	RL14_HUMAN	60S ribosomal protein L14 (CAG-ISL 7)	1.03631	0.85937
P58546	MTPN_HUMAN	Myotrophin (Protein V-1)	1.03617	0.61421
P09382	LEG1_HUMAN	Galectin-1 (Gal-1) (14 kDa laminin-binding protein) (HLBP14) (14 kDa lectin) (Beta-galactoside-binding lectin L-14-I) (Galaptin) (HBL) (HPL) (Lactose-binding lectin 1) (Lectin galactoside-binding soluble 1) (Putative MAPK-activating protein PM12) (S-Lac lectin 1)	1.03498	0.50754
P62328	TYB4_HUMAN	Thymosin beta-4 (T beta-4) (Fx) [Cleaved into: Hematopoietic system regulatory peptide (Seraspenide)]	1.03477	0.64054
P46776	RL27A_HUMAN	60S ribosomal protein L27a	1.03292	0.88283
P60903	S10AA_HUMAN	Protein S100-A10 (Calpactin I light chain) (Calpactin-1 light chain) (Cellular ligand of annexin II) (S100 calcium-binding protein A10) (p10 protein) (p11)	1.03282	0.88212
Q09028	RBBP4_HUMAN	Histone-binding protein RBBP4 (Chromatin assembly factor 1 subunit C) (CAF-1 subunit C) (Chromatin assembly factor I p48 subunit) (CAF-I 48 kDa subunit) (CAF-I p48) (Nucleosome-remodeling factor subunit RBAP48) (Retinoblastoma-binding protein 4) (RBBP-4) (Retinoblastoma-binding protein p48)	1.03197	0.87045
Q99471	PFD5_HUMAN	Prefoldin subunit 5 (C-Myc-binding protein Mm-1) (Myc modulator 1)	1.03088	0.7617
P08294	SODE_HUMAN	Extracellular superoxide dismutase [Cu-Zn] (EC-SOD) (EC 1.15.1.1)	1.03084	0.90784
O00764	PDXK_HUMAN	Pyridoxal kinase (EC 2.7.1.35) (Pyridoxine kinase)	1.03079	0.90417
Q9BY43	CHM4A_HUMAN	Charged multivesicular body protein 4a (Chromatin-modifying protein 4a) (CHMP4a) (SNF7 homolog associated with Alix-2) (SNF7-1) (hSnf-1) (Vacuolar protein sorting-associated protein 32-1) (Vps32-1) (hVps32-1)	1.0306	0.84841
Q9UHV9	PFD2_HUMAN	Prefoldin subunit 2	1.0306	0.83837
Q6KB66	K2C80_HUMAN	Keratin, type II cytoskeletal 80 (Cytokeratin-80) (CK-80) (Keratin-80) (K80) (Type-II keratin Kb20)	1.0298	0.68354
P62136	PP1A_HUMAN	Serine/threonine-protein phosphatase PP1-alpha catalytic subunit (PP-1A) (EC 3.1.3.16)	1.02874	0.54476
Q9Y2V2	CHSP1_HUMAN	Calcium-regulated heat stable protein 1 (Calcium-regulated heat-stable protein of 24 kDa) (CRHSP-24)	1.02826	0.88254
P62753	RS6_HUMAN	40S ribosomal protein S6 (Phosphoprotein NP33)	1.02818	0.71653
O14737	PDCD5_HUMAN	Programmed cell death protein 5 (TF-1 cell apoptosis-related protein 19) (Protein TFAR19)	1.02765	0.70974
O43399	TPD54_HUMAN	Tumor protein D54 (hD54) (Tumor protein D52-like 2)	1.02716	0.86916
P25815	S100P_HUMAN	Protein S100-P (Migration-inducing gene 9 protein) (MIG9) (Protein S100-E) (S100 calcium-binding protein P)	1.0261	0.83804
Q9UBX7	KLK11_HUMAN	Kallikrein-11 (hK11) (EC 3.4.21.-) (Hippostasin) (Serine protease 20) (Trypsin-like protease) [Cleaved into: Kallikrein-11 inactive chain 1; Kallikrein-11 inactive chain 2]	1.02604	0.92101
P06703	S10A6_HUMAN	Protein S100-A6 (Calcyclin) (Growth factor-inducible protein 2A9) (MLN 4) (Prolactin receptor-associated protein) (PRA) (S100 calcium-binding protein A6)	1.0259	0.86959
Q02487	DSC2_HUMAN	Desmocollin-2 (Cadherin family member 2) (Desmocollin-3) (Desmosomal glycoprotein II) (Desmosomal glycoprotein III)	1.02509	0.90392
Q92905	CSN5_HUMAN	COP9 signalosome complex subunit 5 (SGN5) (Signalosome subunit 5) (EC 3.4.-.-) (Jun activation domain-binding protein 1)	1.02482	0.8739
Q9UK76	HN1_HUMAN	Hematological and neurological expressed 1 protein (Androgen-regulated protein 2) [Cleaved into: Hematological and neurological expressed 1 protein, N-terminally processed]	1.02442	0.81997
Q07020	RL18_HUMAN	60S ribosomal protein L18	1.0242	0.74727
O43617	TPPC3_HUMAN	Trafficking protein particle complex subunit 3 (BET3 homolog)	1.02402	0.94652
P62851	RS25_HUMAN	40S ribosomal protein S25	1.02386	0.74698
P02765	FETUA_HUMAN	Alpha-2-HS-glycoprotein (Alpha-2-Z-globulin) (Ba-alpha-2-glycoprotein) (Fetuin-A) [Cleaved into: Alpha-2-HS-glycoprotein chain A; Alpha-2-HS-glycoprotein chain B]	1.02373	0.92496
Q8NC51	PAIRB_HUMAN	Plasminogen activator inhibitor 1 RNA-binding protein (PAI1 RNA-binding protein 1) (PAI-RBP1) (SERPINE1 mRNA-binding protein 1)	1.02372	0.80135
Q02543	RL18A_HUMAN	60S ribosomal protein L18a	1.02362	0.72875
Q9BSH5	HDHD3_HUMAN	Haloacid dehalogenase-like hydrolase domain-containing protein 3	1.02358	0.94567
Q969H8	MYDGF_HUMAN	Myeloid-derived growth factor (MYDGF) (Interleukin-25) (IL-25) (Stromal cell-derived growth factor SF20)	1.02336	0.82969
P30038	AL4A1_HUMAN	Delta-1-pyrroline-5-carboxylate dehydrogenase, mitochondrial (P5C dehydrogenase) (EC 1.2.1.88) (Aldehyde dehydrogenase family 4 member A1) (L-glutamate gamma-semialdehyde dehydrogenase)	1.02307	0.78925
Q9NZL9	MAT2B_HUMAN	Methionine adenosyltransferase 2 subunit beta (Methionine adenosyltransferase II beta) (MAT II beta) (Putative dTDP-4-keto-6-deoxy-D-glucose 4-reductase)	1.02267	0.87769
P49902	5NTC_HUMAN	Cytosolic purine 5'-nucleotidase (EC 3.1.3.5) (Cytosolic 5'-nucleotidase II)	1.02261	0.84988
P62140	PP1B_HUMAN	Serine/threonine-protein phosphatase PP1-beta catalytic subunit (PP-1B) (PPP1CD) (EC 3.1.3.16) (EC 3.1.3.53)	1.02246	0.84623
P13987	CD59_HUMAN	CD59 glycoprotein (1F5 antigen) (20 kDa homologous restriction factor) (HRF-20) (HRF20) (MAC-inhibitory protein) (MAC-IP) (MEM43 antigen) (Membrane attack complex inhibition factor) (MACIF) (Membrane inhibitor of reactive lysis) (MIRL) (Protectin) (CD antigen CD59)	1.02235	0.8845
P31930	QCR1_HUMAN	Cytochrome b-c1 complex subunit 1, mitochondrial (Complex III subunit 1) (Core protein I) (Ubiquinol-cytochrome-c reductase complex core protein 1)	1.02197	0.86597
Q96RM1	SPR2F_HUMAN	Small proline-rich protein 2F (SPR-2F)	1.02148	0.94418
P14678	RSMB_HUMAN	Small nuclear ribonucleoprotein-associated proteins B and B' (snRNP-B) (Sm protein B/B') (Sm-B/B') (SmB/B')	1.02106	0.81878
Q04837	SSBP_HUMAN	Single-stranded DNA-binding protein, mitochondrial (Mt-SSB) (MtSSB) (PWP1-interacting protein 17)	1.01958	0.74582
P36542	ATPG_HUMAN	ATP synthase subunit gamma, mitochondrial (F-ATPase gamma subunit)	1.01893	0.87378
P54709	AT1B3_HUMAN	Sodium/potassium-transporting ATPase subunit beta-3 (Sodium/potassium-dependent ATPase subunit beta-3) (ATPB-3) (CD antigen CD298)	1.01882	0.88081
Q9BUH6	PAXX_HUMAN	Protein PAXX (Paralog of XRCC4 and XLF)	1.0187	0.7946
Q6IBS0	TWF2_HUMAN	Twinfilin-2 (A6-related protein) (hA6RP) (Protein tyrosine kinase 9-like) (Twinfilin-1-like protein)	1.01865	0.80016
Q9NP72	RAB18_HUMAN	Ras-related protein Rab-18	1.01837	0.87752
P16070	CD44_HUMAN	CD44 antigen (CDw44) (Epican) (Extracellular matrix receptor III) (ECMR-III) (GP90 lymphocyte homing/adhesion receptor) (HUTCH-I) (Heparan sulfate proteoglycan) (Hermes antigen) (Hyaluronate receptor) (Phagocytic glycoprotein 1) (PGP-1) (Phagocytic glycoprotein I) (PGP-I) (CD antigen CD44)	1.01534	0.86051
Q16695	H31T_HUMAN	Histone H3.1t (H3/t) (H3t) (H3/g)	1.01452	0.94271
P51688	SPHM_HUMAN	N-sulphoglucosamine sulphohydrolase (EC 3.10.1.1) (Sulfoglucosamine sulfamidase) (Sulphamidase)	1.01432	0.90842
P63151	2ABA_HUMAN	Serine/threonine-protein phosphatase 2A 55 kDa regulatory subunit B alpha isoform (PP2A subunit B isoform B55-alpha) (PP2A subunit B isoform PR55-alpha) (PP2A subunit B isoform R2-alpha) (PP2A subunit B isoform alpha)	1.01302	0.91771
Q9Y2B0	CNPY2_HUMAN	Protein canopy homolog 2 (MIR-interacting saposin-like protein) (Putative secreted protein Zsig9) (Transmembrane protein 4)	1.01295	0.92022
P11310	ACADM_HUMAN	Medium-chain specific acyl-CoA dehydrogenase, mitochondrial (MCAD) (EC 1.3.8.7)	1.01249	0.78969
P04439	1A03_HUMAN	HLA class I histocompatibility antigen, A-3 alpha chain (MHC class I antigen A*3)	1.01227	0.85398
P04908	H2A1B_HUMAN	Histone H2A type 1-B/E (Histone H2A.2) (Histone H2A/a) (Histone H2A/m)	1.0117	0.96429
P61224	RAP1B_HUMAN	Ras-related protein Rap-1b (GTP-binding protein smg p21B)	1.01166	0.84427
P16189	1A31_HUMAN	HLA class I histocompatibility antigen, A-31 alpha chain (MHC class I antigen A*31)	1.01128	0.90012
P55145	MANF_HUMAN	Mesencephalic astrocyte-derived neurotrophic factor (Arginine-rich protein) (Protein ARMET)	1.01127	0.95256
P09758	TACD2_HUMAN	Tumor-associated calcium signal transducer 2 (Cell surface glycoprotein Trop-2) (Membrane component chromosome 1 surface marker 1) (Pancreatic carcinoma marker protein GA733-1)	1.01126	0.90782
P55327	TPD52_HUMAN	Tumor protein D52 (Protein N8)	1.01103	0.96098
P22314	UBA1_HUMAN	Ubiquitin-like modifier-activating enzyme 1 (Protein A1S9) (Ubiquitin-activating enzyme E1)	1.01082	0.94008
P20073	ANXA7_HUMAN	Annexin A7 (Annexin VII) (Annexin-7) (Synexin)	1.01041	0.91702
P0C870	JMJD7_HUMAN	JmjC domain-containing protein 7 (Jumonji domain-containing protein 7)	1.00926	0.93493
P49354	FNTA_HUMAN	Protein farnesyltransferase/geranylgeranyltransferase type-1 subunit alpha (EC 2.5.1.58) (EC 2.5.1.59) (CAAX farnesyltransferase subunit alpha) (FTase-alpha) (Ras proteins prenyltransferase subunit alpha) (Type I protein geranyl-geranyltransferase subunit alpha) (GGTase-I-alpha)	1.00919	0.90865
P50440	GATM_HUMAN	Glycine amidinotransferase, mitochondrial (EC 2.1.4.1) (L-arginine:glycine amidinotransferase) (Transamidinase)	1.00908	0.97706
P12955	PEPD_HUMAN	Xaa-Pro dipeptidase (X-Pro dipeptidase) (EC 3.4.13.9) (Imidodipeptidase) (Peptidase D) (Proline dipeptidase) (Prolidase)	1.00834	0.9613
P06730	IF4E_HUMAN	Eukaryotic translation initiation factor 4E (eIF-4E) (eIF4E) (eIF-4F 25 kDa subunit) (mRNA cap-binding protein)	1.00807	0.90877
P05090	APOD_HUMAN	Apolipoprotein D (Apo-D) (ApoD)	1.00799	0.94594
O95777	LSM8_HUMAN	U6 snRNA-associated Sm-like protein LSm8	1.00722	0.97121
Q7Z4W1	DCXR_HUMAN	L-xylulose reductase (XR) (EC 1.1.1.10) (Carbonyl reductase II) (Dicarbonyl/L-xylulose reductase) (Kidney dicarbonyl reductase) (kiDCR) (Short chain dehydrogenase/reductase family 20C member 1) (Sperm surface protein P34H)	1.00694	0.94421
P62266	RS23_HUMAN	40S ribosomal protein S23	1.00682	0.97215
P52758	UK114_HUMAN	Ribonuclease UK114 (EC 3.1.-.-) (14.5 kDa translational inhibitor protein) (p14.5) (Heat-responsive protein 12) (UK114 antigen homolog)	1.00654	0.95017
Q9H0R4	HDHD2_HUMAN	Haloacid dehalogenase-like hydrolase domain-containing protein 2	1.0063	0.95508
Q92876	KLK6_HUMAN	Kallikrein-6 (EC 3.4.21.-) (Neurosin) (Protease M) (SP59) (Serine protease 18) (Serine protease 9) (Zyme)	1.00625	0.89311
O00244	ATOX1_HUMAN	Copper transport protein ATOX1 (Metal transport protein ATX1)	1.00607	0.97416
P00915	CAH1_HUMAN	Carbonic anhydrase 1 (EC 4.2.1.1) (Carbonate dehydratase I) (Carbonic anhydrase B) (CAB) (Carbonic anhydrase I) (CA-I)	1.00605	0.95562
P54725	RD23A_HUMAN	UV excision repair protein RAD23 homolog A (HR23A) (hHR23A)	1.00589	0.93082
Q6YHK3	CD109_HUMAN	CD109 antigen (150 kDa TGF-beta-1-binding protein) (C3 and PZP-like alpha-2-macroglobulin domain-containing protein 7) (Platelet-specific Gov antigen) (p180) (r150) (CD antigen CD109)	1.00588	0.94476
Q13442	HAP28_HUMAN	28 kDa heat- and acid-stable phosphoprotein (PDGF-associated protein) (PAP) (PDGFA-associated protein 1) (PAP1)	1.00582	0.93961
Q96A08	H2B1A_HUMAN	Histone H2B type 1-A (Histone H2B, testis) (TSH2B.1) (Testis-specific histone H2B)	1.00553	0.95845
P31937	3HIDH_HUMAN	3-hydroxyisobutyrate dehydrogenase, mitochondrial (HIBADH) (EC 1.1.1.31)	1.0052	0.96119
Q96QR8	PURB_HUMAN	Transcriptional activator protein Pur-beta (Purine-rich element-binding protein B)	1.00501	0.97236
O95867	LY66C_HUMAN	Lymphocyte antigen 6 complex locus protein G6c	1.00475	0.96156
Q00688	FKBP3_HUMAN	Peptidyl-prolyl cis-trans isomerase FKBP3 (PPIase FKBP3) (EC 5.2.1.8) (25 kDa FK506-binding protein) (25 kDa FKBP) (FKBP-25) (FK506-binding protein 3) (FKBP-3) (Immunophilin FKBP25) (Rapamycin-selective 25 kDa immunophilin) (Rotamase)	1.0041	0.969
Q15843	NEDD8_HUMAN	NEDD8 (Neddylin) (Neural precursor cell expressed developmentally down-regulated protein 8) (NEDD-8) (Ubiquitin-like protein Nedd8)	1.00294	0.98473
Q14914	PTGR1_HUMAN	Prostaglandin reductase 1 (PRG-1) (EC 1.3.1.-) (15-oxoprostaglandin 13-reductase) (EC 1.3.1.48) (NADP-dependent leukotriene B4 12-hydroxydehydrogenase) (EC 1.3.1.74)	1.00277	0.98289
O14773	TPP1_HUMAN	Tripeptidyl-peptidase 1 (TPP-1) (EC 3.4.14.9) (Cell growth-inhibiting gene 1 protein) (Lysosomal pepstatin-insensitive protease) (LPIC) (Tripeptidyl aminopeptidase) (Tripeptidyl-peptidase I) (TPP-I)	1.00161	0.98711
Q96IJ6	GMPPA_HUMAN	Mannose-1-phosphate guanyltransferase alpha (GDP-mannose pyrophosphorylase A) (GMPP-alpha) (GTP-mannose-1-phosphate guanylyltransferase alpha)	1.00143	0.99009
O43252	PAPS1_HUMAN	Bifunctional 3'-phosphoadenosine 5'-phosphosulfate synthase 1 (PAPS synthase 1) (PAPSS 1) (Sulfurylase kinase 1) (SK 1) (SK1) [Includes: Sulfate adenylyltransferase (EC 2.7.7.4) (ATP-sulfurylase) (Sulfate adenylate transferase) (SAT); Adenylyl-sulfate kinase (EC 2.7.1.25) (3'-phosphoadenosine-5'-phosphosulfate synthase) (APS kinase) (Adenosine-5'-phosphosulfate 3'-phosphotransferase) (Adenylylsul…	1.0011	0.99283
P15586	GNS_HUMAN	N-acetylglucosamine-6-sulfatase (EC 3.1.6.14) (Glucosamine-6-sulfatase) (G6S)	1.00055	0.99764
O95372	LYPA2_HUMAN	Acyl-protein thioesterase 2 (APT-2) (EC 3.1.2.-) (Lysophospholipase II) (LPL-II) (LysoPLA II)	1.00021	0.99903
P27824	CALX_HUMAN	Calnexin (IP90) (Major histocompatibility complex class I antigen-binding protein p88) (p90)	0.999712	0.99773
O14744	ANM5_HUMAN	Protein arginine N-methyltransferase 5 (EC 2.1.1.-) (72 kDa ICln-binding protein) (Histone-arginine N-methyltransferase PRMT5) (EC 2.1.1.125) (Jak-binding protein 1) (Shk1 kinase-binding protein 1 homolog) (SKB1 homolog) (SKB1Hs) [Cleaved into: Protein arginine N-methyltransferase 5, N-terminally processed]	0.999025	0.99506
P17812	PYRG1_HUMAN	CTP synthase 1 (EC 6.3.4.2) (CTP synthetase 1) (UTP--ammonia ligase 1)	0.998578	0.98454
Q92890	UFD1_HUMAN	Ubiquitin fusion degradation protein 1 homolog (UB fusion protein 1)	0.997665	0.98195
P23588	IF4B_HUMAN	Eukaryotic translation initiation factor 4B (eIF-4B)	0.99754	0.987
Q9UBV8	PEF1_HUMAN	Peflin (PEF protein with a long N-terminal hydrophobic domain) (Penta-EF hand domain-containing protein 1)	0.997458	0.9759
Q9ULV4	COR1C_HUMAN	Coronin-1C (Coronin-3) (hCRNN4)	0.997308	0.96549
P11137	MTAP2_HUMAN	Microtubule-associated protein 2 (MAP-2)	0.997099	0.97414
Q96IU4	ABHEB_HUMAN	Alpha/beta hydrolase domain-containing protein 14B (Abhydrolase domain-containing protein 14B) (EC 3.-.-.-) (CCG1-interacting factor B)	0.99704	0.98955
Q9NRX4	PHP14_HUMAN	14 kDa phosphohistidine phosphatase (EC 3.1.3.-) (Phosphohistidine phosphatase 1) (Protein janus-A homolog)	0.996739	0.9834
Q06210	GFPT1_HUMAN	Glutamine--fructose-6-phosphate aminotransferase [isomerizing] 1 (EC 2.6.1.16) (D-fructose-6-phosphate amidotransferase 1) (Glutamine:fructose-6-phosphate amidotransferase 1) (GFAT 1) (GFAT1) (Hexosephosphate aminotransferase 1)	0.99655	0.98501
Q96NY8	PVRL4_HUMAN	Nectin-4 (Ig superfamily receptor LNIR) (Poliovirus receptor-related protein 4) [Cleaved into: Processed poliovirus receptor-related protein 4]	0.996097	0.97273
P18621	RL17_HUMAN	60S ribosomal protein L17 (60S ribosomal protein L23) (PD-1)	0.995131	0.99168
Q96AB3	ISOC2_HUMAN	Isochorismatase domain-containing protein 2	0.995088	0.83845
P07711	CATL1_HUMAN	Cathepsin L1 (EC 3.4.22.15) (Cathepsin L) (Major excreted protein) (MEP) [Cleaved into: Cathepsin L1 heavy chain; Cathepsin L1 light chain]	0.994982	0.98294
P61086	UBE2K_HUMAN	Ubiquitin-conjugating enzyme E2 K (EC 2.3.2.23) (E2 ubiquitin-conjugating enzyme K) (Huntingtin-interacting protein 2) (HIP-2) (Ubiquitin carrier protein) (Ubiquitin-conjugating enzyme E2-25 kDa) (Ubiquitin-conjugating enzyme E2(25K)) (Ubiquitin-conjugating enzyme E2-25K) (Ubiquitin-protein ligase)	0.994576	0.94912
Q9NX55	HYPK_HUMAN	Huntingtin-interacting protein K (Huntingtin yeast partner K)	0.994267	0.93798
O00754	MA2B1_HUMAN	Lysosomal alpha-mannosidase (Laman) (EC 3.2.1.24) (Lysosomal acid alpha-mannosidase) (Mannosidase alpha class 2B member 1) (Mannosidase alpha-B) [Cleaved into: Lysosomal alpha-mannosidase A peptide; Lysosomal alpha-mannosidase B peptide; Lysosomal alpha-mannosidase C peptide; Lysosomal alpha-mannosidase D peptide; Lysosomal alpha-mannosidase E peptide]	0.994062	0.97041
O00193	SMAP_HUMAN	Small acidic protein	0.993546	0.89701
Q6NUJ1	SAPL1_HUMAN	Proactivator polypeptide-like 1 [Cleaved into: Saposin A-like; Saposin B-Val-like; Saposin B-like; Saposin C-like; Saposin D-like]	0.993237	0.95737
P20962	PTMS_HUMAN	Parathymosin	0.99206	0.76496
Q53H82	LACB2_HUMAN	Beta-lactamase-like protein 2 (EC 3.-.-.-)	0.992037	0.96511
O43865	SAHH2_HUMAN	Adenosylhomocysteinase 2 (AdoHcyase 2) (EC 3.3.1.1) (DC-expressed AHCY-like molecule) (IP(3)Rs binding protein released with IP(3)) (IRBIT) (S-adenosyl-L-homocysteine hydrolase 2) (S-adenosylhomocysteine hydrolase-like protein 1)	0.991751	0.94761
P06865	HEXA_HUMAN	Beta-hexosaminidase subunit alpha (EC 3.2.1.52) (Beta-N-acetylhexosaminidase subunit alpha) (Hexosaminidase subunit A) (N-acetyl-beta-glucosaminidase subunit alpha)	0.991526	0.89319
P62244	RS15A_HUMAN	40S ribosomal protein S15a	0.991071	0.91477
P78330	SERB_HUMAN	Phosphoserine phosphatase (PSP) (PSPase) (EC 3.1.3.3) (L-3-phosphoserine phosphatase) (O-phosphoserine phosphohydrolase)	0.990608	0.93996
P10321	1C07_HUMAN	HLA class I histocompatibility antigen, Cw-7 alpha chain (MHC class I antigen Cw*7)	0.989526	0.97431
P61758	PFD3_HUMAN	Prefoldin subunit 3 (HIBBJ46) (Von Hippel-Lindau-binding protein 1) (VBP-1) (VHL-binding protein 1)	0.989332	0.94969
Q14847	LASP1_HUMAN	LIM and SH3 domain protein 1 (LASP-1) (Metastatic lymph node gene 50 protein) (MLN 50)	0.989147	0.8971
Q6NXS1	IPP2M_HUMAN	Protein phosphatase inhibitor 2-like protein 3 (Protein phosphatase 1, regulatory subunit 2 pseudogene 3)	0.98898	0.89745
Q8NBS9	TXND5_HUMAN	Thioredoxin domain-containing protein 5 (Endoplasmic reticulum resident protein 46) (ER protein 46) (ERp46) (Thioredoxin-like protein p46)	0.98848	0.95578
P09417	DHPR_HUMAN	Dihydropteridine reductase (EC 1.5.1.34) (HDHPR) (Quinoid dihydropteridine reductase) (Short chain dehydrogenase/reductase family 33C member 1)	0.987229	0.90784
Q9BPX5	ARP5L_HUMAN	Actin-related protein 2/3 complex subunit 5-like protein (Arp2/3 complex 16 kDa subunit 2) (ARC16-2)	0.987156	0.94722
P37108	SRP14_HUMAN	Signal recognition particle 14 kDa protein (SRP14) (18 kDa Alu RNA-binding protein)	0.986942	0.96363
O43768	ENSA_HUMAN	Alpha-endosulfine (ARPP-19e)	0.985443	0.87787
Q14232	EI2BA_HUMAN	Translation initiation factor eIF-2B subunit alpha (eIF-2B GDP-GTP exchange factor subunit alpha)	0.984044	0.82702
P45880	VDAC2_HUMAN	Voltage-dependent anion-selective channel protein 2 (VDAC-2) (hVDAC2) (Outer mitochondrial membrane protein porin 2)	0.983755	0.88748
Q71UM5	RS27L_HUMAN	40S ribosomal protein S27-like	0.983441	0.90429
Q04828	AK1C1_HUMAN	Aldo-keto reductase family 1 member C1 (EC 1.1.1.-) (20-alpha-hydroxysteroid dehydrogenase) (20-alpha-HSD) (EC 1.1.1.149) (Chlordecone reductase homolog HAKRC) (Dihydrodiol dehydrogenase 1/2) (DD1/DD2) (High-affinity hepatic bile acid-binding protein) (HBAB) (Indanol dehydrogenase) (EC 1.1.1.112) (Trans-1,2-dihydrobenzene-1,2-diol dehydrogenase) (EC 1.3.1.20)	0.983267	0.87805
P27635	RL10_HUMAN	60S ribosomal protein L10 (Laminin receptor homolog) (Protein QM) (Tumor suppressor QM)	0.98273	0.85777
P04062	GLCM_HUMAN	Glucosylceramidase (EC 3.2.1.45) (Acid beta-glucosidase) (Alglucerase) (Beta-glucocerebrosidase) (Beta-GC) (D-glucosyl-N-acylsphingosine glucohydrolase) (Imiglucerase)	0.982648	0.8825
O95373	IPO7_HUMAN	Importin-7 (Imp7) (Ran-binding protein 7) (RanBP7)	0.982572	0.87498
Q9UHD9	UBQL2_HUMAN	Ubiquilin-2 (Chap1) (DSK2 homolog) (Protein linking IAP with cytoskeleton 2) (PLIC-2) (hPLIC-2) (Ubiquitin-like product Chap1/Dsk2)	0.981945	0.91597
P19367	HXK1_HUMAN	Hexokinase-1 (EC 2.7.1.1) (Brain form hexokinase) (Hexokinase type I) (HK I)	0.981898	0.83765
P22304	IDS_HUMAN	Iduronate 2-sulfatase (EC 3.1.6.13) (Alpha-L-iduronate sulfate sulfatase) (Idursulfase) [Cleaved into: Iduronate 2-sulfatase 42 kDa chain; Iduronate 2-sulfatase 14 kDa chain]	0.981637	0.92133
P55809	SCOT1_HUMAN	Succinyl-CoA:3-ketoacid coenzyme A transferase 1, mitochondrial (EC 2.8.3.5) (3-oxoacid CoA-transferase 1) (Somatic-type succinyl-CoA:3-oxoacid CoA-transferase) (SCOT-s)	0.981011	0.87571
P09601	HMOX1_HUMAN	Heme oxygenase 1 (HO-1) (EC 1.14.99.3)	0.980514	0.79015
O75348	VATG1_HUMAN	V-type proton ATPase subunit G 1 (V-ATPase subunit G 1) (V-ATPase 13 kDa subunit 1) (Vacuolar proton pump subunit G 1) (Vacuolar proton pump subunit M16)	0.979743	0.90288
Q13617	CUL2_HUMAN	Cullin-2 (CUL-2)	0.979237	0.81937
Q9H1E3	NUCKS_HUMAN	Nuclear ubiquitous casein and cyclin-dependent kinase substrate 1 (P1)	0.978993	0.79151
Q00577	PURA_HUMAN	Transcriptional activator protein Pur-alpha (Purine-rich single-stranded DNA-binding protein alpha)	0.978768	0.89044
P49903	SPS1_HUMAN	Selenide, water dikinase 1 (EC 2.7.9.3) (Selenium donor protein 1) (Selenophosphate synthase 1)	0.97861	0.92911
Q6P1N9	TATD1_HUMAN	Putative deoxyribonuclease TATDN1 (EC 3.1.21.-) (Hepatocarcinoma high expression protein)	0.977828	0.87917
Q58FF6	H90B4_HUMAN	Putative heat shock protein HSP 90-beta 4	0.977599	0.89181
Q9NY33	DPP3_HUMAN	Dipeptidyl peptidase 3 (EC 3.4.14.4) (Dipeptidyl aminopeptidase III) (Dipeptidyl arylamidase III) (Dipeptidyl peptidase III) (DPP III) (Enkephalinase B)	0.977065	0.89552
Q16555	DPYL2_HUMAN	Dihydropyrimidinase-related protein 2 (DRP-2) (Collapsin response mediator protein 2) (CRMP-2) (N2A3) (Unc-33-like phosphoprotein 2) (ULIP-2)	0.976601	0.82344
Q15019	SEPT2_HUMAN	Septin-2 (Neural precursor cell expressed developmentally down-regulated protein 5) (NEDD-5)	0.976509	0.75844
P23634	AT2B4_HUMAN	Plasma membrane calcium-transporting ATPase 4 (PMCA4) (EC 3.6.3.8) (Matrix-remodeling-associated protein 1) (Plasma membrane calcium ATPase isoform 4) (Plasma membrane calcium pump isoform 4)	0.976075	0.89466
P25325	THTM_HUMAN	3-mercaptopyruvate sulfurtransferase (MST) (EC 2.8.1.2)	0.976046	0.87141
Q8NFU3	TSTD1_HUMAN	Thiosulfate sulfurtransferase/rhodanese-like domain-containing protein 1	0.975677	0.91506
Q9UHB6	LIMA1_HUMAN	LIM domain and actin-binding protein 1 (Epithelial protein lost in neoplasm)	0.974687	0.92206
P62993	GRB2_HUMAN	Growth factor receptor-bound protein 2 (Adapter protein GRB2) (Protein Ash) (SH2/SH3 adapter GRB2)	0.974452	0.80292
P29218	IMPA1_HUMAN	Inositol monophosphatase 1 (IMP 1) (IMPase 1) (EC 3.1.3.25) (D-galactose 1-phosphate phosphatase) (EC 3.1.3.94) (Inositol-1(or 4)-monophosphatase 1) (Lithium-sensitive myo-inositol monophosphatase A1)	0.974314	0.80501
P49862	KLK7_HUMAN	Kallikrein-7 (hK7) (EC 3.4.21.117) (Serine protease 6) (Stratum corneum chymotryptic enzyme) (hSCCE)	0.973839	0.76722
P05976	MYL1_HUMAN	Myosin light chain 1/3, skeletal muscle isoform (MLC1/MLC3) (MLC1F/MLC3F) (Myosin light chain alkali 1/2) (Myosin light chain A1/A2)	0.973542	0.87749
P62750	RL23A_HUMAN	60S ribosomal protein L23a	0.973422	0.8653
Q15435	PP1R7_HUMAN	Protein phosphatase 1 regulatory subunit 7 (Protein phosphatase 1 regulatory subunit 22)	0.973336	0.8378
P30043	BLVRB_HUMAN	Flavin reductase (NADPH) (FR) (EC 1.5.1.30) (Biliverdin reductase B) (BVR-B) (EC 1.3.1.24) (Biliverdin-IX beta-reductase) (Green heme-binding protein) (GHBP) (NADPH-dependent diaphorase) (NADPH-flavin reductase) (FLR)	0.973142	0.59808
P84098	RL19_HUMAN	60S ribosomal protein L19	0.972718	0.72459
Q8WZA0	LZIC_HUMAN	Protein LZIC (Leucine zipper and CTNNBIP1 domain-containing protein) (Leucine zipper and ICAT homologous domain-containing protein)	0.97221	0.86394
Q01814	AT2B2_HUMAN	Plasma membrane calcium-transporting ATPase 2 (PMCA2) (EC 3.6.3.8) (Plasma membrane calcium ATPase isoform 2) (Plasma membrane calcium pump isoform 2)	0.972136	0.80785
Q15661	TRYB1_HUMAN	Tryptase alpha/beta-1 (Tryptase-1) (EC 3.4.21.59) (Tryptase I) (Tryptase alpha-1)	0.971997	0.76959
Q16881	TRXR1_HUMAN	Thioredoxin reductase 1, cytoplasmic (TR) (EC 1.8.1.9) (Gene associated with retinoic and interferon-induced mortality 12 protein) (GRIM-12) (Gene associated with retinoic and IFN-induced mortality 12 protein) (KM-102-derived reductase-like factor) (Thioredoxin reductase TR1)	0.971661	0.74972
P61201	CSN2_HUMAN	COP9 signalosome complex subunit 2 (SGN2) (Signalosome subunit 2) (Alien homolog) (JAB1-containing signalosome subunit 2) (Thyroid receptor-interacting protein 15) (TR-interacting protein 15) (TRIP-15)	0.971606	0.76485
P02763	A1AG1_HUMAN	Alpha-1-acid glycoprotein 1 (AGP 1) (Orosomucoid-1) (OMD 1)	0.971195	0.89113
P30566	PUR8_HUMAN	Adenylosuccinate lyase (ASL) (EC 4.3.2.2) (Adenylosuccinase) (ASase)	0.970353	0.83168
P07585	PGS2_HUMAN	Decorin (Bone proteoglycan II) (PG-S2) (PG40)	0.969694	0.62792
Q15029	U5S1_HUMAN	116 kDa U5 small nuclear ribonucleoprotein component (Elongation factor Tu GTP-binding domain-containing protein 2) (SNU114 homolog) (hSNU114) (U5 snRNP-specific protein, 116 kDa) (U5-116 kDa)	0.969454	0.88903
Q9BRF8	CPPED_HUMAN	Serine/threonine-protein phosphatase CPPED1 (EC 3.1.3.16) (Calcineurin-like phosphoesterase domain-containing protein 1) (Complete S-transactivated protein 1)	0.969398	0.86244
Q9H008	LHPP_HUMAN	Phospholysine phosphohistidine inorganic pyrophosphate phosphatase (hLHPP) (EC 3.1.3.-) (EC 3.6.1.1)	0.969064	0.75156
Q01082	SPTB2_HUMAN	Spectrin beta chain, non-erythrocytic 1 (Beta-II spectrin) (Fodrin beta chain) (Spectrin, non-erythroid beta chain 1)	0.968653	0.73977
Q6UWP2	DHR11_HUMAN	Dehydrogenase/reductase SDR family member 11 (EC 1.1.-.-) (Short-chain dehydrogenase/reductase family 24C member 1)	0.968643	0.86285
O94760	DDAH1_HUMAN	N(G),N(G)-dimethylarginine dimethylaminohydrolase 1 (DDAH-1) (Dimethylarginine dimethylaminohydrolase 1) (EC 3.5.3.18) (DDAHI) (Dimethylargininase-1)	0.968231	0.85458
P62847	RS24_HUMAN	40S ribosomal protein S24	0.967515	0.93796
Q96EP5	DAZP1_HUMAN	DAZ-associated protein 1 (Deleted in azoospermia-associated protein 1)	0.966757	0.86344
P83731	RL24_HUMAN	60S ribosomal protein L24 (60S ribosomal protein L30)	0.966599	0.77947
O43598	DNPH1_HUMAN	2'-deoxynucleoside 5'-phosphate N-hydrolase 1 (EC 3.2.2.-) (c-Myc-responsive protein RCL)	0.966306	0.8954
Q96GX9	MTNB_HUMAN	Methylthioribulose-1-phosphate dehydratase (MTRu-1-P dehydratase) (EC 4.2.1.109) (APAF1-interacting protein) (hAPIP)	0.966027	0.69453
P41091	IF2G_HUMAN	Eukaryotic translation initiation factor 2 subunit 3 (Eukaryotic translation initiation factor 2 subunit gamma X) (eIF-2-gamma X) (eIF-2gX)	0.96567	0.7145
Q01995	TAGL_HUMAN	Transgelin (22 kDa actin-binding protein) (Protein WS3-10) (Smooth muscle protein 22-alpha) (SM22-alpha)	0.963812	0.56936
Q9Y3R4	NEUR2_HUMAN	Sialidase-2 (EC 3.2.1.18) (Cytosolic sialidase) (N-acetyl-alpha-neuraminidase 2)	0.962983	0.86776
Q08257	QOR_HUMAN	Quinone oxidoreductase (EC 1.6.5.5) (NADPH:quinone reductase) (Zeta-crystallin)	0.962844	0.74481
O75340	PDCD6_HUMAN	Programmed cell death protein 6 (Apoptosis-linked gene 2 protein) (Probable calcium-binding protein ALG-2)	0.962562	0.79664
P61353	RL27_HUMAN	60S ribosomal protein L27	0.962467	0.81392
P38919	IF4A3_HUMAN	Eukaryotic initiation factor 4A-III (eIF-4A-III) (eIF4A-III) (EC 3.6.4.13) (ATP-dependent RNA helicase DDX48) (ATP-dependent RNA helicase eIF4A-3) (DEAD box protein 48) (Eukaryotic initiation factor 4A-like NUK-34) (Eukaryotic translation initiation factor 4A isoform 3) (Nuclear matrix protein 265) (NMP 265) (hNMP 265) [Cleaved into: Eukaryotic initiation factor 4A-III, N-terminally processed]	0.962234	0.87454
Q9H009	NACA2_HUMAN	Nascent polypeptide-associated complex subunit alpha-2 (Alpha-NAC-like) (Hom s 2.01) (Nascent polypeptide-associated complex subunit alpha-like) (NAC-alpha-like)	0.962013	0.56959
O75390	CISY_HUMAN	Citrate synthase, mitochondrial (EC 2.3.3.1) (Citrate (Si)-synthase)	0.960499	0.47593
P62910	RL32_HUMAN	60S ribosomal protein L32	0.958223	0.86138
Q9UBH0	I36RA_HUMAN	Interleukin-36 receptor antagonist protein (IL-36Ra) (FIL1 delta) (IL-1-related protein 3) (IL-1RP3) (Interleukin-1 HY1) (IL-1HY1) (Interleukin-1 delta) (IL-1 delta) (Interleukin-1 family member 5) (IL-1F5) (Interleukin-1 receptor antagonist homolog 1) (IL-1ra homolog 1) (Interleukin-1-like protein 1) (IL-1L1)	0.958001	0.75748
P42766	RL35_HUMAN	60S ribosomal protein L35	0.957802	0.51554
Q9NQC3	RTN4_HUMAN	Reticulon-4 (Foocen) (Neurite outgrowth inhibitor) (Nogo protein) (Neuroendocrine-specific protein) (NSP) (Neuroendocrine-specific protein C homolog) (RTN-x) (Reticulon-5)	0.957507	0.73325
P24534	EF1B_HUMAN	Elongation factor 1-beta (EF-1-beta)	0.957218	0.79091
Q96I99	SUCB2_HUMAN	Succinyl-CoA ligase [GDP-forming] subunit beta, mitochondrial (EC 6.2.1.4) (GTP-specific succinyl-CoA synthetase subunit beta) (Succinyl-CoA synthetase beta-G chain) (SCS-betaG)	0.956964	0.47138
P26885	FKBP2_HUMAN	Peptidyl-prolyl cis-trans isomerase FKBP2 (PPIase FKBP2) (EC 5.2.1.8) (13 kDa FK506-binding protein) (13 kDa FKBP) (FKBP-13) (FK506-binding protein 2) (FKBP-2) (Immunophilin FKBP13) (Rotamase)	0.956701	0.83438
Q8NHP8	PLBL2_HUMAN	Putative phospholipase B-like 2 (EC 3.1.1.-) (76 kDa protein) (p76) (LAMA-like protein 2) (Lamina ancestor homolog 2) (Phospholipase B domain-containing protein 2) [Cleaved into: Putative phospholipase B-like 2 32 kDa form; Putative phospholipase B-like 2 45 kDa form]	0.955704	0.62508
B3EWG3	FM25A_HUMAN	Protein FAM25A	0.95568	0.44023
Q16181	SEPT7_HUMAN	Septin-7 (CDC10 protein homolog)	0.95556	0.80783
Q9NXG2	THUM1_HUMAN	THUMP domain-containing protein 1	0.955217	0.94914
Q9NRR5	UBQL4_HUMAN	Ubiquilin-4 (Ataxin-1 interacting ubiquitin-like protein) (A1Up) (Ataxin-1 ubiquitin-like-interacting protein A1U) (Connexin43-interacting protein of 75 kDa) (CIP75)	0.954833	0.69479
Q14210	LY6D_HUMAN	Lymphocyte antigen 6D (Ly-6D) (E48 antigen)	0.952606	0.67023
P04114	APOB_HUMAN	Apolipoprotein B-100 (Apo B-100) [Cleaved into: Apolipoprotein B-48 (Apo B-48)]	0.95193	0.38047
P51159	RB27A_HUMAN	Ras-related protein Rab-27A (Rab-27) (GTP-binding protein Ram)	0.95146	0.41081
Q15582	BGH3_HUMAN	Transforming growth factor-beta-induced protein ig-h3 (Beta ig-h3) (Kerato-epithelin) (RGD-containing collagen-associated protein) (RGD-CAP)	0.951342	0.33455
P53999	TCP4_HUMAN	Activated RNA polymerase II transcriptional coactivator p15 (Positive cofactor 4) (PC4) (SUB1 homolog) (p14)	0.950657	0.78445
Q9UQ80	PA2G4_HUMAN	Proliferation-associated protein 2G4 (Cell cycle protein p38-2G4 homolog) (hG4-1) (ErbB3-binding protein 1)	0.950425	0.5411
P11233	RALA_HUMAN	Ras-related protein Ral-A	0.95029	0.66735
P17050	NAGAB_HUMAN	Alpha-N-acetylgalactosaminidase (EC 3.2.1.49) (Alpha-galactosidase B)	0.950261	0.80534
Q96CT7	CC124_HUMAN	Coiled-coil domain-containing protein 124	0.950089	0.3976
Q14558	KPRA_HUMAN	Phosphoribosyl pyrophosphate synthase-associated protein 1 (PRPP synthase-associated protein 1) (39 kDa phosphoribosypyrophosphate synthase-associated protein) (PAP39)	0.949038	0.79954
P49366	DHYS_HUMAN	Deoxyhypusine synthase (DHS) (EC 2.5.1.46)	0.947611	0.65477
O00743	PPP6_HUMAN	Serine/threonine-protein phosphatase 6 catalytic subunit (PP6C) (EC 3.1.3.16) [Cleaved into: Serine/threonine-protein phosphatase 6 catalytic subunit, N-terminally processed]	0.946541	0.65958
Q9NZZ3	CHMP5_HUMAN	Charged multivesicular body protein 5 (Chromatin-modifying protein 5) (SNF7 domain-containing protein 2) (Vacuolar protein sorting-associated protein 60) (Vps60) (hVps60)	0.946275	0.61714
Q16864	VATF_HUMAN	V-type proton ATPase subunit F (V-ATPase subunit F) (V-ATPase 14 kDa subunit) (Vacuolar proton pump subunit F)	0.945668	0.58195
O43681	ASNA_HUMAN	ATPase ASNA1 (EC 3.6.-.-) (Arsenical pump-driving ATPase) (Arsenite-stimulated ATPase) (Transmembrane domain recognition complex 40 kDa ATPase subunit) (hARSA-I) (hASNA-I)	0.94274	0.8123
P22626	ROA2_HUMAN	Heterogeneous nuclear ribonucleoproteins A2/B1 (hnRNP A2/B1)	0.942174	0.54642
O60925	PFD1_HUMAN	Prefoldin subunit 1	0.941603	0.2791
P13611	CSPG2_HUMAN	Versican core protein (Chondroitin sulfate proteoglycan core protein 2) (Chondroitin sulfate proteoglycan 2) (Glial hyaluronate-binding protein) (GHAP) (Large fibroblast proteoglycan) (PG-M)	0.941137	0.63349
Q9Y3I0	RTCB_HUMAN	tRNA-splicing ligase RtcB homolog (EC 6.5.1.3)	0.940098	0.40991
P11413	G6PD_HUMAN	Glucose-6-phosphate 1-dehydrogenase (G6PD) (EC 1.1.1.49)	0.939428	0.73559
P42574	CASP3_HUMAN	Caspase-3 (CASP-3) (EC 3.4.22.56) (Apopain) (Cysteine protease CPP32) (CPP-32) (Protein Yama) (SREBP cleavage activity 1) (SCA-1) [Cleaved into: Caspase-3 subunit p17; Caspase-3 subunit p12]	0.939126	0.40556
O43278	SPIT1_HUMAN	Kunitz-type protease inhibitor 1 (Hepatocyte growth factor activator inhibitor type 1) (HAI-1)	0.93901	0.4809
P47914	RL29_HUMAN	60S ribosomal protein L29 (Cell surface heparin-binding protein HIP)	0.938706	0.7949
Q32P51	RA1L2_HUMAN	Heterogeneous nuclear ribonucleoprotein A1-like 2 (hnRNP A1-like 2) (hnRNP core protein A1-like 2)	0.938546	0.47605
Q9Y6H1	CHCH2_HUMAN	Coiled-coil-helix-coiled-coil-helix domain-containing protein 2 (Aging-associated gene 10 protein) (HCV NS2 trans-regulated protein) (NS2TP)	0.938461	0.58964
P46778	RL21_HUMAN	60S ribosomal protein L21	0.938417	0.3952
P26641	EF1G_HUMAN	Elongation factor 1-gamma (EF-1-gamma) (eEF-1B gamma)	0.938286	0.74221
P62312	LSM6_HUMAN	U6 snRNA-associated Sm-like protein LSm6	0.938174	0.74989
Q6UXN9	WDR82_HUMAN	WD repeat-containing protein 82 (Protein TMEM113) (Swd2)	0.937855	0.59141
P06132	DCUP_HUMAN	Uroporphyrinogen decarboxylase (UPD) (URO-D) (EC 4.1.1.37)	0.936617	0.57305
P62906	RL10A_HUMAN	60S ribosomal protein L10a (CSA-19) (Neural precursor cell expressed developmentally down-regulated protein 6) (NEDD-6)	0.936615	0.28779
Q9UJU6	DBNL_HUMAN	Drebrin-like protein (Cervical SH3P7) (Cervical mucin-associated protein) (Drebrin-F) (HPK1-interacting protein of 55 kDa) (HIP-55) (SH3 domain-containing protein 7)	0.93659	0.59762
Q9Y4Z0	LSM4_HUMAN	U6 snRNA-associated Sm-like protein LSm4 (Glycine-rich protein) (GRP)	0.936405	0.46823
O94919	ENDD1_HUMAN	Endonuclease domain-containing 1 protein (EC 3.1.30.-)	0.934989	0.17633
P62316	SMD2_HUMAN	Small nuclear ribonucleoprotein Sm D2 (Sm-D2) (snRNP core protein D2)	0.934268	0.38364
P42025	ACTY_HUMAN	Beta-centractin (Actin-related protein 1B) (ARP1B)	0.93424	0.46822
P61163	ACTZ_HUMAN	Alpha-centractin (Centractin) (ARP1) (Actin-RPV) (Centrosome-associated actin homolog)	0.933774	0.49747
P22352	GPX3_HUMAN	Glutathione peroxidase 3 (GPx-3) (GSHPx-3) (EC 1.11.1.9) (Extracellular glutathione peroxidase) (Plasma glutathione peroxidase) (GPx-P) (GSHPx-P)	0.933535	0.71746
P25398	RS12_HUMAN	40S ribosomal protein S12	0.933494	0.20907
Q96K17	BT3L4_HUMAN	Transcription factor BTF3 homolog 4 (Basic transcription factor 3-like 4)	0.933422	0.42397
P16403	H12_HUMAN	Histone H1.2 (Histone H1c) (Histone H1d) (Histone H1s-1)	0.933302	0.74066
Q9NR28	DBLOH_HUMAN	Diablo homolog, mitochondrial (Direct IAP-binding protein with low pI) (Second mitochondria-derived activator of caspase) (Smac)	0.9317	0.25133
Q9Y265	RUVB1_HUMAN	RuvB-like 1 (EC 3.6.4.12) (49 kDa TATA box-binding protein-interacting protein) (49 kDa TBP-interacting protein) (54 kDa erythrocyte cytosolic protein) (ECP-54) (INO80 complex subunit H) (Nuclear matrix protein 238) (NMP 238) (Pontin 52) (TIP49a) (TIP60-associated protein 54-alpha) (TAP54-alpha)	0.931469	0.58795
P02750	A2GL_HUMAN	Leucine-rich alpha-2-glycoprotein (LRG)	0.931278	0.57627
Q9Y2Q5	LTOR2_HUMAN	Ragulator complex protein LAMTOR2 (Endosomal adaptor protein p14) (Late endosomal/lysosomal Mp1-interacting protein) (Late endosomal/lysosomal adaptor and MAPK and MTOR activator 2) (Mitogen-activated protein-binding protein-interacting protein) (MAPBP-interacting protein) (Roadblock domain-containing protein 3)	0.930849	0.33323
Q9NVS9	PNPO_HUMAN	Pyridoxine-5'-phosphate oxidase (EC 1.4.3.5) (Pyridoxamine-phosphate oxidase)	0.92965	0.62383
Q9UL25	RAB21_HUMAN	Ras-related protein Rab-21	0.929029	0.35307
P61769	B2MG_HUMAN	Beta-2-microglobulin [Cleaved into: Beta-2-microglobulin form pI 5.3]	0.928976	0.08184
Q9BRP8	WIBG_HUMAN	Partner of Y14 and mago (Protein wibg homolog)	0.928491	0.22526
P61221	ABCE1_HUMAN	ATP-binding cassette sub-family E member 1 (2'-5'-oligoadenylate-binding protein) (HuHP68) (RNase L inhibitor) (Ribonuclease 4 inhibitor) (RNS4I)	0.928484	0.47494
P30049	ATPD_HUMAN	ATP synthase subunit delta, mitochondrial (F-ATPase delta subunit)	0.928378	0.20844
P20336	RAB3A_HUMAN	Ras-related protein Rab-3A	0.927971	0.48496
P26447	S10A4_HUMAN	Protein S100-A4 (Calvasculin) (Metastasin) (Placental calcium-binding protein) (Protein Mts1) (S100 calcium-binding protein A4)	0.926858	0.53646
Q96TA1	NIBL1_HUMAN	Niban-like protein 1 (Meg-3) (Melanoma invasion by ERK) (MINERVA) (Protein FAM129B)	0.9261	0.42005
P62888	RL30_HUMAN	60S ribosomal protein L30	0.925662	0.59128
P09012	SNRPA_HUMAN	U1 small nuclear ribonucleoprotein A (U1 snRNP A) (U1-A) (U1A)	0.925496	0.24753
Q8TCD5	NT5C_HUMAN	5'(3')-deoxyribonucleotidase, cytosolic type (EC 3.1.3.-) (Cytosolic 5',3'-pyrimidine nucleotidase) (Deoxy-5'-nucleotidase 1) (dNT-1)	0.925394	0.39816
P49748	ACADV_HUMAN	Very long-chain specific acyl-CoA dehydrogenase, mitochondrial (VLCAD) (EC 1.3.8.9)	0.924737	0.03448
P61960	UFM1_HUMAN	Ubiquitin-fold modifier 1	0.923318	0.65872
P63173	RL38_HUMAN	60S ribosomal protein L38	0.923312	0.31951
Q9BY32	ITPA_HUMAN	Inosine triphosphate pyrophosphatase (ITPase) (Inosine triphosphatase) (EC 3.6.1.19) (Non-canonical purine NTP pyrophosphatase) (Non-standard purine NTP pyrophosphatase) (Nucleoside-triphosphate diphosphatase) (Nucleoside-triphosphate pyrophosphatase) (NTPase) (Putative oncogene protein hlc14-06-p)	0.923291	0.44422
P24666	PPAC_HUMAN	Low molecular weight phosphotyrosine protein phosphatase (LMW-PTP) (LMW-PTPase) (EC 3.1.3.48) (Adipocyte acid phosphatase) (Low molecular weight cytosolic acid phosphatase) (EC 3.1.3.2) (Red cell acid phosphatase 1)	0.9223	0.1486
Q9Y3U8	RL36_HUMAN	60S ribosomal protein L36	0.922174	0.02868
P20774	MIME_HUMAN	Mimecan (Osteoglycin) (Osteoinductive factor) (OIF)	0.921007	0.05858
Q9BQA1	MEP50_HUMAN	Methylosome protein 50 (MEP-50) (Androgen receptor cofactor p44) (WD repeat-containing protein 77) (p44/Mep50)	0.920757	0.16119
Q9NPJ3	ACO13_HUMAN	Acyl-coenzyme A thioesterase 13 (Acyl-CoA thioesterase 13) (EC 3.1.2.-) (Thioesterase superfamily member 2) [Cleaved into: Acyl-coenzyme A thioesterase 13, N-terminally processed]	0.920244	0.61794
Q9BZG9	LYNX1_HUMAN	Ly-6/neurotoxin-like protein 1 (Secreted Ly-6/uPAR domain-containing protein 2) (Secreted Ly-6/uPAR-related protein 2) (SLURP-2)	0.920239	0.09172
Q96BW5	PTER_HUMAN	Phosphotriesterase-related protein (EC 3.1.-.-) (Parathion hydrolase-related protein) (hPHRP)	0.918859	0.48051
P62829	RL23_HUMAN	60S ribosomal protein L23 (60S ribosomal protein L17)	0.91828	0.79824
P28161	GSTM2_HUMAN	Glutathione S-transferase Mu 2 (EC 2.5.1.18) (GST class-mu 2) (GSTM2-2)	0.917253	0.37063
P62310	LSM3_HUMAN	U6 snRNA-associated Sm-like protein LSm3	0.916863	0.43884
Q7L5N1	CSN6_HUMAN	COP9 signalosome complex subunit 6 (SGN6) (Signalosome subunit 6) (JAB1-containing signalosome subunit 6) (MOV34 homolog) (Vpr-interacting protein) (hVIP)	0.914565	0.22518
Q16740	CLPP_HUMAN	ATP-dependent Clp protease proteolytic subunit, mitochondrial (EC 3.4.21.92) (Endopeptidase Clp)	0.914548	0.72726
Q5JNZ5	RS26L_HUMAN	Putative 40S ribosomal protein S26-like 1	0.913711	0.42954
P39687	AN32A_HUMAN	Acidic leucine-rich nuclear phosphoprotein 32 family member A (Acidic nuclear phosphoprotein pp32) (pp32) (Leucine-rich acidic nuclear protein) (LANP) (Mapmodulin) (Potent heat-stable protein phosphatase 2A inhibitor I1PP2A) (Putative HLA-DR-associated protein I) (PHAPI)	0.913457	0.20581
O75531	BAF_HUMAN	Barrier-to-autointegration factor (Breakpoint cluster region protein 1) [Cleaved into: Barrier-to-autointegration factor, N-terminally processed]	0.912861	0.49135
Q9Y316	MEMO1_HUMAN	Protein MEMO1 (C21orf19-like protein) (Hepatitis C virus NS5A-transactivated protein 7) (HCV NS5A-transactivated protein 7) (Mediator of ErbB2-driven cell motility 1) (Mediator of cell motility 1) (Memo-1)	0.912224	0.45759
O60888	CUTA_HUMAN	Protein CutA (Acetylcholinesterase-associated protein) (Brain acetylcholinesterase putative membrane anchor)	0.911987	0.23991
Q96C90	PP14B_HUMAN	Protein phosphatase 1 regulatory subunit 14B (Phospholipase C-beta-3 neighbouring gene protein)	0.911835	0.53357
Q8IW45	NNRD_HUMAN	ATP-dependent (S)-NAD(P)H-hydrate dehydratase (EC 4.2.1.93) (ATP-dependent NAD(P)HX dehydratase) (Carbohydrate kinase domain-containing protein)	0.911702	0.07433
P57730	CAR18_HUMAN	Caspase recruitment domain-containing protein 18 (Caspase-1 inhibitor Iceberg)	0.911074	0.77878
Q04637	IF4G1_HUMAN	Eukaryotic translation initiation factor 4 gamma 1 (eIF-4-gamma 1) (eIF-4G 1) (eIF-4G1) (p220)	0.910898	0.33264
P40939	ECHA_HUMAN	Trifunctional enzyme subunit alpha, mitochondrial (78 kDa gastrin-binding protein) (TP-alpha) [Includes: Long-chain enoyl-CoA hydratase (EC 4.2.1.17); Long chain 3-hydroxyacyl-CoA dehydrogenase (EC 1.1.1.211)]	0.91065	0.28383
P49207	RL34_HUMAN	60S ribosomal protein L34	0.91057	0.51943
P32321	DCTD_HUMAN	Deoxycytidylate deaminase (EC 3.5.4.12) (dCMP deaminase)	0.910482	0.49689
Q9UNX3	RL26L_HUMAN	60S ribosomal protein L26-like 1	0.907861	0.35626
P46779	RL28_HUMAN	60S ribosomal protein L28	0.907557	0.27248
Q9NSY2	STAR5_HUMAN	StAR-related lipid transfer protein 5 (START domain-containing protein 5) (StARD5)	0.907127	0.26669
O00748	EST2_HUMAN	Cocaine esterase (EC 3.1.1.84) (Carboxylesterase 2) (CE-2) (hCE-2) (EC 3.1.1.1) (Methylumbelliferyl-acetate deacetylase 2) (EC 3.1.1.56)	0.907083	0.26892
Q15637	SF01_HUMAN	Splicing factor 1 (Mammalian branch point-binding protein) (BBP) (mBBP) (Transcription factor ZFM1) (Zinc finger gene in MEN1 locus) (Zinc finger protein 162)	0.906481	0.19321
Q8WVV4	POF1B_HUMAN	Protein POF1B (Premature ovarian failure protein 1B)	0.905797	0.41613
Q96IZ0	PAWR_HUMAN	PRKC apoptosis WT1 regulator protein (Prostate apoptosis response 4 protein) (Par-4)	0.905066	0.74211
Q9NRV9	HEBP1_HUMAN	Heme-binding protein 1 (p22HBP)	0.904972	0.6908
P61513	RL37A_HUMAN	60S ribosomal protein L37a	0.904759	0.1845
P00167	CYB5_HUMAN	Cytochrome b5 (Microsomal cytochrome b5 type A) (MCB5)	0.904145	0.25102
Q2TAA2	IAH1_HUMAN	Isoamyl acetate-hydrolyzing esterase 1 homolog (EC 3.1.-.-)	0.903857	0.67562
Q9BZK7	TBL1R_HUMAN	F-box-like/WD repeat-containing protein TBL1XR1 (Nuclear receptor corepressor/HDAC3 complex subunit TBLR1) (TBL1-related protein 1) (Transducin beta-like 1X-related protein 1)	0.903833	0.4121
O95833	CLIC3_HUMAN	Chloride intracellular channel protein 3	0.902986	0.07788
P60520	GBRL2_HUMAN	Gamma-aminobutyric acid receptor-associated protein-like 2 (GABA(A) receptor-associated protein-like 2) (Ganglioside expression factor 2) (GEF-2) (General protein transport factor p16) (Golgi-associated ATPase enhancer of 16 kDa) (GATE-16) (MAP1 light chain 3-related protein)	0.902727	0.45041
Q9NRF8	PYRG2_HUMAN	CTP synthase 2 (EC 6.3.4.2) (CTP synthetase 2) (UTP--ammonia ligase 2)	0.902009	0.77836
P49441	INPP_HUMAN	Inositol polyphosphate 1-phosphatase (IPP) (IPPase) (EC 3.1.3.57)	0.901621	0.14005
Q01459	DIAC_HUMAN	Di-N-acetylchitobiase (EC 3.2.1.-)	0.901181	0.35415
O15173	PGRC2_HUMAN	Membrane-associated progesterone receptor component 2 (Progesterone membrane-binding protein) (Steroid receptor protein DG6)	0.900935	0.47432
Q9P0L0	VAPA_HUMAN	Vesicle-associated membrane protein-associated protein A (VAMP-A) (VAMP-associated protein A) (VAP-A) (33 kDa VAMP-associated protein) (VAP-33)	0.900871	0.41801
O95881	TXD12_HUMAN	Thioredoxin domain-containing protein 12 (EC 1.8.4.2) (Endoplasmic reticulum resident protein 18) (ER protein 18) (ERp18) (Endoplasmic reticulum resident protein 19) (ER protein 19) (ERp19) (Thioredoxin-like protein p19) (hTLP19)	0.900656	0.38772
P51553	IDH3G_HUMAN	Isocitrate dehydrogenase [NAD] subunit gamma, mitochondrial (EC 1.1.1.41) (Isocitric dehydrogenase subunit gamma) (NAD(+)-specific ICDH subunit gamma)	0.90034	0.44387
Q969T9	WBP2_HUMAN	WW domain-binding protein 2 (WBP-2)	0.899903	0.66493
P14854	CX6B1_HUMAN	Cytochrome c oxidase subunit 6B1 (Cytochrome c oxidase subunit VIb isoform 1) (COX VIb-1)	0.899786	0.33579
Q15056	IF4H_HUMAN	Eukaryotic translation initiation factor 4H (eIF-4H) (Williams-Beuren syndrome chromosomal region 1 protein)	0.899219	0.53261
P21291	CSRP1_HUMAN	Cysteine and glycine-rich protein 1 (Cysteine-rich protein 1) (CRP) (CRP1) (Epididymis luminal protein 141) (HEL-141)	0.897362	0.50399
Q9HAV0	GBB4_HUMAN	Guanine nucleotide-binding protein subunit beta-4 (Transducin beta chain 4)	0.896505	0.2888
P16930	FAAA_HUMAN	Fumarylacetoacetase (FAA) (EC 3.7.1.2) (Beta-diketonase) (Fumarylacetoacetate hydrolase)	0.895661	0.74555
P55290	CAD13_HUMAN	Cadherin-13 (Heart cadherin) (H-cadherin) (P105) (Truncated cadherin) (T-cad) (T-cadherin)	0.894774	0.24277
P01765	HV304_HUMAN	Ig heavy chain V-III region TIL	0.894624	0.20111
Q9NVJ2	ARL8B_HUMAN	ADP-ribosylation factor-like protein 8B (ADP-ribosylation factor-like protein 10C) (Novel small G protein indispensable for equal chromosome segregation 1)	0.89417	0.4244
Q01433	AMPD2_HUMAN	AMP deaminase 2 (EC 3.5.4.6) (AMP deaminase isoform L)	0.893025	0.70729
Q9UHA4	LTOR3_HUMAN	Ragulator complex protein LAMTOR3 (Late endosomal/lysosomal adaptor and MAPK and MTOR activator 3) (MEK-binding partner 1) (Mp1) (Mitogen-activated protein kinase kinase 1-interacting protein 1) (Mitogen-activated protein kinase scaffold protein 1)	0.892767	0.01007
P80303	NUCB2_HUMAN	Nucleobindin-2 (DNA-binding protein NEFA) (Gastric cancer antigen Zg4) (Prepronesfatin) [Cleaved into: Nesfatin-1]	0.892569	0.11959
P68402	PA1B2_HUMAN	Platelet-activating factor acetylhydrolase IB subunit beta (EC 3.1.1.47) (PAF acetylhydrolase 30 kDa subunit) (PAF-AH 30 kDa subunit) (PAF-AH subunit beta) (PAFAH subunit beta)	0.89247	0.28608
P35613	BASI_HUMAN	Basigin (5F7) (Collagenase stimulatory factor) (Extracellular matrix metalloproteinase inducer) (EMMPRIN) (Leukocyte activation antigen M6) (OK blood group antigen) (Tumor cell-derived collagenase stimulatory factor) (TCSF) (CD antigen CD147)	0.892444	0.63779
Q13409	DC1I2_HUMAN	Cytoplasmic dynein 1 intermediate chain 2 (Cytoplasmic dynein intermediate chain 2) (Dynein intermediate chain 2, cytosolic) (DH IC-2)	0.892151	0.40258
P52788	SPSY_HUMAN	Spermine synthase (SPMSY) (EC 2.5.1.22) (Spermidine aminopropyltransferase)	0.892021	0.34451
P46976	GLYG_HUMAN	Glycogenin-1 (GN-1) (GN1) (EC 2.4.1.186)	0.891817	0.65402
Q9UBW8	CSN7A_HUMAN	COP9 signalosome complex subunit 7a (SGN7a) (Signalosome subunit 7a) (Dermal papilla-derived protein 10) (JAB1-containing signalosome subunit 7a)	0.891218	0.7705
Q9H8S9	MOB1A_HUMAN	MOB kinase activator 1A (Mob1 alpha) (Mob1A) (Mob1 homolog 1B) (Mps one binder kinase activator-like 1B)	0.890333	0.79379
P00450	CERU_HUMAN	Ceruloplasmin (EC 1.16.3.1) (Ferroxidase)	0.890279	0.43317
P84090	ERH_HUMAN	Enhancer of rudimentary homolog	0.889708	0.59451
Q14696	MESD_HUMAN	LDLR chaperone MESD (Mesoderm development candidate 2) (Mesoderm development protein) (Renal carcinoma antigen NY-REN-61)	0.889596	0.24599
O60869	EDF1_HUMAN	Endothelial differentiation-related factor 1 (EDF-1) (Multiprotein-bridging factor 1) (MBF1)	0.888595	0.4232
Q04941	PLP2_HUMAN	Proteolipid protein 2 (Differentiation-dependent protein A4) (Intestinal membrane A4 protein)	0.887287	0.02346
P50238	CRIP1_HUMAN	Cysteine-rich protein 1 (CRP-1) (Cysteine-rich heart protein) (CRHP) (hCRHP) (Cysteine-rich intestinal protein) (CRIP)	0.886926	0.66055
Q8WXC3	PYDC1_HUMAN	Pyrin domain-containing protein 1 (PAAD-only protein 1) (Pyrin-only protein 1) (cellular POP1) (cPOP1)	0.886741	0.51279
O75822	EIF3J_HUMAN	Eukaryotic translation initiation factor 3 subunit J (eIF3j) (Eukaryotic translation initiation factor 3 subunit 1) (eIF-3-alpha) (eIF3 p35)	0.886571	0.44379
Q96SI9	STRBP_HUMAN	Spermatid perinuclear RNA-binding protein	0.886376	0.42805
Q3KQU3	MA7D1_HUMAN	MAP7 domain-containing protein 1 (Arginine/proline-rich coiled-coil domain-containing protein 1) (Proline/arginine-rich coiled-coil domain-containing protein 1)	0.886363	0.14749
P62913	RL11_HUMAN	60S ribosomal protein L11 (CLL-associated antigen KW-12)	0.885179	0.42533
P30085	KCY_HUMAN	UMP-CMP kinase (EC 2.7.4.14) (Deoxycytidylate kinase) (CK) (dCMP kinase) (Nucleoside-diphosphate kinase) (EC 2.7.4.6) (Uridine monophosphate/cytidine monophosphate kinase) (UMP/CMP kinase) (UMP/CMPK)	0.885082	0.17119
O43240	KLK10_HUMAN	Kallikrein-10 (EC 3.4.21.-) (Normal epithelial cell-specific 1) (Protease serine-like 1)	0.884776	0.24334
P62306	RUXF_HUMAN	Small nuclear ribonucleoprotein F (snRNP-F) (Sm protein F) (Sm-F) (SmF)	0.884567	0.31664
P19823	ITIH2_HUMAN	Inter-alpha-trypsin inhibitor heavy chain H2 (ITI heavy chain H2) (ITI-HC2) (Inter-alpha-inhibitor heavy chain 2) (Inter-alpha-trypsin inhibitor complex component II) (Serum-derived hyaluronan-associated protein) (SHAP)	0.884096	0.07506
O43488	ARK72_HUMAN	Aflatoxin B1 aldehyde reductase member 2 (EC 1.1.1.n11) (AFB1 aldehyde reductase 1) (AFB1-AR 1) (Aldoketoreductase 7) (Succinic semialdehyde reductase) (SSA reductase)	0.883911	0.39789
P60033	CD81_HUMAN	CD81 antigen (26 kDa cell surface protein TAPA-1) (Target of the antiproliferative antibody 1) (Tetraspanin-28) (Tspan-28) (CD antigen CD81)	0.881209	0.38385
Q86Y82	STX12_HUMAN	Syntaxin-12	0.881068	0.19823
P20340	RAB6A_HUMAN	Ras-related protein Rab-6A (Rab-6)	0.880247	0.07381
Q14974	IMB1_HUMAN	Importin subunit beta-1 (Importin-90) (Karyopherin subunit beta-1) (Nuclear factor p97) (Pore targeting complex 97 kDa subunit) (PTAC97)	0.880079	0.84046
P49411	EFTU_HUMAN	Elongation factor Tu, mitochondrial (EF-Tu) (P43)	0.880003	0.29884
P62318	SMD3_HUMAN	Small nuclear ribonucleoprotein Sm D3 (Sm-D3) (snRNP core protein D3)	0.879972	0.61745
Q9NQX3	GEPH_HUMAN	Gephyrin [Includes: Molybdopterin adenylyltransferase (MPT adenylyltransferase) (EC 2.7.7.75) (Domain G); Molybdopterin molybdenumtransferase (MPT Mo-transferase) (EC 2.10.1.1) (Domain E)]	0.879959	0.62888
Q9BX68	HINT2_HUMAN	Histidine triad nucleotide-binding protein 2, mitochondrial (HINT-2) (EC 3.-.-.-) (HINT-3) (HIT-17kDa) (PKCI-1-related HIT protein)	0.87985	0.07898
Q02252	MMSA_HUMAN	Methylmalonate-semialdehyde dehydrogenase [acylating], mitochondrial (MMSDH) (Malonate-semialdehyde dehydrogenase [acylating]) (EC 1.2.1.18) (EC 1.2.1.27) (Aldehyde dehydrogenase family 6 member A1)	0.879272	0.64704
P30626	SORCN_HUMAN	Sorcin (22 kDa protein) (CP-22) (CP22) (V19)	0.879143	0.47274
Q9BXJ9	NAA15_HUMAN	N-alpha-acetyltransferase 15, NatA auxiliary subunit (Gastric cancer antigen Ga19) (N-terminal acetyltransferase) (NMDA receptor-regulated protein 1) (Protein tubedown-1) (Tbdn100)	0.878732	0.16744
P62857	RS28_HUMAN	40S ribosomal protein S28	0.878695	0.01519
Q9UHQ9	NB5R1_HUMAN	NADH-cytochrome b5 reductase 1 (b5R.1) (EC 1.6.2.2) (Humb5R2) (NAD(P)H:quinone oxidoreductase type 3 polypeptide A2)	0.878104	0.24
P35637	FUS_HUMAN	RNA-binding protein FUS (75 kDa DNA-pairing protein) (Oncogene FUS) (Oncogene TLS) (POMp75) (Translocated in liposarcoma protein)	0.878051	0.0028
O00115	DNS2A_HUMAN	Deoxyribonuclease-2-alpha (EC 3.1.22.1) (Acid DNase) (Deoxyribonuclease II alpha) (DNase II alpha) (Lysosomal DNase II) (R31240_2)	0.877097	0.5237
Q9H0E2	TOLIP_HUMAN	Toll-interacting protein	0.876995	0.7518
Q96GK7	FAH2A_HUMAN	Fumarylacetoacetate hydrolase domain-containing protein 2A (EC 3.-.-.-)	0.876571	0.05819
P17301	ITA2_HUMAN	Integrin alpha-2 (CD49 antigen-like family member B) (Collagen receptor) (Platelet membrane glycoprotein Ia) (GPIa) (VLA-2 subunit alpha) (CD antigen CD49b)	0.875778	0.32871
P62861	RS30_HUMAN	40S ribosomal protein S30	0.874544	0.087
Q9BT78	CSN4_HUMAN	COP9 signalosome complex subunit 4 (SGN4) (Signalosome subunit 4) (JAB1-containing signalosome subunit 4)	0.873786	0.14371
P18859	ATP5J_HUMAN	ATP synthase-coupling factor 6, mitochondrial (ATPase subunit F6)	0.872981	0.44868
P02790	HEMO_HUMAN	Hemopexin (Beta-1B-glycoprotein)	0.872979	0.0606
Q14956	GPNMB_HUMAN	Transmembrane glycoprotein NMB (Transmembrane glycoprotein HGFIN)	0.872822	0.35757
P21926	CD9_HUMAN	CD9 antigen (5H9 antigen) (Cell growth-inhibiting gene 2 protein) (Leukocyte antigen MIC3) (Motility-related protein) (MRP-1) (Tetraspanin-29) (Tspan-29) (p24) (CD antigen CD9)	0.872807	0.16646
P36551	HEM6_HUMAN	Oxygen-dependent coproporphyrinogen-III oxidase, mitochondrial (COX) (Coprogen oxidase) (Coproporphyrinogenase) (EC 1.3.3.3)	0.872354	0.2897
Q5VWZ2	LYPL1_HUMAN	Lysophospholipase-like protein 1 (EC 3.1.2.-)	0.872113	0.58944
P14406	CX7A2_HUMAN	Cytochrome c oxidase subunit 7A2, mitochondrial (Cytochrome c oxidase subunit VIIa-liver/heart) (Cytochrome c oxidase subunit VIIa-L) (Cytochrome c oxidase subunit VIIaL)	0.871952	0.42716
P52943	CRIP2_HUMAN	Cysteine-rich protein 2 (CRP-2) (Protein ESP1)	0.871466	0.03876
Q96FX8	PERP_HUMAN	p53 apoptosis effector related to PMP-22 (Keratinocyte-associated protein 1) (KCP-1) (P53-induced protein PIGPC1) (Transmembrane protein THW)	0.870449	0.52385
P36405	ARL3_HUMAN	ADP-ribosylation factor-like protein 3	0.868962	0.19115
Q9UHD8	SEPT9_HUMAN	Septin-9 (MLL septin-like fusion protein MSF-A) (MLL septin-like fusion protein) (Ovarian/Breast septin) (Ov/Br septin) (Septin D1)	0.868273	0.012
P09543	CN37_HUMAN	2',3'-cyclic-nucleotide 3'-phosphodiesterase (CNP) (CNPase) (EC 3.1.4.37)	0.867444	0.6167
P59665	DEF1_HUMAN	Neutrophil defensin 1 (Defensin, alpha 1) (HNP-1) (HP-1) (HP1) [Cleaved into: HP 1-56; Neutrophil defensin 2 (HNP-2) (HP-2) (HP2)]	0.86731	0.36961
P30419	NMT1_HUMAN	Glycylpeptide N-tetradecanoyltransferase 1 (EC 2.3.1.97) (Myristoyl-CoA:protein N-myristoyltransferase 1) (NMT 1) (Type I N-myristoyltransferase) (Peptide N-myristoyltransferase 1)	0.866439	0.19825
Q8N4T8	CBR4_HUMAN	Carbonyl reductase family member 4 (EC 1.-.-.-) (3-oxoacyl-[acyl-carrier-protein] reductase) (EC 1.1.1.-) (Quinone reductase CBR4) (Short chain dehydrogenase/reductase family 45C member 1)	0.865425	0.00946
P26599	PTBP1_HUMAN	Polypyrimidine tract-binding protein 1 (PTB) (57 kDa RNA-binding protein PPTB-1) (Heterogeneous nuclear ribonucleoprotein I) (hnRNP I)	0.865087	0.47158
Q92506	DHB8_HUMAN	Estradiol 17-beta-dehydrogenase 8 (EC 1.1.1.62) (17-beta-hydroxysteroid dehydrogenase 8) (17-beta-HSD 8) (3-oxoacyl-[acyl-carrier-protein] reductase) (EC 1.1.1.-) (Protein Ke6) (Ke-6) (Really interesting new gene 2 protein) (Short chain dehydrogenase/reductase family 30C member 1) (Testosterone 17-beta-dehydrogenase 8) (EC 1.1.1.239)	0.864705	0.3179
P16949	STMN1_HUMAN	Stathmin (Leukemia-associated phosphoprotein p18) (Metablastin) (Oncoprotein 18) (Op18) (Phosphoprotein p19) (pp19) (Prosolin) (Protein Pr22) (pp17)	0.863976	0.29745
O60936	NOL3_HUMAN	Nucleolar protein 3 (Apoptosis repressor with CARD) (Muscle-enriched cytoplasmic protein) (Myp) (Nucleolar protein of 30 kDa) (Nop30)	0.86378	0.05464
Q9UIQ6	LCAP_HUMAN	Leucyl-cystinyl aminopeptidase (Cystinyl aminopeptidase) (EC 3.4.11.3) (Insulin-regulated membrane aminopeptidase) (Insulin-responsive aminopeptidase) (IRAP) (Oxytocinase) (OTase) (Placental leucine aminopeptidase) (P-LAP) [Cleaved into: Leucyl-cystinyl aminopeptidase, pregnancy serum form]	0.863372	0.25403
O14841	OPLA_HUMAN	5-oxoprolinase (EC 3.5.2.9) (5-oxo-L-prolinase) (5-OPase) (Pyroglutamase)	0.863216	0.59731
Q13642	FHL1_HUMAN	Four and a half LIM domains protein 1 (FHL-1) (Skeletal muscle LIM-protein 1) (SLIM) (SLIM-1)	0.863096	0.40197
P20042	IF2B_HUMAN	Eukaryotic translation initiation factor 2 subunit 2 (Eukaryotic translation initiation factor 2 subunit beta) (eIF-2-beta)	0.862937	0.01935
P04732	MT1E_HUMAN	Metallothionein-1E (MT-1E) (Metallothionein-IE) (MT-IE)	0.862651	0.595
O60825	F262_HUMAN	6-phosphofructo-2-kinase/fructose-2,6-bisphosphatase 2 (6PF-2-K/Fru-2,6-P2ase 2) (PFK/FBPase 2) (6PF-2-K/Fru-2,6-P2ase heart-type isozyme) [Includes: 6-phosphofructo-2-kinase (EC 2.7.1.105); Fructose-2,6-bisphosphatase (EC 3.1.3.46)]	0.861291	0.32036
P51572	BAP31_HUMAN	B-cell receptor-associated protein 31 (BCR-associated protein 31) (Bap31) (6C6-AG tumor-associated antigen) (Protein CDM) (p28)	0.861174	0.51916
Q14019	COTL1_HUMAN	Coactosin-like protein	0.861117	0.31775
Q16610	ECM1_HUMAN	Extracellular matrix protein 1 (Secretory component p85)	0.860907	0.40449
P02788	TRFL_HUMAN	Lactotransferrin (Lactoferrin) (EC 3.4.21.-) (Growth-inhibiting protein 12) (Talalactoferrin) [Cleaved into: Lactoferricin-H (Lfcin-H); Kaliocin-1; Lactoferroxin-A; Lactoferroxin-B; Lactoferroxin-C]	0.860802	0.12054
Q4VC31	CCD58_HUMAN	Coiled-coil domain-containing protein 58	0.860633	0.43218
O15212	PFD6_HUMAN	Prefoldin subunit 6 (Protein Ke2)	0.859715	0.27175
O95817	BAG3_HUMAN	BAG family molecular chaperone regulator 3 (BAG-3) (Bcl-2-associated athanogene 3) (Bcl-2-binding protein Bis) (Docking protein CAIR-1)	0.859627	0.14822
P08236	BGLR_HUMAN	Beta-glucuronidase (EC 3.2.1.31) (Beta-G1)	0.859602	0.07705
Q16831	UPP1_HUMAN	Uridine phosphorylase 1 (UPase 1) (UrdPase 1) (EC 2.4.2.3)	0.859589	0.15485
P51991	ROA3_HUMAN	Heterogeneous nuclear ribonucleoprotein A3 (hnRNP A3)	0.858469	0.21887
Q9BUT1	BDH2_HUMAN	3-hydroxybutyrate dehydrogenase type 2 (EC 1.1.1.-) (EC 1.1.1.30) (Dehydrogenase/reductase SDR family member 6) (Oxidoreductase UCPA) (R-beta-hydroxybutyrate dehydrogenase) (Short chain dehydrogenase/reductase family 15C member 1)	0.857963	0.55503
Q8TAE6	PP14C_HUMAN	Protein phosphatase 1 regulatory subunit 14C (Kinase-enhanced PP1 inhibitor) (PKC-potentiated PP1 inhibitory protein) (Serologically defined breast cancer antigen NY-BR-81)	0.857466	0.17616
Q92466	DDB2_HUMAN	DNA damage-binding protein 2 (DDB p48 subunit) (DDBb) (Damage-specific DNA-binding protein 2) (UV-damaged DNA-binding protein 2) (UV-DDB 2)	0.857326	0.21698
P34932	HSP74_HUMAN	Heat shock 70 kDa protein 4 (HSP70RY) (Heat shock 70-related protein APG-2)	0.856787	0.61489
Q9UBI6	GBG12_HUMAN	Guanine nucleotide-binding protein G(I)/G(S)/G(O) subunit gamma-12	0.856671	0.25329
Q00325	MPCP_HUMAN	Phosphate carrier protein, mitochondrial (Phosphate transport protein) (PTP) (Solute carrier family 25 member 3)	0.856391	0.49902
P02730	B3AT_HUMAN	Band 3 anion transport protein (Anion exchange protein 1) (AE 1) (Anion exchanger 1) (Solute carrier family 4 member 1) (CD antigen CD233)	0.856323	0.56898
Q9Y6E0	STK24_HUMAN	Serine/threonine-protein kinase 24 (EC 2.7.11.1) (Mammalian STE20-like protein kinase 3) (MST-3) (STE20-like kinase MST3) [Cleaved into: Serine/threonine-protein kinase 24 36 kDa subunit (Mammalian STE20-like protein kinase 3 N-terminal) (MST3/N); Serine/threonine-protein kinase 24 12 kDa subunit (Mammalian STE20-like protein kinase 3 C-terminal) (MST3/C)]	0.855453	0.03025
P0DME0	SETLP_HUMAN	Protein SETSIP (SET pseudogene protein 18) (SET similar protein) (Similar to SET translocation protein)	0.855175	0.02083
O60502	OGA_HUMAN	Protein O-GlcNAcase (OGA) (EC 3.2.1.169) (Beta-N-acetylglucosaminidase) (EC 3.2.1.-) (Beta-N-acetylhexosaminidase) (Beta-hexosaminidase) (Meningioma-expressed antigen 5) (N-acetyl-beta-D-glucosaminidase) (N-acetyl-beta-glucosaminidase) (Nuclear cytoplasmic O-GlcNAcase and acetyltransferase) (NCOAT)	0.854914	0.5763
P62314	SMD1_HUMAN	Small nuclear ribonucleoprotein Sm D1 (Sm-D1) (Sm-D autoantigen) (snRNP core protein D1)	0.854685	0.17666
O43583	DENR_HUMAN	Density-regulated protein (DRP) (Protein DRP1) (Smooth muscle cell-associated protein 3) (SMAP-3)	0.854609	0.15631
P07814	SYEP_HUMAN	Bifunctional glutamate/proline--tRNA ligase (Bifunctional aminoacyl-tRNA synthetase) (Cell proliferation-inducing gene 32 protein) (Glutamatyl-prolyl-tRNA synthetase) [Includes: Glutamate--tRNA ligase (EC 6.1.1.17) (Glutamyl-tRNA synthetase) (GluRS); Proline--tRNA ligase (EC 6.1.1.15) (Prolyl-tRNA synthetase)]	0.853586	0.24687
P48595	SPB10_HUMAN	Serpin B10 (Bomapin) (Peptidase inhibitor 10) (PI-10)	0.853447	0.0423
Q9BS26	ERP44_HUMAN	Endoplasmic reticulum resident protein 44 (ER protein 44) (ERp44) (Thioredoxin domain-containing protein 4)	0.852991	0.11167
Q9BS40	LXN_HUMAN	Latexin (Endogenous carboxypeptidase inhibitor) (ECI) (Protein MUM) (Tissue carboxypeptidase inhibitor) (TCI)	0.852904	0.0813
P22307	NLTP_HUMAN	Non-specific lipid-transfer protein (NSL-TP) (EC 2.3.1.176) (Propanoyl-CoA C-acyltransferase) (SCP-chi) (SCPX) (Sterol carrier protein 2) (SCP-2) (Sterol carrier protein X) (SCP-X)	0.852673	0.39926
Q9Y570	PPME1_HUMAN	Protein phosphatase methylesterase 1 (PME-1) (EC 3.1.1.89)	0.852623	0.06668
Q9Y5K6	CD2AP_HUMAN	CD2-associated protein (Adapter protein CMS) (Cas ligand with multiple SH3 domains)	0.852569	0.61938
Q05682	CALD1_HUMAN	Caldesmon (CDM)	0.851593	0.16351
Q9P0R6	GSKIP_HUMAN	GSK3-beta interaction protein (GSKIP)	0.850776	0.25906
Q494V2	CCD37_HUMAN	Coiled-coil domain-containing protein 37	0.850641	0.3122
Q7L523	RRAGA_HUMAN	Ras-related GTP-binding protein A (Rag A) (RagA) (Adenovirus E3 14.7 kDa-interacting protein 1) (FIP-1)	0.850588	0.36019
Q96QK1	VPS35_HUMAN	Vacuolar protein sorting-associated protein 35 (hVPS35) (Maternal-embryonic 3) (Vesicle protein sorting 35)	0.850401	0.34811
P35268	RL22_HUMAN	60S ribosomal protein L22 (EBER-associated protein) (EAP) (Epstein-Barr virus small RNA-associated protein) (Heparin-binding protein HBp15)	0.849529	0.39528
O75342	LX12B_HUMAN	Arachidonate 12-lipoxygenase, 12R-type (12R-LOX) (12R-lipoxygenase) (EC 1.13.11.-) (Epidermis-type lipoxygenase 12)	0.849465	0.71246
P62253	UB2G1_HUMAN	Ubiquitin-conjugating enzyme E2 G1 (EC 2.3.2.23) (E2 ubiquitin-conjugating enzyme G1) (E217K) (UBC7) (Ubiquitin carrier protein G1) (Ubiquitin-protein ligase G1) [Cleaved into: Ubiquitin-conjugating enzyme E2 G1, N-terminally processed]	0.849305	0.08519
O43684	BUB3_HUMAN	Mitotic checkpoint protein BUB3	0.849109	0.01658
Q86X55	CARM1_HUMAN	Histone-arginine methyltransferase CARM1 (EC 2.1.1.-) (EC 2.1.1.125) (Coactivator-associated arginine methyltransferase 1) (Protein arginine N-methyltransferase 4)	0.849071	0.04432
Q6NVY1	HIBCH_HUMAN	3-hydroxyisobutyryl-CoA hydrolase, mitochondrial (EC 3.1.2.4) (3-hydroxyisobutyryl-coenzyme A hydrolase) (HIB-CoA hydrolase) (HIBYL-CoA-H)	0.849027	0.62674
P43487	RANG_HUMAN	Ran-specific GTPase-activating protein (Ran-binding protein 1) (RanBP1)	0.84897	0.12881
P84103	SRSF3_HUMAN	Serine/arginine-rich splicing factor 3 (Pre-mRNA-splicing factor SRP20) (Splicing factor, arginine/serine-rich 3)	0.848957	0.59741
P13807	GYS1_HUMAN	Glycogen [starch] synthase, muscle (EC 2.4.1.11)	0.848815	0.15052
P02771	FETA_HUMAN	Alpha-fetoprotein (Alpha-1-fetoprotein) (Alpha-fetoglobulin)	0.848375	0.05711
Q12882	DPYD_HUMAN	Dihydropyrimidine dehydrogenase [NADP(+)] (DHPDHase) (DPD) (EC 1.3.1.2) (Dihydrothymine dehydrogenase) (Dihydrouracil dehydrogenase)	0.847938	0.43234
Q15018	F175B_HUMAN	BRISC complex subunit Abro1 (Abraxas brother protein 1) (Protein FAM175B)	0.847677	0.27365
Q7Z4H3	HDDC2_HUMAN	HD domain-containing protein 2 (Hepatitis C virus NS5A-transactivated protein 2) (HCV NS5A-transactivated protein 2)	0.846723	0.14657
Q8N999	CL029_HUMAN	Uncharacterized protein C12orf29	0.846388	0.33774
P28331	NDUS1_HUMAN	NADH-ubiquinone oxidoreductase 75 kDa subunit, mitochondrial (EC 1.6.5.3) (EC 1.6.99.3) (Complex I-75kD) (CI-75kD)	0.845626	0.16367
O43837	IDH3B_HUMAN	Isocitrate dehydrogenase [NAD] subunit beta, mitochondrial (EC 1.1.1.41) (Isocitric dehydrogenase subunit beta) (NAD(+)-specific ICDH subunit beta)	0.845057	0.22763
Q16775	GLO2_HUMAN	Hydroxyacylglutathione hydrolase, mitochondrial (EC 3.1.2.6) (Glyoxalase II) (Glx II)	0.84449	0.2889
Q9Y624	JAM1_HUMAN	Junctional adhesion molecule A (JAM-A) (Junctional adhesion molecule 1) (JAM-1) (Platelet F11 receptor) (Platelet adhesion molecule 1) (PAM-1) (CD antigen CD321)	0.844229	0.13382
Q8WW12	PCNP_HUMAN	PEST proteolytic signal-containing nuclear protein (PCNP) (PEST-containing nuclear protein)	0.843042	0.26191
Q9Y3X0	CCDC9_HUMAN	Coiled-coil domain-containing protein 9	0.842881	0.24535
P40306	PSB10_HUMAN	Proteasome subunit beta type-10 (EC 3.4.25.1) (Low molecular mass protein 10) (Macropain subunit MECl-1) (Multicatalytic endopeptidase complex subunit MECl-1) (Proteasome MECl-1) (Proteasome subunit beta-2i)	0.842649	0.02279
A8MWD9	RUXGL_HUMAN	Putative small nuclear ribonucleoprotein G-like protein 15	0.842343	0.54457
Q9H6Z4	RANB3_HUMAN	Ran-binding protein 3 (RanBP3)	0.842052	0.09128
Q16822	PCKGM_HUMAN	Phosphoenolpyruvate carboxykinase [GTP], mitochondrial (PEPCK-M) (EC 4.1.1.32)	0.841296	0.04862
P13667	PDIA4_HUMAN	Protein disulfide-isomerase A4 (EC 5.3.4.1) (Endoplasmic reticulum resident protein 70) (ER protein 70) (ERp70) (Endoplasmic reticulum resident protein 72) (ER protein 72) (ERp-72) (ERp72)	0.841066	0.26777
P01742	HV101_HUMAN	Ig heavy chain V-I region EU	0.840497	0.06208
Q9H910	HN1L_HUMAN	Hematological and neurological expressed 1-like protein (HN1-like protein)	0.840188	0.00272
Q9NPD3	EXOS4_HUMAN	Exosome complex component RRP41 (Exosome component 4) (Ribosomal RNA-processing protein 41) (p12A)	0.840106	0.45971
Q96N23	CFA54_HUMAN	Cilia- and flagella-associated protein 54	0.839734	0.00376
P02749	APOH_HUMAN	Beta-2-glycoprotein 1 (APC inhibitor) (Activated protein C-binding protein) (Anticardiolipin cofactor) (Apolipoprotein H) (Apo-H) (Beta-2-glycoprotein I) (B2GPI) (Beta(2)GPI)	0.83952	0.05613
P35244	RFA3_HUMAN	Replication protein A 14 kDa subunit (RP-A p14) (Replication factor A protein 3) (RF-A protein 3)	0.839463	0.04089
P10301	RRAS_HUMAN	Ras-related protein R-Ras (p23)	0.837582	0.05404
Q06265	EXOS9_HUMAN	Exosome complex component RRP45 (Autoantigen PM/Scl 1) (Exosome component 9) (P75 polymyositis-scleroderma overlap syndrome-associated autoantigen) (Polymyositis/scleroderma autoantigen 1) (Polymyositis/scleroderma autoantigen 75 kDa) (PM/Scl-75)	0.837392	0.87785
P19338	NUCL_HUMAN	Nucleolin (Protein C23)	0.837054	0.17995
Q9UM54	MYO6_HUMAN	Unconventional myosin-VI (Unconventional myosin-6)	0.836801	0.0046
P82979	SARNP_HUMAN	SAP domain-containing ribonucleoprotein (Cytokine-induced protein of 29 kDa) (Nuclear protein Hcc-1) (Proliferation-associated cytokine-inducible protein CIP29)	0.836235	0.17291
P15121	ALDR_HUMAN	Aldose reductase (AR) (EC 1.1.1.21) (Aldehyde reductase) (Aldo-keto reductase family 1 member B1)	0.835826	0.07248
P08962	CD63_HUMAN	CD63 antigen (Granulophysin) (Lysosomal-associated membrane protein 3) (LAMP-3) (Melanoma-associated antigen ME491) (OMA81H) (Ocular melanoma-associated antigen) (Tetraspanin-30) (Tspan-30) (CD antigen CD63)	0.834912	0.06487
Q6ZNA5	FRRS1_HUMAN	Ferric-chelate reductase 1 (EC 1.-.-.-) (Stromal cell-derived receptor 2) (SDR-2)	0.834417	0.013
Q13098	CSN1_HUMAN	COP9 signalosome complex subunit 1 (SGN1) (Signalosome subunit 1) (G protein pathway suppressor 1) (GPS-1) (JAB1-containing signalosome subunit 1) (Protein MFH)	0.833762	0.2945
Q07960	RHG01_HUMAN	Rho GTPase-activating protein 1 (CDC42 GTPase-activating protein) (GTPase-activating protein rhoOGAP) (Rho-related small GTPase protein activator) (Rho-type GTPase-activating protein 1) (p50-RhoGAP)	0.833467	0.3795
P03973	SLPI_HUMAN	Antileukoproteinase (ALP) (BLPI) (HUSI-1) (Mucus proteinase inhibitor) (MPI) (Protease inhibitor WAP4) (Secretory leukocyte protease inhibitor) (Seminal proteinase inhibitor) (WAP four-disulfide core domain protein 4)	0.833372	0.17375
O60547	GMDS_HUMAN	GDP-mannose 4,6 dehydratase (EC 4.2.1.47) (GDP-D-mannose dehydratase) (GMD)	0.833314	0.27124
P08603	CFAH_HUMAN	Complement factor H (H factor 1)	0.833123	0.07317
Q8NFJ8	BHE22_HUMAN	Class E basic helix-loop-helix protein 22 (bHLHe22) (Class B basic helix-loop-helix protein 5) (bHLHb5) (Trinucleotide repeat-containing gene 20 protein)	0.832485	0.18334
Q6IAA8	LTOR1_HUMAN	Ragulator complex protein LAMTOR1 (Late endosomal/lysosomal adaptor and MAPK and MTOR activator 1) (Lipid raft adaptor protein p18) (Protein associated with DRMs and endosomes) (p27Kip1-releasing factor from RhoA) (p27RF-Rho)	0.83239	0.25519
Q14244	MAP7_HUMAN	Ensconsin (Epithelial microtubule-associated protein of 115 kDa) (E-MAP-115) (Microtubule-associated protein 7) (MAP-7)	0.831902	0.46033
P38159	RBMX_HUMAN	RNA-binding motif protein, X chromosome (Glycoprotein p43) (Heterogeneous nuclear ribonucleoprotein G) (hnRNP G) [Cleaved into: RNA-binding motif protein, X chromosome, N-terminally processed]	0.831759	0.74838
Q01844	EWS_HUMAN	RNA-binding protein EWS (EWS oncogene) (Ewing sarcoma breakpoint region 1 protein)	0.831703	0.0317
Q96Q15	SMG1_HUMAN	Serine/threonine-protein kinase SMG1 (SMG-1) (hSMG-1) (EC 2.7.11.1) (61E3.4) (Lambda/iota protein kinase C-interacting protein) (Lambda-interacting protein)	0.831306	0.35507
Q14324	MYPC2_HUMAN	Myosin-binding protein C, fast-type (Fast MyBP-C) (C-protein, skeletal muscle fast isoform)	0.831172	0.64148
Q9UPN3	MACF1_HUMAN	Microtubule-actin cross-linking factor 1, isoforms 1/2/3/5 (620 kDa actin-binding protein) (ABP620) (Actin cross-linking family protein 7) (Macrophin-1) (Trabeculin-alpha)	0.830909	0.12868
P50453	SPB9_HUMAN	Serpin B9 (Cytoplasmic antiproteinase 3) (CAP-3) (CAP3) (Peptidase inhibitor 9) (PI-9)	0.830501	0.20409
O43143	DHX15_HUMAN	Pre-mRNA-splicing factor ATP-dependent RNA helicase DHX15 (EC 3.6.4.13) (ATP-dependent RNA helicase #46) (DEAH box protein 15)	0.830501	0.72639
P62807	H2B1C_HUMAN	Histone H2B type 1-C/E/F/G/I (Histone H2B.1 A) (Histone H2B.a) (H2B/a) (Histone H2B.g) (H2B/g) (Histone H2B.h) (H2B/h) (Histone H2B.k) (H2B/k) (Histone H2B.l) (H2B/l)	0.830384	0.00218
O60911	CATL2_HUMAN	Cathepsin L2 (EC 3.4.22.43) (Cathepsin U) (Cathepsin V)	0.830246	0.81789
P01892	1A02_HUMAN	HLA class I histocompatibility antigen, A-2 alpha chain (MHC class I antigen A*2)	0.830019	0.20298
Q95365	1B38_HUMAN	HLA class I histocompatibility antigen, B-38 alpha chain (Bw-4) (MHC class I antigen B*38)	0.829266	0.33306
P20742	PZP_HUMAN	Pregnancy zone protein (C3 and PZP-like alpha-2-macroglobulin domain-containing protein 6)	0.827256	0.03639
P01620	KV302_HUMAN	Ig kappa chain V-III region SIE	0.825963	0.14932
Q03154	ACY1_HUMAN	Aminoacylase-1 (ACY-1) (EC 3.5.1.14) (N-acyl-L-amino-acid amidohydrolase)	0.824753	0.12716
Q96DC9	OTUB2_HUMAN	Ubiquitin thioesterase OTUB2 (EC 3.4.19.12) (Deubiquitinating enzyme OTUB2) (OTU domain-containing ubiquitin aldehyde-binding protein 2) (Otubain-2) (Ubiquitin-specific-processing protease OTUB2)	0.824022	0.27043
P06732	KCRM_HUMAN	Creatine kinase M-type (EC 2.7.3.2) (Creatine kinase M chain) (M-CK) [Cleaved into: Creatine kinase M-type, N-terminally processed]	0.823616	0.32073
Q7LG56	RIR2B_HUMAN	Ribonucleoside-diphosphate reductase subunit M2 B (EC 1.17.4.1) (TP53-inducible ribonucleotide reductase M2 B) (p53-inducible ribonucleotide reductase small subunit 2-like protein) (p53R2)	0.823352	0.00494
Q8WWA1	TMM40_HUMAN	Transmembrane protein 40	0.822631	0.19043
Q13510	ASAH1_HUMAN	Acid ceramidase (AC) (ACDase) (Acid CDase) (EC 3.5.1.23) (Acylsphingosine deacylase) (N-acylsphingosine amidohydrolase) (Putative 32 kDa heart protein) (PHP32) [Cleaved into: Acid ceramidase subunit alpha; Acid ceramidase subunit beta]	0.820791	0.2598
Q99623	PHB2_HUMAN	Prohibitin-2 (B-cell receptor-associated protein BAP37) (D-prohibitin) (Repressor of estrogen receptor activity)	0.82048	0.24221
Q9UNS2	CSN3_HUMAN	COP9 signalosome complex subunit 3 (SGN3) (Signalosome subunit 3) (JAB1-containing signalosome subunit 3)	0.820433	0.00013
P01112	RASH_HUMAN	GTPase HRas (H-Ras-1) (Ha-Ras) (Transforming protein p21) (c-H-ras) (p21ras) [Cleaved into: GTPase HRas, N-terminally processed]	0.819918	0.00553
Q15365	PCBP1_HUMAN	Poly(rC)-binding protein 1 (Alpha-CP1) (Heterogeneous nuclear ribonucleoprotein E1) (hnRNP E1) (Nucleic acid-binding protein SUB2.3)	0.819605	0.02423
Q2TAC2	CCD57_HUMAN	Coiled-coil domain-containing protein 57	0.819232	0.06963
Q8WZ42	TITIN_HUMAN	Titin (EC 2.7.11.1) (Connectin) (Rhabdomyosarcoma antigen MU-RMS-40.14)	0.81914	0.07203
O00273	DFFA_HUMAN	DNA fragmentation factor subunit alpha (DNA fragmentation factor 45 kDa subunit) (DFF-45) (Inhibitor of CAD) (ICAD)	0.819096	0.26867
P19957	ELAF_HUMAN	Elafin (Elastase-specific inhibitor) (ESI) (Peptidase inhibitor 3) (PI-3) (Protease inhibitor WAP3) (Skin-derived antileukoproteinase) (SKALP) (WAP four-disulfide core domain protein 14)	0.819013	0.24936
P80723	BASP1_HUMAN	Brain acid soluble protein 1 (22 kDa neuronal tissue-enriched acidic protein) (Neuronal axonal membrane protein NAP-22)	0.818866	0.35947
Q15847	ADIRF_HUMAN	Adipogenesis regulatory factor (Adipogenesis factor rich in obesity) (Adipose most abundant gene transcript 2 protein) (Adipose-specific protein 2) (apM-2)	0.816396	0.45473
Q96EK6	GNA1_HUMAN	Glucosamine 6-phosphate N-acetyltransferase (EC 2.3.1.4) (Phosphoglucosamine acetylase) (Phosphoglucosamine transacetylase)	0.816212	0.65601
Q9UK45	LSM7_HUMAN	U6 snRNA-associated Sm-like protein LSm7	0.815033	0.24994
P62273	RS29_HUMAN	40S ribosomal protein S29	0.814752	0.09011
Q13153	PAK1_HUMAN	Serine/threonine-protein kinase PAK 1 (EC 2.7.11.1) (Alpha-PAK) (p21-activated kinase 1) (PAK-1) (p65-PAK)	0.813924	0.04093
Q07021	C1QBP_HUMAN	Complement component 1 Q subcomponent-binding protein, mitochondrial (ASF/SF2-associated protein p32) (Glycoprotein gC1qBP) (C1qBP) (Hyaluronan-binding protein 1) (Mitochondrial matrix protein p32) (gC1q-R protein) (p33)	0.813647	0.10135
Q8IYS1	P20D2_HUMAN	Peptidase M20 domain-containing protein 2 (Aminoacylase-1-like protein 2)	0.813101	0.64946
O95831	AIFM1_HUMAN	Apoptosis-inducing factor 1, mitochondrial (EC 1.1.1.-) (Programmed cell death protein 8)	0.812824	0.24008
Q9NNX1	TUFT1_HUMAN	Tuftelin	0.812469	0.14151
Q9Y446	PKP3_HUMAN	Plakophilin-3	0.812284	0.42054
P05166	PCCB_HUMAN	Propionyl-CoA carboxylase beta chain, mitochondrial (PCCase subunit beta) (EC 6.4.1.3) (Propanoyl-CoA:carbon dioxide ligase subunit beta)	0.811284	0.30172
Q5TDH0	DDI2_HUMAN	Protein DDI1 homolog 2	0.811246	0.49952
Q9HA64	KT3K_HUMAN	Ketosamine-3-kinase (EC 2.7.1.-) (Fructosamine-3-kinase-related protein) (FN3K-RP) (FN3K-related protein)	0.811237	0.36448
Q9NT62	ATG3_HUMAN	Ubiquitin-like-conjugating enzyme ATG3 (EC 6.3.2.-) (Autophagy-related protein 3) (APG3-like) (hApg3) (Protein PC3-96)	0.810525	0.05159
Q8N1G4	LRC47_HUMAN	Leucine-rich repeat-containing protein 47	0.809757	0.25086
Q8TE68	ES8L1_HUMAN	Epidermal growth factor receptor kinase substrate 8-like protein 1 (EPS8-like protein 1) (Epidermal growth factor receptor pathway substrate 8-related protein 1) (EPS8-related protein 1)	0.809314	0.00978
Q8WTX7	GATL3_HUMAN	GATS-like protein 3	0.809062	0.01976
P62879	GBB2_HUMAN	Guanine nucleotide-binding protein G(I)/G(S)/G(T) subunit beta-2 (G protein subunit beta-2) (Transducin beta chain 2)	0.807908	0.0426
Q14697	GANAB_HUMAN	Neutral alpha-glucosidase AB (EC 3.2.1.84) (Alpha-glucosidase 2) (Glucosidase II subunit alpha)	0.807192	0.38714
P35606	COPB2_HUMAN	Coatomer subunit beta' (Beta'-coat protein) (Beta'-COP) (p102)	0.806907	0.02652
Q7L014	DDX46_HUMAN	Probable ATP-dependent RNA helicase DDX46 (EC 3.6.4.13) (DEAD box protein 46) (PRP5 homolog)	0.806556	0.04745
P56134	ATPK_HUMAN	ATP synthase subunit f, mitochondrial	0.80611	0.54874
Q13907	IDI1_HUMAN	Isopentenyl-diphosphate Delta-isomerase 1 (EC 5.3.3.2) (Isopentenyl pyrophosphate isomerase 1) (IPP isomerase 1) (IPPI1)	0.806011	0.16301
Q9HB40	RISC_HUMAN	Retinoid-inducible serine carboxypeptidase (EC 3.4.16.-) (Serine carboxypeptidase 1)	0.805799	0.01828
P13866	SC5A1_HUMAN	Sodium/glucose cotransporter 1 (Na(+)/glucose cotransporter 1) (High affinity sodium-glucose cotransporter) (Solute carrier family 5 member 1)	0.803392	0.02117
Q13232	NDK3_HUMAN	Nucleoside diphosphate kinase 3 (NDK 3) (NDP kinase 3) (EC 2.7.4.6) (DR-nm23) (Nucleoside diphosphate kinase C) (NDPKC) (nm23-H3)	0.802058	0.3942
Q93034	CUL5_HUMAN	Cullin-5 (CUL-5) (Vasopressin-activated calcium-mobilizing receptor 1) (VACM-1)	0.801666	0.15036
Q9UHG3	PCYOX_HUMAN	Prenylcysteine oxidase 1 (EC 1.8.3.5) (Prenylcysteine lyase)	0.801643	0.0631
Q13620	CUL4B_HUMAN	Cullin-4B (CUL-4B)	0.800858	0.17082
Q15369	ELOC_HUMAN	Transcription elongation factor B polypeptide 1 (Elongin 15 kDa subunit) (Elongin-C) (EloC) (RNA polymerase II transcription factor SIII subunit C) (SIII p15)	0.800594	0.07025
Q96HC4	PDLI5_HUMAN	PDZ and LIM domain protein 5 (Enigma homolog) (Enigma-like PDZ and LIM domains protein)	0.800125	0.38366
Q9UII2	ATIF1_HUMAN	ATPase inhibitor, mitochondrial (Inhibitor of F(1)F(o)-ATPase) (IF(1)) (IF1)	0.800008	0.00245
P28482	MK01_HUMAN	Mitogen-activated protein kinase 1 (MAP kinase 1) (MAPK 1) (EC 2.7.11.24) (ERT1) (Extracellular signal-regulated kinase 2) (ERK-2) (MAP kinase isoform p42) (p42-MAPK) (Mitogen-activated protein kinase 2) (MAP kinase 2) (MAPK 2)	0.79937	0.04721
Q05707	COEA1_HUMAN	Collagen alpha-1(XIV) chain (Undulin)	0.798124	0.37588
Q9NUJ1	ABHDA_HUMAN	Mycophenolic acid acyl-glucuronide esterase, mitochondrial (EC 3.1.1.93) (Alpha/beta hydrolase domain-containing protein 10) (Abhydrolase domain-containing protein 10)	0.797839	0.34077
O15118	NPC1_HUMAN	Niemann-Pick C1 protein	0.79267	0.33585
Q01085	TIAR_HUMAN	Nucleolysin TIAR (TIA-1-related protein)	0.79127	0.01461
O14639	ABLM1_HUMAN	Actin-binding LIM protein 1 (abLIM-1) (Actin-binding LIM protein family member 1) (Actin-binding double zinc finger protein) (LIMAB1) (Limatin)	0.790098	0.00516
Q9BV79	MECR_HUMAN	Trans-2-enoyl-CoA reductase, mitochondrial (EC 1.3.1.38) (Nuclear receptor-binding factor 1) (HsNrbf-1) (NRBF-1)	0.788744	0.08894
Q5T0Z8	CF132_HUMAN	Uncharacterized protein C6orf132	0.788653	0.0004
P31943	HNRH1_HUMAN	Heterogeneous nuclear ribonucleoprotein H (hnRNP H) [Cleaved into: Heterogeneous nuclear ribonucleoprotein H, N-terminally processed]	0.788039	0.36597
O95825	QORL1_HUMAN	Quinone oxidoreductase-like protein 1 (EC 1.-.-.-) (Protein 4P11) (Quinone oxidoreductase homolog 1) (QOH-1) (Zeta-crystallin homolog)	0.787446	0.14355
Q14204	DYHC1_HUMAN	Cytoplasmic dynein 1 heavy chain 1 (Cytoplasmic dynein heavy chain 1) (Dynein heavy chain, cytosolic)	0.787127	0.07463
Q9Y3D6	FIS1_HUMAN	Mitochondrial fission 1 protein (FIS1 homolog) (hFis1) (Tetratricopeptide repeat protein 11) (TPR repeat protein 11)	0.786825	0.07951
Q9H074	PAIP1_HUMAN	Polyadenylate-binding protein-interacting protein 1 (PABP-interacting protein 1) (PAIP-1) (Poly(A)-binding protein-interacting protein 1)	0.785663	0.21373
Q9NTK5	OLA1_HUMAN	Obg-like ATPase 1 (DNA damage-regulated overexpressed in cancer 45) (DOC45) (GTP-binding protein 9)	0.785496	0.07087
P83916	CBX1_HUMAN	Chromobox protein homolog 1 (HP1Hsbeta) (Heterochromatin protein 1 homolog beta) (HP1 beta) (Heterochromatin protein p25) (M31) (Modifier 1 protein) (p25beta)	0.785466	0.04228
O75570	RF1M_HUMAN	Peptide chain release factor 1, mitochondrial (MRF-1) (MtRF-1)	0.785199	0.52265
P62899	RL31_HUMAN	60S ribosomal protein L31	0.785018	0.16003
Q562R1	ACTBL_HUMAN	Beta-actin-like protein 2 (Kappa-actin)	0.785016	0.20811
P67809	YBOX1_HUMAN	Nuclease-sensitive element-binding protein 1 (CCAAT-binding transcription factor I subunit A) (CBF-A) (DNA-binding protein B) (DBPB) (Enhancer factor I subunit A) (EFI-A) (Y-box transcription factor) (Y-box-binding protein 1) (YB-1)	0.784637	0.15753
Q8IYD1	ERF3B_HUMAN	Eukaryotic peptide chain release factor GTP-binding subunit ERF3B (Eukaryotic peptide chain release factor subunit 3b) (eRF3b) (G1 to S phase transition protein 2 homolog)	0.784103	0.25405
P04899	GNAI2_HUMAN	Guanine nucleotide-binding protein G(i) subunit alpha-2 (Adenylate cyclase-inhibiting G alpha protein)	0.783997	0.26371
Q96L21	RL10L_HUMAN	60S ribosomal protein L10-like	0.783232	0.0211
Q92542	NICA_HUMAN	Nicastrin	0.78085	0.0333
P60510	PP4C_HUMAN	Serine/threonine-protein phosphatase 4 catalytic subunit (PP4C) (Pp4) (EC 3.1.3.16) (Protein phosphatase X) (PP-X)	0.780776	0.04498
O15020	SPTN2_HUMAN	Spectrin beta chain, non-erythrocytic 2 (Beta-III spectrin) (Spinocerebellar ataxia 5 protein)	0.780483	0.02339
P05556	ITB1_HUMAN	Integrin beta-1 (Fibronectin receptor subunit beta) (Glycoprotein IIa) (GPIIA) (VLA-4 subunit beta) (CD antigen CD29)	0.779818	0.23515
Q00839	HNRPU_HUMAN	Heterogeneous nuclear ribonucleoprotein U (hnRNP U) (Scaffold attachment factor A) (SAF-A) (p120) (pp120)	0.779717	0.31955
P42677	RS27_HUMAN	40S ribosomal protein S27 (Metallopan-stimulin 1) (MPS-1)	0.779654	0.09529
Q8WWF6	DNJB3_HUMAN	DnaJ homolog subfamily B member 3	0.779454	0.56892
Q9HAT2	SIAE_HUMAN	Sialate O-acetylesterase (EC 3.1.1.53) (H-Lse) (Sialic acid-specific 9-O-acetylesterase)	0.77932	0.30617
Q16651	PRSS8_HUMAN	Prostasin (EC 3.4.21.-) (Channel-activating protease 1) (CAP1) (Serine protease 8) [Cleaved into: Prostasin light chain; Prostasin heavy chain]	0.77823	0.08028
P45954	ACDSB_HUMAN	Short/branched chain specific acyl-CoA dehydrogenase, mitochondrial (SBCAD) (EC 1.3.8.5) (2-methyl branched chain acyl-CoA dehydrogenase) (2-MEBCAD) (2-methylbutyryl-coenzyme A dehydrogenase) (2-methylbutyryl-CoA dehydrogenase)	0.778046	0.18852
P26583	HMGB2_HUMAN	High mobility group protein B2 (High mobility group protein 2) (HMG-2)	0.777837	0.23827
Q8NDH3	PEPL1_HUMAN	Probable aminopeptidase NPEPL1 (EC 3.4.11.-) (Aminopeptidase-like 1)	0.776972	0.45851
Q9Y337	KLK5_HUMAN	Kallikrein-5 (EC 3.4.21.-) (Kallikrein-like protein 2) (KLK-L2) (Stratum corneum tryptic enzyme)	0.775537	0.01312
O15400	STX7_HUMAN	Syntaxin-7	0.775403	0.01829
Q15363	TMED2_HUMAN	Transmembrane emp24 domain-containing protein 2 (Membrane protein p24A) (p24) (p24 family protein beta-1) (p24beta1)	0.775329	0.21187
P23434	GCSH_HUMAN	Glycine cleavage system H protein, mitochondrial (Lipoic acid-containing protein)	0.773213	0.55154
P52888	THOP1_HUMAN	Thimet oligopeptidase (EC 3.4.24.15) (Endopeptidase 24.15) (MP78)	0.772797	0.01953
P49458	SRP09_HUMAN	Signal recognition particle 9 kDa protein (SRP9)	0.771697	0.17435
P19827	ITIH1_HUMAN	Inter-alpha-trypsin inhibitor heavy chain H1 (ITI heavy chain H1) (ITI-HC1) (Inter-alpha-inhibitor heavy chain 1) (Inter-alpha-trypsin inhibitor complex component III) (Serum-derived hyaluronan-associated protein) (SHAP)	0.770795	0.13368
Q2M1P5	KIF7_HUMAN	Kinesin-like protein KIF7	0.770063	0.23135
Q9Y5S9	RBM8A_HUMAN	RNA-binding protein 8A (Binder of OVCA1-1) (BOV-1) (RNA-binding motif protein 8A) (RNA-binding protein Y14) (Ribonucleoprotein RBM8A)	0.769641	0.23261
P01903	DRA_HUMAN	HLA class II histocompatibility antigen, DR alpha chain (MHC class II antigen DRA)	0.768022	0.3881
Q08623	HDHD1_HUMAN	Pseudouridine-5'-phosphatase (EC 3.1.3.96) (Haloacid dehalogenase-like hydrolase domain-containing protein 1) (Haloacid dehalogenase-like hydrolase domain-containing protein 1A) (Protein GS1) (Pseudouridine-5'-monophosphatase) (5'-PsiMPase)	0.767502	0.02482
Q15370	ELOB_HUMAN	Transcription elongation factor B polypeptide 2 (Elongin 18 kDa subunit) (Elongin-B) (EloB) (RNA polymerase II transcription factor SIII subunit B) (SIII p18)	0.76607	0.0278
Q15185	TEBP_HUMAN	Prostaglandin E synthase 3 (EC 5.3.99.3) (Cytosolic prostaglandin E2 synthase) (cPGES) (Hsp90 co-chaperone) (Progesterone receptor complex p23) (Telomerase-binding protein p23)	0.765294	0.00012
P16278	BGAL_HUMAN	Beta-galactosidase (EC 3.2.1.23) (Acid beta-galactosidase) (Lactase) (Elastin receptor 1)	0.764516	0.53598
Q16186	ADRM1_HUMAN	Proteasomal ubiquitin receptor ADRM1 (110 kDa cell membrane glycoprotein) (Gp110) (Adhesion-regulating molecule 1) (ARM-1) (Proteasome regulatory particle non-ATPase 13) (hRpn13) (Rpn13 homolog)	0.763539	0.10366
P55735	SEC13_HUMAN	Protein SEC13 homolog (SEC13-like protein 1) (SEC13-related protein)	0.761938	0.23061
P09651	ROA1_HUMAN	Heterogeneous nuclear ribonucleoprotein A1 (hnRNP A1) (Helix-destabilizing protein) (Single-strand RNA-binding protein) (hnRNP core protein A1) [Cleaved into: Heterogeneous nuclear ribonucleoprotein A1, N-terminally processed]	0.761185	0.62099
Q16698	DECR_HUMAN	2,4-dienoyl-CoA reductase, mitochondrial (EC 1.3.1.34) (2,4-dienoyl-CoA reductase [NADPH]) (4-enoyl-CoA reductase [NADPH]) (Short chain dehydrogenase/reductase family 18C member 1)	0.759552	0.18669
P35241	RADI_HUMAN	Radixin	0.759173	0.26919
P04181	OAT_HUMAN	Ornithine aminotransferase, mitochondrial (EC 2.6.1.13) (Ornithine delta-aminotransferase) (Ornithine--oxo-acid aminotransferase) [Cleaved into: Ornithine aminotransferase, hepatic form; Ornithine aminotransferase, renal form]	0.758807	0.09069
P00325	ADH1B_HUMAN	Alcohol dehydrogenase 1B (EC 1.1.1.1) (Alcohol dehydrogenase subunit beta)	0.75846	0.22812
P30838	AL3A1_HUMAN	Aldehyde dehydrogenase, dimeric NADP-preferring (EC 1.2.1.5) (ALDHIII) (Aldehyde dehydrogenase 3) (Aldehyde dehydrogenase family 3 member A1)	0.758406	0.11343
P01877	IGHA2_HUMAN	Ig alpha-2 chain C region	0.758382	0.40792
Q99798	ACON_HUMAN	Aconitate hydratase, mitochondrial (Aconitase) (EC 4.2.1.3) (Citrate hydro-lyase)	0.756085	0.00404
Q15223	PVRL1_HUMAN	Nectin-1 (Herpes virus entry mediator C) (Herpesvirus entry mediator C) (HveC) (Herpesvirus Ig-like receptor) (HIgR) (Poliovirus receptor-related protein 1) (CD antigen CD111)	0.755797	0.00239
P61254	RL26_HUMAN	60S ribosomal protein L26	0.754563	0.00059
P05787	K2C8_HUMAN	Keratin, type II cytoskeletal 8 (Cytokeratin-8) (CK-8) (Keratin-8) (K8) (Type-II keratin Kb8)	0.754333	0.13669
Q6NZI2	PTRF_HUMAN	Polymerase I and transcript release factor (Cavin-1)	0.753631	0.04491
Q15063	POSTN_HUMAN	Periostin (PN) (Osteoblast-specific factor 2) (OSF-2)	0.753105	0.19763
P30685	1B35_HUMAN	HLA class I histocompatibility antigen, B-35 alpha chain (MHC class I antigen B*35)	0.751562	0.40457
Q9NTJ4	MA2C1_HUMAN	Alpha-mannosidase 2C1 (EC 3.2.1.24) (Alpha mannosidase 6A8B) (Alpha-D-mannoside mannohydrolase) (Mannosidase alpha class 2C member 1)	0.749149	0.14294
Q14195	DPYL3_HUMAN	Dihydropyrimidinase-related protein 3 (DRP-3) (Collapsin response mediator protein 4) (CRMP-4) (Unc-33-like phosphoprotein 1) (ULIP-1)	0.74845	0.41799
P30047	GFRP_HUMAN	GTP cyclohydrolase 1 feedback regulatory protein (GFRP) (GTP cyclohydrolase I feedback regulatory protein) (p35)	0.747556	0.04894
Q96CX2	KCD12_HUMAN	BTB/POZ domain-containing protein KCTD12 (Pfetin) (Predominantly fetal expressed T1 domain)	0.747145	0.12071
O00584	RNT2_HUMAN	Ribonuclease T2 (EC 3.1.27.-) (Ribonuclease 6)	0.747077	0.00672
Q5T013	HYI_HUMAN	Putative hydroxypyruvate isomerase (EC 5.3.1.22) (Endothelial cell apoptosis protein E-CE1)	0.745636	0.41423
P63220	RS21_HUMAN	40S ribosomal protein S21	0.745157	0.52781
Q15819	UB2V2_HUMAN	Ubiquitin-conjugating enzyme E2 variant 2 (DDVit 1) (Enterocyte differentiation-associated factor 1) (EDAF-1) (Enterocyte differentiation-promoting factor 1) (EDPF-1) (MMS2 homolog) (Vitamin D3-inducible protein)	0.744982	0.00069
P60842	IF4A1_HUMAN	Eukaryotic initiation factor 4A-I (eIF-4A-I) (eIF4A-I) (EC 3.6.4.13) (ATP-dependent RNA helicase eIF4A-1)	0.744736	0.00098
P16144	ITB4_HUMAN	Integrin beta-4 (GP150) (CD antigen CD104)	0.743072	0.00017
P02766	TTHY_HUMAN	Transthyretin (ATTR) (Prealbumin) (TBPA)	0.742619	0.00499
P28799	GRN_HUMAN	Granulins (Proepithelin) (PEPI) [Cleaved into: Acrogranin (Glycoprotein of 88 Kda) (GP88) (Glycoprotein 88) (Progranulin); Paragranulin; Granulin-1 (Granulin G); Granulin-2 (Granulin F); Granulin-3 (Granulin B); Granulin-4 (Granulin A); Granulin-5 (Granulin C); Granulin-6 (Granulin D); Granulin-7 (Granulin E)]	0.742229	0.01909
Q9Y6W5	WASF2_HUMAN	Wiskott-Aldrich syndrome protein family member 2 (WASP family protein member 2) (Protein WAVE-2) (Verprolin homology domain-containing protein 2)	0.734444	0.02053
P04066	FUCO_HUMAN	Tissue alpha-L-fucosidase (EC 3.2.1.51) (Alpha-L-fucosidase I) (Alpha-L-fucoside fucohydrolase 1) (Alpha-L-fucosidase 1)	0.734386	0.02973
P05165	PCCA_HUMAN	Propionyl-CoA carboxylase alpha chain, mitochondrial (PCCase subunit alpha) (EC 6.4.1.3) (Propanoyl-CoA:carbon dioxide ligase subunit alpha)	0.734377	0.00528
Q8IV08	PLD3_HUMAN	Phospholipase D3 (PLD 3) (EC 3.1.4.4) (Choline phosphatase 3) (HindIII K4L homolog) (Hu-K4) (Phosphatidylcholine-hydrolyzing phospholipase D3)	0.733428	0.09817
Q9UL18	AGO1_HUMAN	Protein argonaute-1 (Argonaute1) (hAgo1) (Argonaute RISC catalytic component 1) (Eukaryotic translation initiation factor 2C 1) (eIF-2C 1) (eIF2C 1) (Putative RNA-binding protein Q99)	0.732725	0.46371
Q9H7C9	AAMDC_HUMAN	Mth938 domain-containing protein (Adipogenesis associated Mth938 domain-containing protein)	0.731644	0.17878
P05386	RLA1_HUMAN	60S acidic ribosomal protein P1	0.731113	0.38468
P01583	IL1A_HUMAN	Interleukin-1 alpha (IL-1 alpha) (Hematopoietin-1)	0.730404	0.01166
P23229	ITA6_HUMAN	Integrin alpha-6 (CD49 antigen-like family member F) (VLA-6) (CD antigen CD49f) [Cleaved into: Integrin alpha-6 heavy chain; Integrin alpha-6 light chain; Processed integrin alpha-6 (Alpha6p)]	0.729741	0.00257
Q16629	SRSF7_HUMAN	Serine/arginine-rich splicing factor 7 (Splicing factor 9G8) (Splicing factor, arginine/serine-rich 7)	0.726482	0.04129
Q969Q0	RL36L_HUMAN	60S ribosomal protein L36a-like	0.72581	0.54028
P78310	CXAR_HUMAN	Coxsackievirus and adenovirus receptor (CAR) (hCAR) (CVB3-binding protein) (Coxsackievirus B-adenovirus receptor) (HCVADR)	0.724317	0.26466
P42765	THIM_HUMAN	3-ketoacyl-CoA thiolase, mitochondrial (EC 2.3.1.16) (Acetyl-CoA acyltransferase) (Beta-ketothiolase) (Mitochondrial 3-oxoacyl-CoA thiolase) (T1)	0.72357	0.3285
O95757	HS74L_HUMAN	Heat shock 70 kDa protein 4L (Heat shock 70-related protein APG-1) (Osmotic stress protein 94)	0.723169	4.1667e-05
Q92484	ASM3A_HUMAN	Acid sphingomyelinase-like phosphodiesterase 3a (ASM-like phosphodiesterase 3a) (EC 3.1.4.-)	0.722894	0.41148
P20036	DPA1_HUMAN	HLA class II histocompatibility antigen, DP alpha 1 chain (DP(W3)) (DP(W4)) (HLA-SB alpha chain) (MHC class II DP3-alpha) (MHC class II DPA1)	0.722527	0.00706
P07919	QCR6_HUMAN	Cytochrome b-c1 complex subunit 6, mitochondrial (Complex III subunit 6) (Complex III subunit VIII) (Cytochrome c1 non-heme 11 kDa protein) (Mitochondrial hinge protein) (Ubiquinol-cytochrome c reductase complex 11 kDa protein)	0.721858	0.04317
Q9UMD9	COHA1_HUMAN	Collagen alpha-1(XVII) chain (180 kDa bullous pemphigoid antigen 2) (Bullous pemphigoid antigen 2) [Cleaved into: 120 kDa linear IgA disease antigen (120 kDa linear IgA dermatosis antigen) (Linear IgA disease antigen 1) (LAD-1); 97 kDa linear IgA disease antigen (97 kDa linear IgA bullous dermatosis antigen) (97 kDa LAD antigen) (97-LAD) (Linear IgA bullous disease antigen of 97 kDa) (LABD97)]	0.721813	0.00109
P82970	HMGN5_HUMAN	High mobility group nucleosome-binding domain-containing protein 5 (Nucleosome-binding protein 1)	0.720298	0.69942
P06280	AGAL_HUMAN	Alpha-galactosidase A (EC 3.2.1.22) (Alpha-D-galactosidase A) (Alpha-D-galactoside galactohydrolase) (Melibiase) (Agalsidase)	0.718192	0.175
Q6IA69	NADE_HUMAN	Glutamine-dependent NAD(+) synthetase (EC 6.3.5.1) (NAD(+) synthase [glutamine-hydrolyzing]) (NAD(+) synthetase)	0.717401	0.21152
P83876	TXN4A_HUMAN	Thioredoxin-like protein 4A (DIM1 protein homolog) (Spliceosomal U5 snRNP-specific 15 kDa protein) (Thioredoxin-like U5 snRNP protein U5-15kD)	0.717125	0.01737
Q03135	CAV1_HUMAN	Caveolin-1	0.717113	0.02142
P18077	RL35A_HUMAN	60S ribosomal protein L35a (Cell growth-inhibiting gene 33 protein)	0.716312	0.01439
P31040	SDHA_HUMAN	Succinate dehydrogenase [ubiquinone] flavoprotein subunit, mitochondrial (EC 1.3.5.1) (Flavoprotein subunit of complex II) (Fp)	0.715768	0.10746
Q15848	ADIPO_HUMAN	Adiponectin (30 kDa adipocyte complement-related protein) (Adipocyte complement-related 30 kDa protein) (ACRP30) (Adipocyte, C1q and collagen domain-containing protein) (Adipose most abundant gene transcript 1 protein) (apM-1) (Gelatin-binding protein)	0.715452	0.05884
O00534	VMA5A_HUMAN	von Willebrand factor A domain-containing protein 5A (Breast cancer suppressor candidate 1) (BCSC-1) (Loss of heterozygosity 11 chromosomal region 2 gene A protein)	0.714203	0.03088
P62070	RRAS2_HUMAN	Ras-related protein R-Ras2 (Ras-like protein TC21) (Teratocarcinoma oncogene)	0.713807	0.14603
P47813	IF1AX_HUMAN	Eukaryotic translation initiation factor 1A, X-chromosomal (eIF-1A X isoform) (Eukaryotic translation initiation factor 4C) (eIF-4C)	0.713446	0.23351
Q13557	KCC2D_HUMAN	Calcium/calmodulin-dependent protein kinase type II subunit delta (CaM kinase II subunit delta) (CaMK-II subunit delta) (EC 2.7.11.17)	0.712968	0.08206
P01042	KNG1_HUMAN	Kininogen-1 (Alpha-2-thiol proteinase inhibitor) (Fitzgerald factor) (High molecular weight kininogen) (HMWK) (Williams-Fitzgerald-Flaujeac factor) [Cleaved into: Kininogen-1 heavy chain; T-kinin (Ile-Ser-Bradykinin); Bradykinin (Kallidin I); Lysyl-bradykinin (Kallidin II); Kininogen-1 light chain; Low molecular weight growth-promoting factor]	0.712924	0.16456
P04440	DPB1_HUMAN	HLA class II histocompatibility antigen, DP beta 1 chain (HLA class II histocompatibility antigen, DP(W4) beta chain) (MHC class II antigen DPB1)	0.71169	0.08524
Q92947	GCDH_HUMAN	Glutaryl-CoA dehydrogenase, mitochondrial (GCD) (EC 1.3.8.6)	0.710063	0.01189
P01871	IGHM_HUMAN	Ig mu chain C region	0.709789	0.06557
Q4G0N4	NAKD2_HUMAN	NAD kinase 2, mitochondrial (EC 2.7.1.23) (Mitochondrial NAD kinase) (NAD kinase domain-containing protein 1, mitochondrial)	0.709295	5.7456e-05
Q8N0W3	FUK_HUMAN	L-fucose kinase (Fucokinase) (EC 2.7.1.52)	0.707893	0.24377
P37840	SYUA_HUMAN	Alpha-synuclein (Non-A beta component of AD amyloid) (Non-A4 component of amyloid precursor) (NACP)	0.707605	0.20636
Q969E4	TCAL3_HUMAN	Transcription elongation factor A protein-like 3 (TCEA-like protein 3) (Transcription elongation factor S-II protein-like 3)	0.707104	0.00401
P09661	RU2A_HUMAN	U2 small nuclear ribonucleoprotein A' (U2 snRNP A')	0.706771	0.01749
Q9P2B2	FPRP_HUMAN	Prostaglandin F2 receptor negative regulator (CD9 partner 1) (CD9P-1) (Glu-Trp-Ile EWI motif-containing protein F) (EWI-F) (Prostaglandin F2-alpha receptor regulatory protein) (Prostaglandin F2-alpha receptor-associated protein) (CD antigen CD315)	0.706221	0.08452
Q9HD42	CHM1A_HUMAN	Charged multivesicular body protein 1a (Chromatin-modifying protein 1a) (CHMP1a) (Vacuolar protein sorting-associated protein 46-1) (Vps46-1) (hVps46-1)	0.702089	0.1363
O95749	GGPPS_HUMAN	Geranylgeranyl pyrophosphate synthase (GGPP synthase) (GGPPSase) (EC 2.5.1.-) ((2E,6E)-farnesyl diphosphate synthase) (Dimethylallyltranstransferase) (EC 2.5.1.1) (Farnesyl diphosphate synthase) (Farnesyltranstransferase) (EC 2.5.1.29) (Geranylgeranyl diphosphate synthase) (Geranyltranstransferase) (EC 2.5.1.10)	0.700746	0.01859
O95208	EPN2_HUMAN	Epsin-2 (EPS-15-interacting protein 2)	0.699954	0.30592
P01764	HV303_HUMAN	Ig heavy chain V-III region 23 (Ig heavy chain V-III region VH26) (Immunoglobulin heavy variable 3-23)	0.698532	0.1161
P49327	FAS_HUMAN	Fatty acid synthase (EC 2.3.1.85) [Includes: [Acyl-carrier-protein] S-acetyltransferase (EC 2.3.1.38); [Acyl-carrier-protein] S-malonyltransferase (EC 2.3.1.39); 3-oxoacyl-[acyl-carrier-protein] synthase (EC 2.3.1.41); 3-oxoacyl-[acyl-carrier-protein] reductase (EC 1.1.1.100); 3-hydroxyacyl-[acyl-carrier-protein] dehydratase (EC 4.2.1.59); Enoyl-[acyl-carrier-protein] reductase (EC 1.3.1.39); Ole…	0.697115	0.18649
P62841	RS15_HUMAN	40S ribosomal protein S15 (RIG protein)	0.696554	0.5943
Q9Y646	CBPQ_HUMAN	Carboxypeptidase Q (EC 3.4.17.-) (Lysosomal dipeptidase) (Plasma glutamate carboxypeptidase)	0.696494	0.29301
P04271	S100B_HUMAN	Protein S100-B (S-100 protein beta chain) (S-100 protein subunit beta) (S100 calcium-binding protein B)	0.695623	0.07196
Q06203	PUR1_HUMAN	Amidophosphoribosyltransferase (ATase) (EC 2.4.2.14) (Glutamine phosphoribosylpyrophosphate amidotransferase) (GPAT)	0.694852	0.1456
P34059	GALNS_HUMAN	N-acetylgalactosamine-6-sulfatase (EC 3.1.6.4) (Chondroitinsulfatase) (Chondroitinase) (Galactose-6-sulfate sulfatase) (GalN6S) (N-acetylgalactosamine-6-sulfate sulfatase) (GalNAc6S sulfatase)	0.694785	5.6262e-05
P51649	SSDH_HUMAN	Succinate-semialdehyde dehydrogenase, mitochondrial (EC 1.2.1.24) (Aldehyde dehydrogenase family 5 member A1) (NAD(+)-dependent succinic semialdehyde dehydrogenase)	0.694738	0.15813
O75964	ATP5L_HUMAN	ATP synthase subunit g, mitochondrial (ATPase subunit g)	0.694513	0.07245
P00813	ADA_HUMAN	Adenosine deaminase (EC 3.5.4.4) (Adenosine aminohydrolase)	0.693743	0.00029
O43633	CHM2A_HUMAN	Charged multivesicular body protein 2a (Chromatin-modifying protein 2a) (CHMP2a) (Putative breast adenocarcinoma marker BC-2) (Vacuolar protein sorting-associated protein 2-1) (Vps2-1) (hVps2-1)	0.693379	0.01825
P10515	ODP2_HUMAN	Dihydrolipoyllysine-residue acetyltransferase component of pyruvate dehydrogenase complex, mitochondrial (EC 2.3.1.12) (70 kDa mitochondrial autoantigen of primary biliary cirrhosis) (PBC) (Dihydrolipoamide acetyltransferase component of pyruvate dehydrogenase complex) (M2 antigen complex 70 kDa subunit) (Pyruvate dehydrogenase complex component E2) (PDC-E2) (PDCE2)	0.69291	0.13262
P08574	CY1_HUMAN	Cytochrome c1, heme protein, mitochondrial (Complex III subunit 4) (Complex III subunit IV) (Cytochrome b-c1 complex subunit 4) (Ubiquinol-cytochrome-c reductase complex cytochrome c1 subunit) (Cytochrome c-1)	0.692428	0.23782
O43570	CAH12_HUMAN	Carbonic anhydrase 12 (EC 4.2.1.1) (Carbonate dehydratase XII) (Carbonic anhydrase XII) (CA-XII) (Tumor antigen HOM-RCC-3.1.3)	0.691732	0.1484
Q9Y303	NAGA_HUMAN	Putative N-acetylglucosamine-6-phosphate deacetylase (EC 3.5.1.25) (Amidohydrolase domain-containing protein 2) (GlcNAc 6-P deacetylase)	0.691598	0.07542
Q07955	SRSF1_HUMAN	Serine/arginine-rich splicing factor 1 (Alternative-splicing factor 1) (ASF-1) (Splicing factor, arginine/serine-rich 1) (pre-mRNA-splicing factor SF2, P33 subunit)	0.691525	0.00094
Q13564	ULA1_HUMAN	NEDD8-activating enzyme E1 regulatory subunit (Amyloid beta precursor protein-binding protein 1, 59 kDa) (APP-BP1) (Amyloid protein-binding protein 1) (Proto-oncogene protein 1)	0.691076	0.01821
P02461	CO3A1_HUMAN	Collagen alpha-1(III) chain	0.690296	0.01605
P00533	EGFR_HUMAN	Epidermal growth factor receptor (EC 2.7.10.1) (Proto-oncogene c-ErbB-1) (Receptor tyrosine-protein kinase erbB-1)	0.688343	0.07843
Q8N0X4	CLYBL_HUMAN	Citrate lyase subunit beta-like protein, mitochondrial (Citrate lyase beta-like) (Beta-methylmalate synthase) (EC 2.3.3.-) (Malate synthase) (EC 2.3.3.9)	0.68662	0.00519
Q9GZZ9	UBA5_HUMAN	Ubiquitin-like modifier-activating enzyme 5 (Ubiquitin-activating enzyme 5) (ThiFP1) (UFM1-activating enzyme) (Ubiquitin-activating enzyme E1 domain-containing protein 1)	0.685865	0.21569
Q01415	GALK2_HUMAN	N-acetylgalactosamine kinase (EC 2.7.1.157) (GalNAc kinase) (Galactokinase 2)	0.685851	0.00432
P01116	RASK_HUMAN	GTPase KRas (K-Ras 2) (Ki-Ras) (c-K-ras) (c-Ki-ras) [Cleaved into: GTPase KRas, N-terminally processed]	0.684123	0.00151
Q9UJA5	TRM6_HUMAN	tRNA (adenine(58)-N(1))-methyltransferase non-catalytic subunit TRM6 (tRNA(m1A58)-methyltransferase subunit TRM6) (tRNA(m1A58)MTase subunit TRM6)	0.683996	0.00015
Q96PE7	MCEE_HUMAN	Methylmalonyl-CoA epimerase, mitochondrial (EC 5.1.99.1) (DL-methylmalonyl-CoA racemase)	0.682499	0.02709
P82909	RT36_HUMAN	28S ribosomal protein S36, mitochondrial (MRP-S36) (S36mt)	0.682376	0.00201
Q9UEE9	CFDP1_HUMAN	Craniofacial development protein 1 (Bucentaur)	0.681414	0.02214
Q9Y2S6	TMA7_HUMAN	Translation machinery-associated protein 7 (Coiled-coil domain-containing protein 72)	0.680818	0.05703
Q02218	ODO1_HUMAN	2-oxoglutarate dehydrogenase, mitochondrial (EC 1.2.4.2) (2-oxoglutarate dehydrogenase complex component E1) (OGDC-E1) (Alpha-ketoglutarate dehydrogenase)	0.679662	0.06221
Q9Y639	NPTN_HUMAN	Neuroplastin (Stromal cell-derived receptor 1) (SDR-1)	0.679068	0.0201
P15289	ARSA_HUMAN	Arylsulfatase A (ASA) (EC 3.1.6.8) (Cerebroside-sulfatase) [Cleaved into: Arylsulfatase A component B; Arylsulfatase A component C]	0.678423	0.48568
Q96FV2	SCRN2_HUMAN	Secernin-2	0.678128	0.07066
P49247	RPIA_HUMAN	Ribose-5-phosphate isomerase (EC 5.3.1.6) (Phosphoriboisomerase)	0.676351	0.31394
P14384	CBPM_HUMAN	Carboxypeptidase M (CPM) (EC 3.4.17.12)	0.675405	0.03266
P46527	CDN1B_HUMAN	Cyclin-dependent kinase inhibitor 1B (Cyclin-dependent kinase inhibitor p27) (p27Kip1)	0.674363	0.08078
A6NDG6	PGP_HUMAN	Phosphoglycolate phosphatase (PGP) (PGPase) (EC 3.1.3.18) (EC 3.1.3.48)	0.67405	0.26449
Q53FA7	QORX_HUMAN	Quinone oxidoreductase PIG3 (EC 1.-.-.-) (Tumor protein p53-inducible protein 3) (p53-induced gene 3 protein)	0.672455	0.01372
Q9Y5J7	TIM9_HUMAN	Mitochondrial import inner membrane translocase subunit Tim9	0.671988	0.06482
Q9NWU1	OXSM_HUMAN	3-oxoacyl-[acyl-carrier-protein] synthase, mitochondrial (EC 2.3.1.41) (Beta-ketoacyl-ACP synthase)	0.670695	0.32854
P50579	MAP2_HUMAN	Methionine aminopeptidase 2 (MAP 2) (MetAP 2) (EC 3.4.11.18) (Initiation factor 2-associated 67 kDa glycoprotein) (p67) (p67eIF2) (Peptidase M)	0.670073	0.00226
P38571	LICH_HUMAN	Lysosomal acid lipase/cholesteryl ester hydrolase (Acid cholesteryl ester hydrolase) (LAL) (EC 3.1.1.13) (Cholesteryl esterase) (Lipase A) (Sterol esterase)	0.669574	0.02121
P36222	CH3L1_HUMAN	Chitinase-3-like protein 1 (39 kDa synovial protein) (Cartilage glycoprotein 39) (CGP-39) (GP-39) (hCGP-39) (YKL-40)	0.668479	0.07249
Q9UFG5	CS025_HUMAN	UPF0449 protein C19orf25	0.667997	0.01697
Q8WWI5	CTL1_HUMAN	Choline transporter-like protein 1 (CDw92) (Solute carrier family 44 member 1) (CD antigen CD92)	0.666712	0.43995
Q8N9V2	TRIML_HUMAN	Probable E3 ubiquitin-protein ligase TRIML1 (EC 6.3.2.-) (RING finger protein 209) (Tripartite motif family-like protein 1)	0.66604	0.33486
Q92696	PGTA_HUMAN	Geranylgeranyl transferase type-2 subunit alpha (EC 2.5.1.60) (Geranylgeranyl transferase type II subunit alpha) (Rab geranyl-geranyltransferase subunit alpha) (Rab GG transferase alpha) (Rab GGTase alpha) (Rab geranylgeranyltransferase subunit alpha)	0.665474	0.02979
Q9NP74	PALMD_HUMAN	Palmdelphin (Paralemmin-like protein)	0.663407	0.01355
P08727	K1C19_HUMAN	Keratin, type I cytoskeletal 19 (Cytokeratin-19) (CK-19) (Keratin-19) (K19)	0.662991	0.0031
P20039	2B1B_HUMAN	HLA class II histocompatibility antigen, DRB1-11 beta chain (DR-5) (DR5) (DRw11) (MHC class II antigen DRB1*11)	0.659593	0.03606
Q14011	CIRBP_HUMAN	Cold-inducible RNA-binding protein (A18 hnRNP) (Glycine-rich RNA-binding protein CIRP)	0.659426	0.03757
P07225	PROS_HUMAN	Vitamin K-dependent protein S	0.657628	0.0941
P14550	AK1A1_HUMAN	Alcohol dehydrogenase [NADP(+)] (EC 1.1.1.2) (Aldehyde reductase) (Aldo-keto reductase family 1 member A1)	0.657181	0.0009
O76070	SYUG_HUMAN	Gamma-synuclein (Breast cancer-specific gene 1 protein) (Persyn) (Synoretin) (SR)	0.656263	0.16042
P35232	PHB_HUMAN	Prohibitin	0.655849	0.00152
P51648	AL3A2_HUMAN	Fatty aldehyde dehydrogenase (EC 1.2.1.3) (Aldehyde dehydrogenase 10) (Aldehyde dehydrogenase family 3 member A2) (Microsomal aldehyde dehydrogenase)	0.655761	0.00626
Q9Y5L4	TIM13_HUMAN	Mitochondrial import inner membrane translocase subunit Tim13	0.65553	0.0724
P27105	STOM_HUMAN	Erythrocyte band 7 integral membrane protein (Protein 7.2b) (Stomatin)	0.654934	0.00152
Q9UMX5	NENF_HUMAN	Neudesin (Cell immortalization-related protein 2) (Neuron-derived neurotrophic factor) (Protein GIG47) (Secreted protein of unknown function) (SPUF protein)	0.654835	1.0405e-05
Q68DD2	PA24F_HUMAN	Cytosolic phospholipase A2 zeta (cPLA2-zeta) (EC 3.1.1.4) (Phospholipase A2 group IVF)	0.654665	0.02609
Q9UKU7	ACAD8_HUMAN	Isobutyryl-CoA dehydrogenase, mitochondrial (EC 1.3.99.-) (Activator-recruited cofactor 42 kDa component) (ARC42) (Acyl-CoA dehydrogenase family member 8) (ACAD-8)	0.654233	0.04774
Q8TBC4	UBA3_HUMAN	NEDD8-activating enzyme E1 catalytic subunit (EC 6.3.2.-) (NEDD8-activating enzyme E1C) (Ubiquitin-activating enzyme E1C) (Ubiquitin-like modifier-activating enzyme 3) (Ubiquitin-activating enzyme 3)	0.654193	0.41037
O95989	NUDT3_HUMAN	Diphosphoinositol polyphosphate phosphohydrolase 1 (DIPP-1) (EC 3.6.1.52) (Diadenosine 5',5'''-P1,P6-hexaphosphate hydrolase 1) (EC 3.6.1.-) (Nucleoside diphosphate-linked moiety X motif 3) (Nudix motif 3)	0.652592	0.00279
Q8TEA8	DTD1_HUMAN	D-tyrosyl-tRNA(Tyr) deacylase 1 (EC 3.1.-.-) (DNA-unwinding element-binding protein B) (DUE-B) (Histidyl-tRNA synthase-related)	0.651872	0.07687
P01019	ANGT_HUMAN	Angiotensinogen (Serpin A8) [Cleaved into: Angiotensin-1 (Angiotensin 1-10) (Angiotensin I) (Ang I); Angiotensin-2 (Angiotensin 1-8) (Angiotensin II) (Ang II); Angiotensin-3 (Angiotensin 2-8) (Angiotensin III) (Ang III) (Des-Asp[1]-angiotensin II); Angiotensin-4 (Angiotensin 3-8) (Angiotensin IV) (Ang IV); Angiotensin 1-9; Angiotensin 1-7; Angiotensin 1-5; Angiotensin 1-4]	0.651532	0.19705
P51888	PRELP_HUMAN	Prolargin (Proline-arginine-rich end leucine-rich repeat protein)	0.650955	0.14581
Q14978	NOLC1_HUMAN	Nucleolar and coiled-body phosphoprotein 1 (140 kDa nucleolar phosphoprotein) (Nopp140) (Hepatitis C virus NS5A-transactivated protein 13) (HCV NS5A-transactivated protein 13) (Nucleolar 130 kDa protein) (Nucleolar phosphoprotein p130)	0.646347	0.1054
P09496	CLCA_HUMAN	Clathrin light chain A (Lca)	0.646224	0.00487
Q02388	CO7A1_HUMAN	Collagen alpha-1(VII) chain (Long-chain collagen) (LC collagen)	0.645346	0.01084
Q5VTU8	AT5EL_HUMAN	ATP synthase subunit epsilon-like protein, mitochondrial	0.644406	0.00197
P07311	ACYP1_HUMAN	Acylphosphatase-1 (EC 3.6.1.7) (Acylphosphatase, erythrocyte isozyme) (Acylphosphatase, organ-common type isozyme) (Acylphosphate phosphohydrolase 1)	0.643428	0.01682
P35270	SPRE_HUMAN	Sepiapterin reductase (SPR) (EC 1.1.1.153)	0.64242	0.07397
Q14108	SCRB2_HUMAN	Lysosome membrane protein 2 (85 kDa lysosomal membrane sialoglycoprotein) (LGP85) (CD36 antigen-like 2) (Lysosome membrane protein II) (LIMP II) (Scavenger receptor class B member 2) (CD antigen CD36)	0.641967	0.08298
Q9NZH7	IL36B_HUMAN	Interleukin-36 beta (FIL1 eta) (Interleukin-1 eta) (IL-1 eta) (Interleukin-1 family member 8) (IL-1F8) (Interleukin-1 homolog 2) (IL-1H2)	0.641412	0.00184
P46109	CRKL_HUMAN	Crk-like protein	0.640645	0.14457
Q9NSD9	SYFB_HUMAN	Phenylalanine--tRNA ligase beta subunit (EC 6.1.1.20) (Phenylalanyl-tRNA synthetase beta subunit) (PheRS)	0.639969	0.04926
Q00765	REEP5_HUMAN	Receptor expression-enhancing protein 5 (Polyposis locus protein 1) (Protein TB2)	0.639509	0.20301
O95218	ZRAB2_HUMAN	Zinc finger Ran-binding domain-containing protein 2 (Zinc finger protein 265) (Zinc finger, splicing)	0.639368	0.09761
P23141	EST1_HUMAN	Liver carboxylesterase 1 (Acyl-coenzyme A:cholesterol acyltransferase) (ACAT) (Brain carboxylesterase hBr1) (Carboxylesterase 1) (CE-1) (hCE-1) (EC 3.1.1.1) (Cocaine carboxylesterase) (Egasyn) (HMSE) (Methylumbelliferyl-acetate deacetylase 1) (EC 3.1.1.56) (Monocyte/macrophage serine esterase) (Retinyl ester hydrolase) (REH) (Serine esterase 1) (Triacylglycerol hydrolase) (TGH)	0.637921	0.02211
Q9NWV8	BABA1_HUMAN	BRISC and BRCA1-A complex member 1 (Mediator of RAP80 interactions and targeting subunit of 40 kDa) (New component of the BRCA1-A complex)	0.636186	0.13424
Q15024	EXOS7_HUMAN	Exosome complex component RRP42 (Exosome component 7) (Ribosomal RNA-processing protein 42) (p8)	0.634743	0.00965
Q9Y4D8	HECD4_HUMAN	Probable E3 ubiquitin-protein ligase HECTD4 (EC 6.3.2.-) (HECT domain-containing protein 4)	0.634436	0.09645
Q96B97	SH3K1_HUMAN	SH3 domain-containing kinase-binding protein 1 (CD2-binding protein 3) (CD2BP3) (Cbl-interacting protein of 85 kDa) (Human Src family kinase-binding protein 1) (HSB-1)	0.634284	0.22238
Q13576	IQGA2_HUMAN	Ras GTPase-activating-like protein IQGAP2	0.632371	0.04547
P53396	ACLY_HUMAN	ATP-citrate synthase (EC 2.3.3.8) (ATP-citrate (pro-S-)-lyase) (ACL) (Citrate cleavage enzyme)	0.631714	0.03446
P33176	KINH_HUMAN	Kinesin-1 heavy chain (Conventional kinesin heavy chain) (Ubiquitous kinesin heavy chain) (UKHC)	0.631272	0.00804
P53597	SUCA_HUMAN	Succinyl-CoA ligase [ADP/GDP-forming] subunit alpha, mitochondrial (EC 6.2.1.4) (EC 6.2.1.5) (Succinyl-CoA synthetase subunit alpha) (SCS-alpha)	0.631164	0.00204
Q13177	PAK2_HUMAN	Serine/threonine-protein kinase PAK 2 (EC 2.7.11.1) (Gamma-PAK) (PAK65) (S6/H4 kinase) (p21-activated kinase 2) (PAK-2) (p58) [Cleaved into: PAK-2p27 (p27); PAK-2p34 (p34) (C-t-PAK2)]	0.630654	0.05506
O43390	HNRPR_HUMAN	Heterogeneous nuclear ribonucleoprotein R (hnRNP R)	0.629228	0.00122
P11177	ODPB_HUMAN	Pyruvate dehydrogenase E1 component subunit beta, mitochondrial (PDHE1-B) (EC 1.2.4.1)	0.628013	0.00054
P49915	GUAA_HUMAN	GMP synthase [glutamine-hydrolyzing] (EC 6.3.5.2) (GMP synthetase) (Glutamine amidotransferase)	0.625761	0.02654
Q99829	CPNE1_HUMAN	Copine-1 (Chromobindin 17) (Copine I)	0.624941	0.08735
Q9Y6G9	DC1L1_HUMAN	Cytoplasmic dynein 1 light intermediate chain 1 (LIC1) (Dynein light chain A) (DLC-A) (Dynein light intermediate chain 1, cytosolic)	0.623271	0.49879
P22223	CADH3_HUMAN	Cadherin-3 (Placental cadherin) (P-cadherin)	0.621039	0.48215
Q9Y262	EIF3L_HUMAN	Eukaryotic translation initiation factor 3 subunit L (eIF3l) (Eukaryotic translation initiation factor 3 subunit 6-interacting protein) (Eukaryotic translation initiation factor 3 subunit E-interacting protein)	0.620195	0.00454
Q7L576	CYFP1_HUMAN	Cytoplasmic FMR1-interacting protein 1 (Specifically Rac1-associated protein 1) (Sra-1) (p140sra-1)	0.619653	0.10409
Q9NR19	ACSA_HUMAN	Acetyl-coenzyme A synthetase, cytoplasmic (EC 6.2.1.1) (Acetate--CoA ligase) (Acetyl-CoA synthetase) (ACS) (AceCS) (Acyl-CoA synthetase short-chain family member 2) (Acyl-activating enzyme)	0.618575	0.00302
Q96GG9	DCNL1_HUMAN	DCN1-like protein 1 (DCUN1 domain-containing protein 1) (Defective in cullin neddylation protein 1-like protein 1) (Squamous cell carcinoma-related oncogene)	0.617573	0.01103
Q6YN16	HSDL2_HUMAN	Hydroxysteroid dehydrogenase-like protein 2 (EC 1.-.-.-) (Short chain dehydrogenase/reductase family 13C member 1)	0.616249	0.00634
P35573	GDE_HUMAN	Glycogen debranching enzyme (Glycogen debrancher) [Includes: 4-alpha-glucanotransferase (EC 2.4.1.25) (Oligo-1,4-1,4-glucantransferase); Amylo-alpha-1,6-glucosidase (Amylo-1,6-glucosidase) (EC 3.2.1.33) (Dextrin 6-alpha-D-glucosidase)]	0.615512	0.00536
P14324	FPPS_HUMAN	Farnesyl pyrophosphate synthase (FPP synthase) (FPS) (EC 2.5.1.10) ((2E,6E)-farnesyl diphosphate synthase) (Dimethylallyltranstransferase) (EC 2.5.1.1) (Farnesyl diphosphate synthase) (Geranyltranstransferase)	0.614187	1.2692e-05
O75351	VPS4B_HUMAN	Vacuolar protein sorting-associated protein 4B (EC 3.6.4.6) (Cell migration-inducing gene 1 protein) (Suppressor of K(+) transport growth defect 1) (Protein SKD1)	0.613337	0.04381
O15305	PMM2_HUMAN	Phosphomannomutase 2 (PMM 2) (EC 5.4.2.8)	0.612829	0.04058
P63279	UBC9_HUMAN	SUMO-conjugating enzyme UBC9 (EC 6.3.2.-) (SUMO-protein ligase) (Ubiquitin carrier protein 9) (Ubiquitin carrier protein I) (Ubiquitin-conjugating enzyme E2 I) (Ubiquitin-protein ligase I) (p18)	0.610934	0.01858
O75131	CPNE3_HUMAN	Copine-3 (Copine III)	0.610844	6.9127e-05
P45974	UBP5_HUMAN	Ubiquitin carboxyl-terminal hydrolase 5 (EC 3.4.19.12) (Deubiquitinating enzyme 5) (Isopeptidase T) (Ubiquitin thioesterase 5) (Ubiquitin-specific-processing protease 5)	0.610677	0.08982
Q9HAB8	PPCS_HUMAN	Phosphopantothenate--cysteine ligase (EC 6.3.2.5) (Phosphopantothenoylcysteine synthetase) (PPC synthetase)	0.610236	0.20883
Q5JTJ3	COA6_HUMAN	Cytochrome c oxidase assembly factor 6 homolog	0.608884	0.02252
O15296	LX15B_HUMAN	Arachidonate 15-lipoxygenase B (15-LOX-B) (EC 1.13.11.33) (15-lipoxygenase 2) (15-LOX-2) (Arachidonate 15-lipoxygenase type II) (Linoleate 13-lipoxygenase 15-LOb) (EC 1.13.11.-)	0.608849	0.20368
Q9Y2A7	NCKP1_HUMAN	Nck-associated protein 1 (NAP 1) (Membrane-associated protein HEM-2) (p125Nap1)	0.607926	0.0333
Q9BUL8	PDC10_HUMAN	Programmed cell death protein 10 (Cerebral cavernous malformations 3 protein) (TF-1 cell apoptosis-related protein 15)	0.606356	0.2717
Q7Z434	MAVS_HUMAN	Mitochondrial antiviral-signaling protein (MAVS) (CARD adapter inducing interferon beta) (Cardif) (Interferon beta promoter stimulator protein 1) (IPS-1) (Putative NF-kappa-B-activating protein 031N) (Virus-induced-signaling adapter) (VISA)	0.605385	0.00461
P62495	ERF1_HUMAN	Eukaryotic peptide chain release factor subunit 1 (Eukaryotic release factor 1) (eRF1) (Protein Cl1) (TB3-1)	0.605022	0.00175
P61081	UBC12_HUMAN	NEDD8-conjugating enzyme Ubc12 (EC 6.3.2.-) (NEDD8 carrier protein) (NEDD8 protein ligase) (Ubiquitin-conjugating enzyme E2 M)	0.604019	0.07385
A7E2Y1	MYH7B_HUMAN	Myosin-7B (Antigen MLAA-21) (Myosin cardiac muscle beta chain) (Myosin heavy chain 7B, cardiac muscle beta isoform) (Slow A MYH14)	0.603838	0.00013
Q16204	CCDC6_HUMAN	Coiled-coil domain-containing protein 6 (Papillary thyroid carcinoma-encoded protein) (Protein H4)	0.602123	0.02966
Q8NF91	SYNE1_HUMAN	Nesprin-1 (Enaptin) (Myocyte nuclear envelope protein 1) (Myne-1) (Nuclear envelope spectrin repeat protein 1) (Synaptic nuclear envelope protein 1) (Syne-1)	0.601193	0.00975
Q9Y259	CHKB_HUMAN	Choline/ethanolamine kinase (Choline kinase beta) (CK) (CKB) (EC 2.7.1.32) (Choline kinase-like protein) (Ethanolamine kinase) (EK) (EC 2.7.1.82) (Ethanolamine kinase beta) (EKB) (choline/ethanolamine kinase beta) (CKEKB)	0.601081	0.10637
P49407	ARRB1_HUMAN	Beta-arrestin-1 (Arrestin beta-1)	0.600563	0.05935
P15374	UCHL3_HUMAN	Ubiquitin carboxyl-terminal hydrolase isozyme L3 (UCH-L3) (EC 3.4.19.12) (Ubiquitin thioesterase L3)	0.599468	0.02607
P53609	PGTB1_HUMAN	Geranylgeranyl transferase type-1 subunit beta (EC 2.5.1.59) (Geranylgeranyl transferase type I subunit beta) (GGTase-I-beta) (Type I protein geranyl-geranyltransferase subunit beta)	0.598694	0.00066
Q5TFE4	NT5D1_HUMAN	5'-nucleotidase domain-containing protein 1 (EC 3.1.3.-)	0.597717	0.00032
Q14512	FGFP1_HUMAN	Fibroblast growth factor-binding protein 1 (FGF-BP) (FGF-BP1) (FGF-binding protein 1) (FGFBP-1) (17 kDa heparin-binding growth factor-binding protein) (17 kDa HBGF-binding protein) (HBp17)	0.595275	0.00706
P36404	ARL2_HUMAN	ADP-ribosylation factor-like protein 2	0.594393	0.00986
P40616	ARL1_HUMAN	ADP-ribosylation factor-like protein 1	0.591496	0.01885
Q9NZ08	ERAP1_HUMAN	Endoplasmic reticulum aminopeptidase 1 (EC 3.4.11.-) (ARTS-1) (Adipocyte-derived leucine aminopeptidase) (A-LAP) (Aminopeptidase PILS) (Puromycin-insensitive leucyl-specific aminopeptidase) (PILS-AP) (Type 1 tumor necrosis factor receptor shedding aminopeptidase regulator)	0.587581	0.00388
Q7Z3D6	CN159_HUMAN	UPF0317 protein C14orf159, mitochondrial	0.587545	0.01213
Q02750	MP2K1_HUMAN	Dual specificity mitogen-activated protein kinase kinase 1 (MAP kinase kinase 1) (MAPKK 1) (MKK1) (EC 2.7.12.2) (ERK activator kinase 1) (MAPK/ERK kinase 1) (MEK 1)	0.587471	0.02118
Q9ULC4	MCTS1_HUMAN	Malignant T-cell-amplified sequence 1 (MCT-1) (Multiple copies T-cell malignancies)	0.586632	0.04724
Q02790	FKBP4_HUMAN	Peptidyl-prolyl cis-trans isomerase FKBP4 (PPIase FKBP4) (EC 5.2.1.8) (51 kDa FK506-binding protein) (FKBP51) (52 kDa FK506-binding protein) (52 kDa FKBP) (FKBP-52) (59 kDa immunophilin) (p59) (FK506-binding protein 4) (FKBP-4) (FKBP59) (HSP-binding immunophilin) (HBI) (Immunophilin FKBP52) (Rotamase) [Cleaved into: Peptidyl-prolyl cis-trans isomerase FKBP4, N-terminally processed]	0.586383	0.05819
P00568	KAD1_HUMAN	Adenylate kinase isoenzyme 1 (AK 1) (EC 2.7.4.3) (EC 2.7.4.6) (ATP-AMP transphosphorylase 1) (ATP:AMP phosphotransferase) (Adenylate monophosphate kinase) (Myokinase)	0.586322	0.00718
Q9H3K6	BOLA2_HUMAN	BolA-like protein 2	0.585592	0.01366
Q9NXR7	BRE_HUMAN	BRCA1-A complex subunit BRE (BRCA1/BRCA2-containing complex subunit 45) (Brain and reproductive organ-expressed protein)	0.580802	0.00848
P18283	GPX2_HUMAN	Glutathione peroxidase 2 (GPx-2) (GSHPx-2) (EC 1.11.1.9) (Gastrointestinal glutathione peroxidase) (Glutathione peroxidase-gastrointestinal) (GPx-GI) (GSHPx-GI) (Glutathione peroxidase-related protein 2) (GPRP-2)	0.579799	0.11912
P52566	GDIR2_HUMAN	Rho GDP-dissociation inhibitor 2 (Rho GDI 2) (Ly-GDI) (Rho-GDI beta)	0.575972	0.00021
P51148	RAB5C_HUMAN	Ras-related protein Rab-5C (L1880) (RAB5L)	0.574919	0.01966
P30613	KPYR_HUMAN	Pyruvate kinase PKLR (EC 2.7.1.40) (Pyruvate kinase 1) (Pyruvate kinase isozymes L/R) (R-type/L-type pyruvate kinase) (Red cell/liver pyruvate kinase)	0.573169	0.10008
Q00266	METK1_HUMAN	S-adenosylmethionine synthase isoform type-1 (AdoMet synthase 1) (EC 2.5.1.6) (Methionine adenosyltransferase 1) (MAT 1) (Methionine adenosyltransferase I/III) (MAT-I/III)	0.57008	0.01396
P08397	HEM3_HUMAN	Porphobilinogen deaminase (PBG-D) (EC 2.5.1.61) (Hydroxymethylbilane synthase) (HMBS) (Pre-uroporphyrinogen synthase)	0.569738	0.07846
Q9HB71	CYBP_HUMAN	Calcyclin-binding protein (CacyBP) (hCacyBP) (S100A6-binding protein) (Siah-interacting protein)	0.569499	0.5946
Q7Z6Z7	HUWE1_HUMAN	E3 ubiquitin-protein ligase HUWE1 (EC 6.3.2.-) (ARF-binding protein 1) (ARF-BP1) (HECT, UBA and WWE domain-containing protein 1) (Homologous to E6AP carboxyl terminus homologous protein 9) (HectH9) (Large structure of UREB1) (LASU1) (Mcl-1 ubiquitin ligase E3) (Mule) (Upstream regulatory element-binding protein 1) (URE-B1) (URE-binding protein 1)	0.568253	0.00623
P26368	U2AF2_HUMAN	Splicing factor U2AF 65 kDa subunit (U2 auxiliary factor 65 kDa subunit) (hU2AF(65)) (hU2AF65) (U2 snRNP auxiliary factor large subunit)	0.568037	0.00115
O95379	TFIP8_HUMAN	Tumor necrosis factor alpha-induced protein 8 (TNF alpha-induced protein 8) (Head and neck tumor and metastasis-related protein) (MDC-3.13) (NF-kappa-B-inducible DED-containing protein) (NDED) (SCC-S2) (TNF-induced protein GG2-1)	0.564772	0.00089
Q9NXH9	TRM1_HUMAN	tRNA (guanine(26)-N(2))-dimethyltransferase (EC 2.1.1.216) (tRNA 2,2-dimethylguanosine-26 methyltransferase) (tRNA(guanine-26,N(2)-N(2)) methyltransferase) (tRNA(m(2,2)G26)dimethyltransferase)	0.563098	0.05981
O60739	EIF1B_HUMAN	Eukaryotic translation initiation factor 1b (eIF1b) (Protein translation factor SUI1 homolog GC20)	0.561798	0.0032
Q9NWV4	CA123_HUMAN	UPF0587 protein C1orf123	0.561168	0.38103
Q9NPF4	OSGEP_HUMAN	Probable tRNA N6-adenosine threonylcarbamoyltransferase (EC 2.3.1.234) (N6-L-threonylcarbamoyladenine synthase) (t(6)A synthase) (O-sialoglycoprotein endopeptidase) (hOSGEP) (t(6)A37 threonylcarbamoyladenosine biosynthesis protein OSGEP) (tRNA threonylcarbamoyladenosine biosynthesis protein OSGEP)	0.559121	0.00328
P07327	ADH1A_HUMAN	Alcohol dehydrogenase 1A (EC 1.1.1.1) (Alcohol dehydrogenase subunit alpha)	0.558121	0.00349
Q99611	SPS2_HUMAN	Selenide, water dikinase 2 (EC 2.7.9.3) (Selenium donor protein 2) (Selenophosphate synthase 2)	0.557902	0.00175
P36776	LONM_HUMAN	Lon protease homolog, mitochondrial (EC 3.4.21.-) (LONHs) (Lon protease-like protein) (LONP) (Mitochondrial ATP-dependent protease Lon) (Serine protease 15)	0.557757	0.00044
Q86V81	THOC4_HUMAN	THO complex subunit 4 (Tho4) (Ally of AML-1 and LEF-1) (Aly/REF export factor) (Transcriptional coactivator Aly/REF) (bZIP-enhancing factor BEF)	0.554584	0.01485
Q8N465	D2HDH_HUMAN	D-2-hydroxyglutarate dehydrogenase, mitochondrial (EC 1.1.99.-)	0.552455	0.01971
Q9HB07	MYG1_HUMAN	UPF0160 protein MYG1, mitochondrial	0.549597	0.01738
Q9BQ50	TREX2_HUMAN	Three prime repair exonuclease 2 (EC 3.1.11.2) (3'-5' exonuclease TREX2)	0.547699	0.03107
Q16773	KAT1_HUMAN	Kynurenine--oxoglutarate transaminase 1 (EC 2.6.1.7) (Cysteine-S-conjugate beta-lyase) (EC 4.4.1.13) (Glutamine transaminase K) (GTK) (Glutamine--phenylpyruvate transaminase) (EC 2.6.1.64) (Kynurenine aminotransferase I) (KATI) (Kynurenine--oxoglutarate transaminase I)	0.545448	0.01048
O95456	PSMG1_HUMAN	Proteasome assembly chaperone 1 (PAC-1) (Chromosome 21 leucine-rich protein) (C21-LRP) (Down syndrome critical region protein 2)	0.544629	0.00014
Q96M27	PRRC1_HUMAN	Protein PRRC1 (Proline-rich and coiled-coil-containing protein 1)	0.543075	0.02182
P10606	COX5B_HUMAN	Cytochrome c oxidase subunit 5B, mitochondrial (Cytochrome c oxidase polypeptide Vb)	0.541901	0.0002
P20674	COX5A_HUMAN	Cytochrome c oxidase subunit 5A, mitochondrial (Cytochrome c oxidase polypeptide Va)	0.541626	0.25182
O75947	ATP5H_HUMAN	ATP synthase subunit d, mitochondrial (ATPase subunit d)	0.539234	0.00358
P24539	AT5F1_HUMAN	ATP synthase F(0) complex subunit B1, mitochondrial (ATP synthase proton-transporting mitochondrial F(0) complex subunit B1) (ATP synthase subunit b) (ATPase subunit b)	0.538015	0.00953
O95479	G6PE_HUMAN	GDH/6PGL endoplasmic bifunctional protein [Includes: Glucose 1-dehydrogenase (EC 1.1.1.47) (Hexose-6-phosphate dehydrogenase); 6-phosphogluconolactonase (6PGL) (EC 3.1.1.31)]	0.537118	0.00202
Q9UKV8	AGO2_HUMAN	Protein argonaute-2 (Argonaute2) (hAgo2) (EC 3.1.26.n2) (Argonaute RISC catalytic component 2) (Eukaryotic translation initiation factor 2C 2) (eIF-2C 2) (eIF2C 2) (PAZ Piwi domain protein) (PPD) (Protein slicer)	0.537087	0.19552
P21912	SDHB_HUMAN	Succinate dehydrogenase [ubiquinone] iron-sulfur subunit, mitochondrial (EC 1.3.5.1) (Iron-sulfur subunit of complex II) (Ip)	0.536225	0.00323
P62633	CNBP_HUMAN	Cellular nucleic acid-binding protein (CNBP) (Zinc finger protein 9)	0.535395	0.04883
Q9Y592	CEP83_HUMAN	Centrosomal protein of 83 kDa (Cep83) (Coiled-coil domain-containing protein 41) (Renal carcinoma antigen NY-REN-58)	0.534747	0.08453
P14927	QCR7_HUMAN	Cytochrome b-c1 complex subunit 7 (Complex III subunit 7) (Complex III subunit VII) (QP-C) (Ubiquinol-cytochrome c reductase complex 14 kDa protein)	0.534367	0.0307
P48047	ATPO_HUMAN	ATP synthase subunit O, mitochondrial (Oligomycin sensitivity conferral protein) (OSCP)	0.528887	0.01277
O43852	CALU_HUMAN	Calumenin (Crocalbin) (IEF SSP 9302)	0.526481	0.04943
Q16769	QPCT_HUMAN	Glutaminyl-peptide cyclotransferase (EC 2.3.2.5) (Glutaminyl cyclase) (QC) (sQC) (Glutaminyl-tRNA cyclotransferase) (Glutamyl cyclase) (EC)	0.525696	0.02533
Q6ZMW3	EMAL6_HUMAN	Echinoderm microtubule-associated protein-like 6 (EMAP-6) (Echinoderm microtubule-associated protein-like 5-like)	0.524666	0.02308
Q6P4A8	PLBL1_HUMAN	Phospholipase B-like 1 (EC 3.1.1.-) (LAMA-like protein 1) (Lamina ancestor homolog 1) (Phospholipase B domain-containing protein 1) [Cleaved into: Phospholipase B-like 1 chain A; Phospholipase B-like 1 chain B; Phospholipase B-like 1 chain C]	0.524327	0.00555
Q9Y3B3	TMED7_HUMAN	Transmembrane emp24 domain-containing protein 7 (p24 family protein gamma-3) (p24gamma3) (p27)	0.524077	0.0031
Q96A26	F162A_HUMAN	Protein FAM162A (E2-induced gene 5 protein) (Growth and transformation-dependent protein) (HGTD-P)	0.523641	0.03493
Q6FIF0	ZFAN6_HUMAN	AN1-type zinc finger protein 6 (Associated with PRK1 protein) (Zinc finger A20 domain-containing protein 3)	0.520651	0.0036
Q92688	AN32B_HUMAN	Acidic leucine-rich nuclear phosphoprotein 32 family member B (Acidic protein rich in leucines) (Putative HLA-DR-associated protein I-2) (PHAPI2) (Silver-stainable protein SSP29)	0.518945	0.08159
P83881	RL36A_HUMAN	60S ribosomal protein L36a (60S ribosomal protein L44) (Cell growth-inhibiting gene 15 protein) (Cell migration-inducing gene 6 protein)	0.51787	0.0299
P46736	BRCC3_HUMAN	Lys-63-specific deubiquitinase BRCC36 (EC 3.4.19.-) (BRCA1-A complex subunit BRCC36) (BRCA1/BRCA2-containing complex subunit 3) (BRCA1/BRCA2-containing complex subunit 36) (BRISC complex subunit BRCC36)	0.517672	0.04573
Q9UJ71	CLC4K_HUMAN	C-type lectin domain family 4 member K (Langerin) (CD antigen CD207)	0.512845	6.0175e-05
P01033	TIMP1_HUMAN	Metalloproteinase inhibitor 1 (Erythroid-potentiating activity) (EPA) (Fibroblast collagenase inhibitor) (Collagenase inhibitor) (Tissue inhibitor of metalloproteinases 1) (TIMP-1)	0.50988	0.05456
P07902	GALT_HUMAN	Galactose-1-phosphate uridylyltransferase (Gal-1-P uridylyltransferase) (EC 2.7.7.12) (UDP-glucose--hexose-1-phosphate uridylyltransferase)	0.50837	0.10558
Q15942	ZYX_HUMAN	Zyxin (Zyxin-2)	0.508015	0.01081
P20020	AT2B1_HUMAN	Plasma membrane calcium-transporting ATPase 1 (PMCA1) (EC 3.6.3.8) (Plasma membrane calcium ATPase isoform 1) (Plasma membrane calcium pump isoform 1)	0.501227	0.02882
O43809	CPSF5_HUMAN	Cleavage and polyadenylation specificity factor subunit 5 (Cleavage and polyadenylation specificity factor 25 kDa subunit) (CFIm25) (CPSF 25 kDa subunit) (Nucleoside diphosphate-linked moiety X motif 21) (Nudix motif 21) (Pre-mRNA cleavage factor Im 25 kDa subunit)	0.497868	0.00017
Q14444	CAPR1_HUMAN	Caprin-1 (Cell cycle-associated protein 1) (Cytoplasmic activation- and proliferation-associated protein 1) (GPI-anchored membrane protein 1) (GPI-anchored protein p137) (GPI-p137) (p137GPI) (Membrane component chromosome 11 surface marker 1) (RNA granule protein 105)	0.494772	0.14728
O95832	CLD1_HUMAN	Claudin-1 (Senescence-associated epithelial membrane protein)	0.494241	0.00096
Q14157	UBP2L_HUMAN	Ubiquitin-associated protein 2-like (Protein NICE-4)	0.491509	0.19062
P26006	ITA3_HUMAN	Integrin alpha-3 (CD49 antigen-like family member C) (FRP-2) (Galactoprotein B3) (GAPB3) (VLA-3 subunit alpha) (CD antigen CD49c) [Cleaved into: Integrin alpha-3 heavy chain; Integrin alpha-3 light chain]	0.489562	0.00044
Q9P013	CWC15_HUMAN	Spliceosome-associated protein CWC15 homolog	0.488833	0.03107
Q14894	CRYM_HUMAN	Ketimine reductase mu-crystallin (EC 1.5.1.25) (NADP-regulated thyroid-hormone-binding protein)	0.488158	0.01071
P41227	NAA10_HUMAN	N-alpha-acetyltransferase 10 (EC 2.3.1.-) (EC 2.3.1.88) (N-terminal acetyltransferase complex ARD1 subunit homolog A) (NatA catalytic subunit Naa10)	0.486125	0.01675
Q01105	SET_HUMAN	Protein SET (HLA-DR-associated protein II) (Inhibitor of granzyme A-activated DNase) (IGAAD) (PHAPII) (Phosphatase 2A inhibitor I2PP2A) (I-2PP2A) (Template-activating factor I) (TAF-I)	0.484278	0.38628
Q9HCC0	MCCB_HUMAN	Methylcrotonoyl-CoA carboxylase beta chain, mitochondrial (MCCase subunit beta) (EC 6.4.1.4) (3-methylcrotonyl-CoA carboxylase 2) (3-methylcrotonyl-CoA carboxylase non-biotin-containing subunit) (3-methylcrotonyl-CoA:carbon dioxide ligase subunit beta)	0.480355	0.00576
P62304	RUXE_HUMAN	Small nuclear ribonucleoprotein E (snRNP-E) (Sm protein E) (Sm-E) (SmE)	0.471536	0.01045
P08579	RU2B_HUMAN	U2 small nuclear ribonucleoprotein B'' (U2 snRNP B'')	0.465989	0.03432
Q01432	AMPD3_HUMAN	AMP deaminase 3 (EC 3.5.4.6) (AMP deaminase isoform E) (Erythrocyte AMP deaminase)	0.465257	1.2158e-06
O60832	DKC1_HUMAN	H/ACA ribonucleoprotein complex subunit 4 (EC 5.4.99.-) (CBF5 homolog) (Dyskerin) (Nopp140-associated protein of 57 kDa) (Nucleolar protein NAP57) (Nucleolar protein family A member 4) (snoRNP protein DKC1)	0.456493	0.00964
Q92522	H1X_HUMAN	Histone H1x	0.451035	0.0142
Q9NY12	GAR1_HUMAN	H/ACA ribonucleoprotein complex subunit 1 (Nucleolar protein family A member 1) (snoRNP protein GAR1)	0.447405	0.22459
P16401	H15_HUMAN	Histone H1.5 (Histone H1a) (Histone H1b) (Histone H1s-3)	0.431921	0.02842
Q13541	4EBP1_HUMAN	Eukaryotic translation initiation factor 4E-binding protein 1 (4E-BP1) (eIF4E-binding protein 1) (Phosphorylated heat- and acid-stable protein regulated by insulin 1) (PHAS-I)	0.431678	0.10366
Q7Z4V5	HDGR2_HUMAN	Hepatoma-derived growth factor-related protein 2 (HRP-2) (Hepatoma-derived growth factor 2) (HDGF-2)	0.42541	0.00432
Q8WUD1	RAB2B_HUMAN	Ras-related protein Rab-2B	0.424793	0.01767
Q9NPH2	INO1_HUMAN	Inositol-3-phosphate synthase 1 (IPS 1) (EC 5.5.1.4) (Myo-inositol 1-phosphate synthase) (MI-1-P synthase) (MIP synthase) (hIPS) (Myo-inositol 1-phosphate synthase A1) (hINO1)	0.411883	0.31091
P07996	TSP1_HUMAN	Thrombospondin-1	0.410796	0.138
Q16853	AOC3_HUMAN	Membrane primary amine oxidase (EC 1.4.3.21) (Copper amine oxidase) (HPAO) (Semicarbazide-sensitive amine oxidase) (SSAO) (Vascular adhesion protein 1) (VAP-1)	0.403454	0.00062
P08253	MMP2_HUMAN	72 kDa type IV collagenase (EC 3.4.24.24) (72 kDa gelatinase) (Gelatinase A) (Matrix metalloproteinase-2) (MMP-2) (TBE-1) [Cleaved into: PEX]	0.390609	0.04763
P12111	CO6A3_HUMAN	Collagen alpha-3(VI) chain	0.380014	0.01241
Q9BTV4	TMM43_HUMAN	Transmembrane protein 43 (Protein LUMA)	0.376739	0.24454
P24347	MMP11_HUMAN	Stromelysin-3 (SL-3) (ST3) (EC 3.4.24.-) (Matrix metalloproteinase-11) (MMP-11)	0.372906	0.02834
P61927	RL37_HUMAN	60S ribosomal protein L37 (G1.16)	0.372442	0.00319
Q16527	CSRP2_HUMAN	Cysteine and glycine-rich protein 2 (Cysteine-rich protein 2) (CRP2) (LIM domain only protein 5) (LMO-5) (Smooth muscle cell LIM protein) (SmLIM)	0.348576	0.00958
Q15424	SAFB1_HUMAN	Scaffold attachment factor B1 (SAF-B) (SAF-B1) (HSP27 estrogen response element-TATA box-binding protein) (HSP27 ERE-TATA-binding protein)	0.327644	0.11778
Q8N4C6	NIN_HUMAN	Ninein (hNinein) (Glycogen synthase kinase 3 beta-interacting protein) (GSK3B-interacting protein)	0.321065	0.13038
P09234	RU1C_HUMAN	U1 small nuclear ribonucleoprotein C (U1 snRNP C) (U1-C) (U1C)	0.294781	0.03081
Q9NTX5	ECHD1_HUMAN	Ethylmalonyl-CoA decarboxylase (EC 4.1.1.94) (Enoyl-CoA hydratase domain-containing protein 1) (Methylmalonyl-CoA decarboxylase) (MMCD) (EC 4.1.1.41)	0.277496	0.10049
A0PJW8	DAPL1_HUMAN	Death-associated protein-like 1 (Early epithelial differentiation-associated protein)	0.228328	0.24391
A6NHL2	TBAL3_HUMAN	Tubulin alpha chain-like 3	0.203757	0.25519
P12109	CO6A1_HUMAN	Collagen alpha-1(VI) chain	0.170424	0.02094
