# Supplementary material for: Effect of Ultraviolet Radiation and Benzo[a]pyrene Co-Exposure on Skin Biology: Autophagy as a Potential Target
Source: Int J Mol Sci. 2023 Mar 20;24(6):5863. doi: 10.3390/ijms24065863 (PMC10056937; doi:10.3390/ijms24065863)
Supplement: Supplementary file 1 [file ijms-24-05863-s001.zip › Supplemental Table 5 Membrane complete list of Proteins UVBap vs Tni.xlsx]

## Sheet: UV+Pol to Tni all
Entry	Entry name	Protein names	Ratio UV+BaP / Tni	p-value
Q99653	CHP1_HUMAN	Calcineurin B homologous protein 1 (Calcineurin B-like protein) (Calcium-binding protein CHP) (Calcium-binding protein p22) (EF-hand calcium-binding domain-containing protein p22)	7.92239	0.36687
O95139	NDUB6_HUMAN	NADH dehydrogenase [ubiquinone] 1 beta subcomplex subunit 6 (Complex I-B17) (CI-B17) (NADH-ubiquinone oxidoreductase B17 subunit)	5.59232	0.15283
P62633	CNBP_HUMAN	Cellular nucleic acid-binding protein (CNBP) (Zinc finger protein 9)	4.18995	0.00777
Q01459	DIAC_HUMAN	Di-N-acetylchitobiase (EC 3.2.1.-)	3.96624	0.16052
Q9UGL9	CRCT1_HUMAN	Cysteine-rich C-terminal protein 1 (Protein NICE-1)	3.61678	0.12357
Q9H488	OFUT1_HUMAN	GDP-fucose protein O-fucosyltransferase 1 (EC 2.4.1.221) (Peptide-O-fucosyltransferase 1) (O-FucT-1)	3.4515	0.05671
P52597	HNRPF_HUMAN	Heterogeneous nuclear ribonucleoprotein F (hnRNP F) (Nucleolin-like protein mcs94-1) [Cleaved into: Heterogeneous nuclear ribonucleoprotein F, N-terminally processed]	3.34421	1.2398e-05
Q9Y251	HPSE_HUMAN	Heparanase (EC 3.2.1.166) (Endo-glucoronidase) (Heparanase-1) (Hpa1) [Cleaved into: Heparanase 8 kDa subunit; Heparanase 50 kDa subunit]	3.01894	4.053e-05
Q96QD8	S38A2_HUMAN	Sodium-coupled neutral amino acid transporter 2 (Amino acid transporter A2) (Protein 40-9-1) (Solute carrier family 38 member 2) (System A amino acid transporter 2) (System A transporter 1) (System N amino acid transporter 2)	2.96279	0.11764
Q8N131	PORIM_HUMAN	Porimin (Keratinocytes-associated transmembrane protein 3) (KCT-3) (Pro-oncosis receptor inducing membrane injury) (Transmembrane protein 123)	2.93802	0.04268
Q9GZM5	YIPF3_HUMAN	Protein YIPF3 (Killer lineage protein 1) (Natural killer cell-specific antigen KLIP1) (YIP1 family member 3) [Cleaved into: Protein YIPF3, 36 kDa form III]	2.55681	0.00688
Q15155	NOMO1_HUMAN	Nodal modulator 1 (pM5 protein)	2.48015	0.00396
Q9Y3E0	GOT1B_HUMAN	Vesicle transport protein GOT1B (Germ cell tumor 2) (Golgi transport 1 homolog B) (Putative NF-kappa-B-activating protein 470) (hGOT1a)	2.46224	0.00435
Q15070	OXA1L_HUMAN	Mitochondrial inner membrane protein OXA1L (Hsa) (OXA1Hs) (Oxidase assembly 1-like protein) (OXA1-like protein)	2.40154	0.08288
Q9UBV8	PEF1_HUMAN	Peflin (PEF protein with a long N-terminal hydrophobic domain) (Penta-EF hand domain-containing protein 1)	2.38957	0.09992
P84157	MXRA7_HUMAN	Matrix-remodeling-associated protein 7 (Transmembrane anchor protein 1)	2.33849	0.00921
Q9BVV8	CS024_HUMAN	Uncharacterized membrane protein C19orf24	2.32999	0.00329
P61758	PFD3_HUMAN	Prefoldin subunit 3 (HIBBJ46) (Von Hippel-Lindau-binding protein 1) (VBP-1) (VHL-binding protein 1)	2.32259	0.00399
P09669	COX6C_HUMAN	Cytochrome c oxidase subunit 6C (Cytochrome c oxidase polypeptide VIc)	2.3174	4.0936e-09
O95562	SFT2B_HUMAN	Vesicle transport protein SFT2B (SFT2 domain-containing protein 2)	2.2962	7.7567e-05
P13073	COX41_HUMAN	Cytochrome c oxidase subunit 4 isoform 1, mitochondrial (Cytochrome c oxidase polypeptide IV) (Cytochrome c oxidase subunit IV isoform 1) (COX IV-1)	2.27839	2.3837e-11
Q9NXF1	TEX10_HUMAN	Testis-expressed sequence 10 protein	2.27652	0.47061
Q8N1Q8	ACO15_HUMAN	Acyl-coenzyme A thioesterase THEM5 (Acyl-CoA thioesterase THEM5) (EC 3.1.2.2) (Acyl-coenzyme A thioesterase 15) (Thioesterase superfamily member 5)	2.25899	0.00477
P25116	PAR1_HUMAN	Proteinase-activated receptor 1 (PAR-1) (Coagulation factor II receptor) (Thrombin receptor)	2.24261	0.00065
Q9UJW0	DCTN4_HUMAN	Dynactin subunit 4 (Dyn4) (Dynactin subunit p62)	2.23688	0.13325
Q9H0P0	5NT3A_HUMAN	Cytosolic 5'-nucleotidase 3A (EC 3.1.3.5) (7-methylguanosine phosphate-specific 5'-nucleotidase) (7-methylguanosine nucleotidase) (EC 3.1.3.91) (Cytosolic 5'-nucleotidase 3) (Cytosolic 5'-nucleotidase III) (cN-III) (Pyrimidine 5'-nucleotidase 1) (P5'N-1) (P5N-1) (PN-I) (Uridine 5'-monophosphate hydrolase 1) (p36)	2.23094	0.00444
Q07812	BAX_HUMAN	Apoptosis regulator BAX (Bcl-2-like protein 4) (Bcl2-L-4)	2.22433	2.8633e-08
Q9H3Z4	DNJC5_HUMAN	DnaJ homolog subfamily C member 5 (Ceroid-lipofuscinosis neuronal protein 4) (Cysteine string protein) (CSP)	2.22283	1.193e-05
Q9UGT4	SUSD2_HUMAN	Sushi domain-containing protein 2	2.15271	0.00157
Q9Y5U9	IR3IP_HUMAN	Immediate early response 3-interacting protein 1	2.14416	0.00268
Q9UL16	CFA45_HUMAN	Cilia- and flagella-associated protein 45 (Coiled-coil domain-containing protein 19) (Nasopharyngeal epithelium-specific protein 1)	2.14234	0.01395
P29966	MARCS_HUMAN	Myristoylated alanine-rich C-kinase substrate (MARCKS) (Protein kinase C substrate, 80 kDa protein, light chain) (80K-L protein) (PKCSL)	2.11339	2.1319e-06
Q8IWA5	CTL2_HUMAN	Choline transporter-like protein 2 (Solute carrier family 44 member 2)	2.10066	0.10095
Q96P63	SPB12_HUMAN	Serpin B12	2.0994	0.00669
Q8N357	S35F6_HUMAN	Solute carrier family 35 member F6 (ANT2-binding protein) (ANT2BP) (Transport and Golgi organization 9 homolog)	2.09933	0.00071
Q13232	NDK3_HUMAN	Nucleoside diphosphate kinase 3 (NDK 3) (NDP kinase 3) (EC 2.7.4.6) (DR-nm23) (Nucleoside diphosphate kinase C) (NDPKC) (nm23-H3)	2.09913	2.976e-07
Q9H3U5	MFSD1_HUMAN	Major facilitator superfamily domain-containing protein 1 (Smooth muscle cell-associated protein 4) (SMAP-4)	2.07838	4.0174e-05
O60449	LY75_HUMAN	Lymphocyte antigen 75 (Ly-75) (C-type lectin domain family 13 member B) (DEC-205) (gp200-MR6) (CD antigen CD205)	2.07566	0.00092
Q06136	KDSR_HUMAN	3-ketodihydrosphingosine reductase (KDS reductase) (EC 1.1.1.102) (3-dehydrosphinganine reductase) (Follicular variant translocation protein 1) (FVT-1) (Short chain dehydrogenase/reductase family 35C member 1)	2.06807	4.2014e-09
P07585	PGS2_HUMAN	Decorin (Bone proteoglycan II) (PG-S2) (PG40)	2.06648	7.5263e-08
Q9BV68	RN126_HUMAN	E3 ubiquitin-protein ligase RNF126 (EC 6.3.2.-) (RING finger protein 126)	2.05437	5.2798e-05
P22061	PIMT_HUMAN	Protein-L-isoaspartate(D-aspartate) O-methyltransferase (PIMT) (EC 2.1.1.77) (L-isoaspartyl protein carboxyl methyltransferase) (Protein L-isoaspartyl/D-aspartyl methyltransferase) (Protein-beta-aspartate methyltransferase)	2.04332	0.00951
P02511	CRYAB_HUMAN	Alpha-crystallin B chain (Alpha(B)-crystallin) (Heat shock protein beta-5) (HspB5) (Renal carcinoma antigen NY-REN-27) (Rosenthal fiber component)	2.04027	0.00405
Q13445	TMED1_HUMAN	Transmembrane emp24 domain-containing protein 1 (Interleukin-1 receptor-like 1 ligand) (Putative T1/ST2 receptor-binding protein) (p24 family protein gamma-1) (Tp24) (p24gamma1)	2.03315	0.00465
P16188	1A30_HUMAN	HLA class I histocompatibility antigen, A-30 alpha chain (MHC class I antigen A*30)	2.0154	0.1528
P61981	1433G_HUMAN	14-3-3 protein gamma (Protein kinase C inhibitor protein 1) (KCIP-1) [Cleaved into: 14-3-3 protein gamma, N-terminally processed]	2.01301	0.04343
O60487	MPZL2_HUMAN	Myelin protein zero-like protein 2 (Epithelial V-like antigen 1)	2.01262	4.5445e-05
Q96ER9	CCD51_HUMAN	Coiled-coil domain-containing protein 51	2.01037	0.25045
Q8N5G0	SMI20_HUMAN	Small integral membrane protein 20	2.00967	1.0275e-05
Q5VTQ0	TT39B_HUMAN	Tetratricopeptide repeat protein 39B (TPR repeat protein 39B)	2.00895	0.00265
P23246	SFPQ_HUMAN	Splicing factor, proline- and glutamine-rich (100 kDa DNA-pairing protein) (hPOMp100) (DNA-binding p52/p100 complex, 100 kDa subunit) (Polypyrimidine tract-binding protein-associated-splicing factor) (PSF) (PTB-associated-splicing factor)	2.00074	0.00155
O60784	TOM1_HUMAN	Target of Myb protein 1	1.98521	0.3007
P31942	HNRH3_HUMAN	Heterogeneous nuclear ribonucleoprotein H3 (hnRNP H3) (Heterogeneous nuclear ribonucleoprotein 2H9) (hnRNP 2H9)	1.97575	0.11377
Q16651	PRSS8_HUMAN	Prostasin (EC 3.4.21.-) (Channel-activating protease 1) (CAP1) (Serine protease 8) [Cleaved into: Prostasin light chain; Prostasin heavy chain]	1.93773	0.09464
P51884	LUM_HUMAN	Lumican (Keratan sulfate proteoglycan lumican) (KSPG lumican)	1.93126	1.3041e-07
P13796	PLSL_HUMAN	Plastin-2 (L-plastin) (LC64P) (Lymphocyte cytosolic protein 1) (LCP-1)	1.92844	0.06986
Q9Y6K0	CEPT1_HUMAN	Choline/ethanolaminephosphotransferase 1 (hCEPT1) (EC 2.7.8.1) (EC 2.7.8.2)	1.92111	0.00065
Q8IZT6	ASPM_HUMAN	Abnormal spindle-like microcephaly-associated protein (Abnormal spindle protein homolog) (Asp homolog)	1.9177	0.00034
P35527	K1C9_HUMAN	Keratin, type I cytoskeletal 9 (Cytokeratin-9) (CK-9) (Keratin-9) (K9)	1.90999	0.12892
Q9Y6A9	SPCS1_HUMAN	Signal peptidase complex subunit 1 (EC 3.4.-.-) (Microsomal signal peptidase 12 kDa subunit) (SPase 12 kDa subunit)	1.90264	0.00083
Q9UBX5	FBLN5_HUMAN	Fibulin-5 (FIBL-5) (Developmental arteries and neural crest EGF-like protein) (Dance) (Urine p50 protein) (UP50)	1.90175	0.22207
P13747	HLAE_HUMAN	HLA class I histocompatibility antigen, alpha chain E (MHC class I antigen E)	1.90089	0.00851
Q12866	MERTK_HUMAN	Tyrosine-protein kinase Mer (EC 2.7.10.1) (Proto-oncogene c-Mer) (Receptor tyrosine kinase MerTK)	1.89239	0.00574
Q8N697	S15A4_HUMAN	Solute carrier family 15 member 4 (Peptide transporter 4) (Peptide/histidine transporter 1) (hPHT1)	1.89233	0.00018
Q8N128	F177A_HUMAN	Protein FAM177A1	1.88183	0.00315
P60033	CD81_HUMAN	CD81 antigen (26 kDa cell surface protein TAPA-1) (Target of the antiproliferative antibody 1) (Tetraspanin-28) (Tspan-28) (CD antigen CD81)	1.87453	0.00192
P22059	OSBP1_HUMAN	Oxysterol-binding protein 1	1.87345	0.08196
Q2TAY7	SMU1_HUMAN	WD40 repeat-containing protein SMU1 (Smu-1 suppressor of mec-8 and unc-52 protein homolog) [Cleaved into: WD40 repeat-containing protein SMU1, N-terminally processed]	1.87236	0.60044
P10768	ESTD_HUMAN	S-formylglutathione hydrolase (FGH) (EC 3.1.2.12) (Esterase D) (Methylumbelliferyl-acetate deacetylase) (EC 3.1.1.56)	1.86758	0.08958
O43920	NDUS5_HUMAN	NADH dehydrogenase [ubiquinone] iron-sulfur protein 5 (Complex I-15 kDa) (CI-15 kDa) (NADH-ubiquinone oxidoreductase 15 kDa subunit)	1.85943	0.31401
Q9Y3D6	FIS1_HUMAN	Mitochondrial fission 1 protein (FIS1 homolog) (hFis1) (Tetratricopeptide repeat protein 11) (TPR repeat protein 11)	1.843	0.00019
Q9UN36	NDRG2_HUMAN	Protein NDRG2 (N-myc downstream-regulated gene 2 protein) (Protein Syld709613)	1.8413	0.00736
O75352	MPU1_HUMAN	Mannose-P-dolichol utilization defect 1 protein (Suppressor of Lec15 and Lec35 glycosylation mutation homolog) (SL15)	1.82635	0.01081
P80723	BASP1_HUMAN	Brain acid soluble protein 1 (22 kDa neuronal tissue-enriched acidic protein) (Neuronal axonal membrane protein NAP-22)	1.82365	0.00131
Q9NQE9	HINT3_HUMAN	Histidine triad nucleotide-binding protein 3 (HINT-3) (EC 3.-.-.-)	1.8215	0.03883
Q9BUF7	CRUM3_HUMAN	Protein crumbs homolog 3	1.81197	0.00614
O15127	SCAM2_HUMAN	Secretory carrier-associated membrane protein 2 (Secretory carrier membrane protein 2)	1.81025	2.7111e-05
Q9Y608	LRRF2_HUMAN	Leucine-rich repeat flightless-interacting protein 2 (LRR FLII-interacting protein 2)	1.80774	0.04248
Q96D31	CRCM1_HUMAN	Calcium release-activated calcium channel protein 1 (Protein orai-1) (Transmembrane protein 142A)	1.80139	0.00119
P09758	TACD2_HUMAN	Tumor-associated calcium signal transducer 2 (Cell surface glycoprotein Trop-2) (Membrane component chromosome 1 surface marker 1) (Pancreatic carcinoma marker protein GA733-1)	1.79519	1.6927e-05
Q9UMX0	UBQL1_HUMAN	Ubiquilin-1 (Protein linking IAP with cytoskeleton 1) (PLIC-1) (hPLIC-1)	1.79215	0.00557
Q9H061	T126A_HUMAN	Transmembrane protein 126A	1.7846	0.00158
Q9NUM4	T106B_HUMAN	Transmembrane protein 106B	1.78256	0.00059
P20674	COX5A_HUMAN	Cytochrome c oxidase subunit 5A, mitochondrial (Cytochrome c oxidase polypeptide Va)	1.77953	3.0504e-10
Q9UL18	AGO1_HUMAN	Protein argonaute-1 (Argonaute1) (hAgo1) (Argonaute RISC catalytic component 1) (Eukaryotic translation initiation factor 2C 1) (eIF-2C 1) (eIF2C 1) (Putative RNA-binding protein Q99)	1.77934	0.28269
Q9BVC6	TM109_HUMAN	Transmembrane protein 109 (Mitsugumin-23) (Mg23)	1.77781	7.8059e-09
P04003	C4BPA_HUMAN	C4b-binding protein alpha chain (C4bp) (Proline-rich protein) (PRP)	1.77775	0.19252
Q629K1	TRIQK_HUMAN	Triple QxxK/R motif-containing protein (Triple repetitive-sequence of QXXK/R protein homolog)	1.77708	8.2118e-05
Q96KR6	F210B_HUMAN	Protein FAM210B	1.77455	0.00383
P55327	TPD52_HUMAN	Tumor protein D52 (Protein N8)	1.77447	1.9474e-10
P11233	RALA_HUMAN	Ras-related protein Ral-A	1.77402	6.8256e-08
P04439	1A03_HUMAN	HLA class I histocompatibility antigen, A-3 alpha chain (MHC class I antigen A*3)	1.76836	0.2613
Q16531	DDB1_HUMAN	DNA damage-binding protein 1 (DDB p127 subunit) (DNA damage-binding protein a) (DDBa) (Damage-specific DNA-binding protein 1) (HBV X-associated protein 1) (XAP-1) (UV-damaged DNA-binding factor) (UV-damaged DNA-binding protein 1) (UV-DDB 1) (XPE-binding factor) (XPE-BF) (Xeroderma pigmentosum group E-complementing protein) (XPCe)	1.7678	0.07112
Q96AE4	FUBP1_HUMAN	Far upstream element-binding protein 1 (FBP) (FUSE-binding protein 1) (DNA helicase V) (hDH V)	1.76371	4.7018e-05
Q13642	FHL1_HUMAN	Four and a half LIM domains protein 1 (FHL-1) (Skeletal muscle LIM-protein 1) (SLIM) (SLIM-1)	1.76368	0.00029
O43291	SPIT2_HUMAN	Kunitz-type protease inhibitor 2 (Hepatocyte growth factor activator inhibitor type 2) (HAI-2) (Placental bikunin)	1.7632	0.11809
P01920	DQB1_HUMAN	HLA class II histocompatibility antigen, DQ beta 1 chain (MHC class II antigen DQB1)	1.76165	0.03601
P39019	RS19_HUMAN	40S ribosomal protein S19	1.75909	0.02143
Q13162	PRDX4_HUMAN	Peroxiredoxin-4 (EC 1.11.1.15) (Antioxidant enzyme AOE372) (AOE37-2) (Peroxiredoxin IV) (Prx-IV) (Thioredoxin peroxidase AO372) (Thioredoxin-dependent peroxide reductase A0372)	1.75679	0.00247
P50402	EMD_HUMAN	Emerin	1.75661	0.16886
P61224	RAP1B_HUMAN	Ras-related protein Rap-1b (GTP-binding protein smg p21B)	1.75588	0.00063
P54136	SYRC_HUMAN	Arginine--tRNA ligase, cytoplasmic (EC 6.1.1.19) (Arginyl-tRNA synthetase) (ArgRS)	1.7538	0.1592
Q5T2E6	CJ076_HUMAN	UPF0668 protein C10orf76	1.75066	0.00811
P36222	CH3L1_HUMAN	Chitinase-3-like protein 1 (39 kDa synovial protein) (Cartilage glycoprotein 39) (CGP-39) (GP-39) (hCGP-39) (YKL-40)	1.74502	0.11473
P14209	CD99_HUMAN	CD99 antigen (12E7) (E2 antigen) (Protein MIC2) (T-cell surface glycoprotein E2) (CD antigen CD99)	1.74357	0.07689
Q5T0W9	FA83B_HUMAN	Protein FAM83B	1.74225	0.03226
P05165	PCCA_HUMAN	Propionyl-CoA carboxylase alpha chain, mitochondrial (PCCase subunit alpha) (EC 6.4.1.3) (Propanoyl-CoA:carbon dioxide ligase subunit alpha)	1.7421	0.0047
Q9UHG3	PCYOX_HUMAN	Prenylcysteine oxidase 1 (EC 1.8.3.5) (Prenylcysteine lyase)	1.73719	1.0746e-08
P53985	MOT1_HUMAN	Monocarboxylate transporter 1 (MCT 1) (Solute carrier family 16 member 1)	1.72299	0.00082
P30443	1A01_HUMAN	HLA class I histocompatibility antigen, A-1 alpha chain (MHC class I antigen A*1)	1.72251	0.1034
Q6P179	ERAP2_HUMAN	Endoplasmic reticulum aminopeptidase 2 (EC 3.4.11.-) (Leukocyte-derived arginine aminopeptidase) (L-RAP)	1.70971	0.00301
O00161	SNP23_HUMAN	Synaptosomal-associated protein 23 (SNAP-23) (Vesicle-membrane fusion protein SNAP-23)	1.70932	0.10198
Q13740	CD166_HUMAN	CD166 antigen (Activated leukocyte cell adhesion molecule) (CD antigen CD166)	1.70656	0.01294
P28074	PSB5_HUMAN	Proteasome subunit beta type-5 (EC 3.4.25.1) (Macropain epsilon chain) (Multicatalytic endopeptidase complex epsilon chain) (Proteasome chain 6) (Proteasome epsilon chain) (Proteasome subunit MB1) (Proteasome subunit X)	1.70108	0.0273
P07204	TRBM_HUMAN	Thrombomodulin (TM) (Fetomodulin) (CD antigen CD141)	1.70076	0.01893
Q8N5K1	CISD2_HUMAN	CDGSH iron-sulfur domain-containing protein 2 (Endoplasmic reticulum intermembrane small protein) (MitoNEET-related 1 protein) (Miner1) (Nutrient-deprivation autophagy factor-1) (NAF-1)	1.69697	1.5653e-07
Q9NX24	NHP2_HUMAN	H/ACA ribonucleoprotein complex subunit 2 (Nucleolar protein family A member 2) (snoRNP protein NHP2)	1.69677	0.18561
P21266	GSTM3_HUMAN	Glutathione S-transferase Mu 3 (EC 2.5.1.18) (GST class-mu 3) (GSTM3-3) (hGSTM3-3)	1.69424	0.1944
Q9NZT1	CALL5_HUMAN	Calmodulin-like protein 5 (Calmodulin-like skin protein)	1.68957	4.0537e-06
Q9BTE1	DCTN5_HUMAN	Dynactin subunit 5 (Dynactin subunit p25)	1.68495	0.00133
Q12906	ILF3_HUMAN	Interleukin enhancer-binding factor 3 (Double-stranded RNA-binding protein 76) (DRBP76) (M-phase phosphoprotein 4) (MPP4) (Nuclear factor associated with dsRNA) (NFAR) (Nuclear factor of activated T-cells 90 kDa) (NF-AT-90) (Translational control protein 80) (TCP80)	1.6796	0.05406
Q8NG11	TSN14_HUMAN	Tetraspanin-14 (Tspan-14) (DC-TM4F2) (Transmembrane 4 superfamily member 14)	1.67907	0.01553
P18669	PGAM1_HUMAN	Phosphoglycerate mutase 1 (EC 3.1.3.13) (EC 5.4.2.11) (EC 5.4.2.4) (BPG-dependent PGAM 1) (Phosphoglycerate mutase isozyme B) (PGAM-B)	1.67644	8.0935e-09
Q8WY22	BRI3B_HUMAN	BRI3-binding protein (I3-binding protein) (Cervical cancer 1 proto-oncogene-binding protein KG19) (HCCRBP-1)	1.67123	3.9548e-05
Q9NQC3	RTN4_HUMAN	Reticulon-4 (Foocen) (Neurite outgrowth inhibitor) (Nogo protein) (Neuroendocrine-specific protein) (NSP) (Neuroendocrine-specific protein C homolog) (RTN-x) (Reticulon-5)	1.66608	0.0002
Q9H6X4	TM134_HUMAN	Transmembrane protein 134	1.66581	0.01785
O95873	CF047_HUMAN	Uncharacterized protein C6orf47 (Protein G4)	1.66	3.882e-05
Q9H299	SH3L3_HUMAN	SH3 domain-binding glutamic acid-rich-like protein 3 (SH3 domain-binding protein 1) (SH3BP-1)	1.65826	0.01886
P08195	4F2_HUMAN	4F2 cell-surface antigen heavy chain (4F2hc) (4F2 heavy chain antigen) (Lymphocyte activation antigen 4F2 large subunit) (Solute carrier family 3 member 2) (CD antigen CD98)	1.65632	5.0404e-05
Q6RW13	ATRAP_HUMAN	Type-1 angiotensin II receptor-associated protein (AT1 receptor-associated protein)	1.65489	0.00576
O95373	IPO7_HUMAN	Importin-7 (Imp7) (Ran-binding protein 7) (RanBP7)	1.6545	0.16161
Q14118	DAG1_HUMAN	Dystroglycan (Dystrophin-associated glycoprotein 1) [Cleaved into: Alpha-dystroglycan (Alpha-DG); Beta-dystroglycan (Beta-DG)]	1.65356	0.04205
P16070	CD44_HUMAN	CD44 antigen (CDw44) (Epican) (Extracellular matrix receptor III) (ECMR-III) (GP90 lymphocyte homing/adhesion receptor) (HUTCH-I) (Heparan sulfate proteoglycan) (Hermes antigen) (Hyaluronate receptor) (Phagocytic glycoprotein 1) (PGP-1) (Phagocytic glycoprotein I) (PGP-I) (CD antigen CD44)	1.65201	0.00102
P16401	H15_HUMAN	Histone H1.5 (Histone H1a) (Histone H1b) (Histone H1s-3)	1.64746	0.00015
Q00765	REEP5_HUMAN	Receptor expression-enhancing protein 5 (Polyposis locus protein 1) (Protein TB2)	1.64017	3.5155e-07
P52209	6PGD_HUMAN	6-phosphogluconate dehydrogenase, decarboxylating (EC 1.1.1.44)	1.63738	1.8039e-06
Q14108	SCRB2_HUMAN	Lysosome membrane protein 2 (85 kDa lysosomal membrane sialoglycoprotein) (LGP85) (CD36 antigen-like 2) (Lysosome membrane protein II) (LIMP II) (Scavenger receptor class B member 2) (CD antigen CD36)	1.63283	0.00123
P51858	HDGF_HUMAN	Hepatoma-derived growth factor (HDGF) (High mobility group protein 1-like 2) (HMG-1L2)	1.6248	0.17689
P36543	VATE1_HUMAN	V-type proton ATPase subunit E 1 (V-ATPase subunit E 1) (V-ATPase 31 kDa subunit) (p31) (Vacuolar proton pump subunit E 1)	1.62431	0.00362
O00567	NOP56_HUMAN	Nucleolar protein 56 (Nucleolar protein 5A)	1.62151	0.34183
P17275	JUNB_HUMAN	Transcription factor jun-B	1.61947	0.00158
P78536	ADA17_HUMAN	Disintegrin and metalloproteinase domain-containing protein 17 (ADAM 17) (EC 3.4.24.86) (Snake venom-like protease) (TNF-alpha convertase) (TNF-alpha-converting enzyme) (CD antigen CD156b)	1.61593	0.0331
P61011	SRP54_HUMAN	Signal recognition particle 54 kDa protein (SRP54)	1.61546	0.42346
P61019	RAB2A_HUMAN	Ras-related protein Rab-2A	1.61331	6.2852e-07
P00387	NB5R3_HUMAN	NADH-cytochrome b5 reductase 3 (B5R) (Cytochrome b5 reductase) (EC 1.6.2.2) (Diaphorase-1) [Cleaved into: NADH-cytochrome b5 reductase 3 membrane-bound form; NADH-cytochrome b5 reductase 3 soluble form]	1.6114	0.00013
P01112	RASH_HUMAN	GTPase HRas (H-Ras-1) (Ha-Ras) (Transforming protein p21) (c-H-ras) (p21ras) [Cleaved into: GTPase HRas, N-terminally processed]	1.60748	0.00012
P30043	BLVRB_HUMAN	Flavin reductase (NADPH) (FR) (EC 1.5.1.30) (Biliverdin reductase B) (BVR-B) (EC 1.3.1.24) (Biliverdin-IX beta-reductase) (Green heme-binding protein) (GHBP) (NADPH-dependent diaphorase) (NADPH-flavin reductase) (FLR)	1.60616	0.07074
Q15843	NEDD8_HUMAN	NEDD8 (Neddylin) (Neural precursor cell expressed developmentally down-regulated protein 8) (NEDD-8) (Ubiquitin-like protein Nedd8)	1.60103	0.23678
P51148	RAB5C_HUMAN	Ras-related protein Rab-5C (L1880) (RAB5L)	1.59525	0.00016
P34932	HSP74_HUMAN	Heat shock 70 kDa protein 4 (HSP70RY) (Heat shock 70-related protein APG-2)	1.57768	0.13792
Q04941	PLP2_HUMAN	Proteolipid protein 2 (Differentiation-dependent protein A4) (Intestinal membrane A4 protein)	1.57761	0.00065
Q14574	DSC3_HUMAN	Desmocollin-3 (Cadherin family member 3) (Desmocollin-4) (HT-CP)	1.57524	1.6798e-05
Q9NX14	NDUBB_HUMAN	NADH dehydrogenase [ubiquinone] 1 beta subcomplex subunit 11, mitochondrial (Complex I-ESSS) (CI-ESSS) (NADH-ubiquinone oxidoreductase ESSS subunit) (Neuronal protein 17.3) (Np17.3) (p17.3)	1.56879	0.0001
P54578	UBP14_HUMAN	Ubiquitin carboxyl-terminal hydrolase 14 (EC 3.4.19.12) (Deubiquitinating enzyme 14) (Ubiquitin thioesterase 14) (Ubiquitin-specific-processing protease 14)	1.56861	0.25315
Q04917	1433F_HUMAN	14-3-3 protein eta (Protein AS1)	1.56843	0.00267
Q9H2V7	SPNS1_HUMAN	Protein spinster homolog 1 (HSpin1) (Spinster-like protein 1)	1.56827	0.04159
O95832	CLD1_HUMAN	Claudin-1 (Senescence-associated epithelial membrane protein)	1.56711	0.01017
Q9UL46	PSME2_HUMAN	Proteasome activator complex subunit 2 (11S regulator complex subunit beta) (REG-beta) (Activator of multicatalytic protease subunit 2) (Proteasome activator 28 subunit beta) (PA28b) (PA28beta)	1.561	0.0006
Q9UHL4	DPP2_HUMAN	Dipeptidyl peptidase 2 (EC 3.4.14.2) (Dipeptidyl aminopeptidase II) (Dipeptidyl peptidase 7) (Dipeptidyl peptidase II) (DPP II) (Quiescent cell proline dipeptidase)	1.55692	0.00454
Q9NSU2	TREX1_HUMAN	Three-prime repair exonuclease 1 (EC 3.1.11.2) (3'-5' exonuclease TREX1) (DNase III)	1.55645	0.00192
Q9Y394	DHRS7_HUMAN	Dehydrogenase/reductase SDR family member 7 (EC 1.1.-.-) (Retinal short-chain dehydrogenase/reductase 4) (retSDR4) (Short chain dehydrogenase/reductase family 34C member 1)	1.55419	1.0118e-05
P78310	CXAR_HUMAN	Coxsackievirus and adenovirus receptor (CAR) (hCAR) (CVB3-binding protein) (Coxsackievirus B-adenovirus receptor) (HCVADR)	1.55188	0.00316
P07237	PDIA1_HUMAN	Protein disulfide-isomerase (PDI) (EC 5.3.4.1) (Cellular thyroid hormone-binding protein) (Prolyl 4-hydroxylase subunit beta) (p55)	1.55114	0.00027
Q8N387	MUC15_HUMAN	Mucin-15 (MUC-15)	1.55026	0.00538
P31949	S10AB_HUMAN	Protein S100-A11 (Calgizzarin) (Metastatic lymph node gene 70 protein) (MLN 70) (Protein S100-C) (S100 calcium-binding protein A11) [Cleaved into: Protein S100-A11, N-terminally processed]	1.54971	1.0243e-05
P20645	MPRD_HUMAN	Cation-dependent mannose-6-phosphate receptor (CD Man-6-P receptor) (CD-MPR) (46 kDa mannose 6-phosphate receptor) (MPR 46)	1.54928	0.01025
P05141	ADT2_HUMAN	ADP/ATP translocase 2 (ADP,ATP carrier protein 2) (ADP,ATP carrier protein, fibroblast isoform) (Adenine nucleotide translocator 2) (ANT 2) (Solute carrier family 25 member 5) [Cleaved into: ADP/ATP translocase 2, N-terminally processed]	1.54834	1.1516e-08
O95197	RTN3_HUMAN	Reticulon-3 (Homolog of ASY protein) (HAP) (Neuroendocrine-specific protein-like 2) (NSP-like protein 2) (Neuroendocrine-specific protein-like II) (NSP-like protein II) (NSPLII)	1.54829	7.0283e-07
P67809	YBOX1_HUMAN	Nuclease-sensitive element-binding protein 1 (CCAAT-binding transcription factor I subunit A) (CBF-A) (DNA-binding protein B) (DBPB) (Enhancer factor I subunit A) (EFI-A) (Y-box transcription factor) (Y-box-binding protein 1) (YB-1)	1.54819	0.04278
Q96JJ7	TMX3_HUMAN	Protein disulfide-isomerase TMX3 (EC 5.3.4.1) (Thioredoxin domain-containing protein 10) (Thioredoxin-related transmembrane protein 3)	1.54671	0.08183
O43678	NDUA2_HUMAN	NADH dehydrogenase [ubiquinone] 1 alpha subcomplex subunit 2 (Complex I-B8) (CI-B8) (NADH-ubiquinone oxidoreductase B8 subunit)	1.54049	0.0943
P60953	CDC42_HUMAN	Cell division control protein 42 homolog (G25K GTP-binding protein)	1.54018	8.1969e-05
Q8IY95	TM192_HUMAN	Transmembrane protein 192	1.53704	0.00323
P55058	PLTP_HUMAN	Phospholipid transfer protein (Lipid transfer protein II)	1.53566	0.00993
Q96IZ0	PAWR_HUMAN	PRKC apoptosis WT1 regulator protein (Prostate apoptosis response 4 protein) (Par-4)	1.53356	3.815e-06
P21810	PGS1_HUMAN	Biglycan (Bone/cartilage proteoglycan I) (PG-S1)	1.53213	0.00267
Q9BRR6	ADPGK_HUMAN	ADP-dependent glucokinase (ADP-GK) (ADPGK) (EC 2.7.1.147) (RbBP-35)	1.53107	0.06272
P35237	SPB6_HUMAN	Serpin B6 (Cytoplasmic antiproteinase) (CAP) (Peptidase inhibitor 6) (PI-6) (Placental thrombin inhibitor)	1.53102	0.00448
O95372	LYPA2_HUMAN	Acyl-protein thioesterase 2 (APT-2) (EC 3.1.2.-) (Lysophospholipase II) (LPL-II) (LysoPLA II)	1.53094	0.05492
Q9NPL8	TIDC1_HUMAN	Complex I assembly factor TIMMDC1, mitochondrial (Protein M5-14) (Translocase of inner mitochondrial membrane domain-containing protein 1) (TIMM domain containing-protein 1)	1.53041	0.0129
P22392	NDKB_HUMAN	Nucleoside diphosphate kinase B (NDK B) (NDP kinase B) (EC 2.7.4.6) (C-myc purine-binding transcription factor PUF) (Histidine protein kinase NDKB) (EC 2.7.13.3) (nm23-H2)	1.52775	1.0496e-05
P51149	RAB7A_HUMAN	Ras-related protein Rab-7a	1.52553	5.5508e-06
O75915	PRAF3_HUMAN	PRA1 family protein 3 (ADP-ribosylation factor-like protein 6-interacting protein 5) (ARL-6-interacting protein 5) (Aip-5) (Cytoskeleton-related vitamin A-responsive protein) (Dermal papilla-derived protein 11) (GTRAP3-18) (Glutamate transporter EAAC1-interacting protein) (JM5) (Prenylated Rab acceptor protein 2) (Protein JWa) (Putative MAPK-activating protein PM27)	1.5239	0.00053
Q15125	EBP_HUMAN	3-beta-hydroxysteroid-Delta(8),Delta(7)-isomerase (EC 5.3.3.5) (Cholestenol Delta-isomerase) (Delta(8)-Delta(7) sterol isomerase) (D8-D7 sterol isomerase) (Emopamil-binding protein)	1.52217	0.00753
Q8N0U8	VKORL_HUMAN	Vitamin K epoxide reductase complex subunit 1-like protein 1 (VKORC1-like protein 1) (EC 1.17.4.4)	1.52167	2.6734e-05
Q15366	PCBP2_HUMAN	Poly(rC)-binding protein 2 (Alpha-CP2) (Heterogeneous nuclear ribonucleoprotein E2) (hnRNP E2)	1.52132	0.20987
P61916	NPC2_HUMAN	Epididymal secretory protein E1 (Human epididymis-specific protein 1) (He1) (Niemann-Pick disease type C2 protein)	1.52084	0.31346
A6NIZ1	RP1BL_HUMAN	Ras-related protein Rap-1b-like protein	1.51807	7.5855e-07
Q86Y82	STX12_HUMAN	Syntaxin-12	1.51576	2.9777e-06
Q15006	EMC2_HUMAN	ER membrane protein complex subunit 2 (Tetratricopeptide repeat protein 35) (TPR repeat protein 35)	1.51502	0.00051
P43307	SSRA_HUMAN	Translocon-associated protein subunit alpha (TRAP-alpha) (Signal sequence receptor subunit alpha) (SSR-alpha)	1.5149	1.1139e-06
P39060	COIA1_HUMAN	Collagen alpha-1(XVIII) chain [Cleaved into: Endostatin]	1.51454	0.00732
Q8WWA1	TMM40_HUMAN	Transmembrane protein 40	1.5132	6.9086e-09
P53801	PTTG_HUMAN	Pituitary tumor-transforming gene 1 protein-interacting protein (Pituitary tumor-transforming gene protein-binding factor) (PBF) (PTTG-binding factor)	1.51223	0.16722
P56385	ATP5I_HUMAN	ATP synthase subunit e, mitochondrial (ATPase subunit e) [Cleaved into: ATP synthase subunit e, mitochondrial, N-terminally processed]	1.51112	0.0003
P61769	B2MG_HUMAN	Beta-2-microglobulin [Cleaved into: Beta-2-microglobulin form pI 5.3]	1.50916	0.02763
O15400	STX7_HUMAN	Syntaxin-7	1.50901	8.8262e-06
Q8N5M9	JAGN1_HUMAN	Protein jagunal homolog 1	1.50697	1.7589e-06
P11279	LAMP1_HUMAN	Lysosome-associated membrane glycoprotein 1 (LAMP-1) (Lysosome-associated membrane protein 1) (CD107 antigen-like family member A) (CD antigen CD107a)	1.50664	0.00104
P50395	GDIB_HUMAN	Rab GDP dissociation inhibitor beta (Rab GDI beta) (Guanosine diphosphate dissociation inhibitor 2) (GDI-2)	1.50594	0.0001
Q9BWH2	FUND2_HUMAN	FUN14 domain-containing protein 2 (Cervical cancer proto-oncogene 3 protein) (HCC-3) (Hepatitis C virus core-binding protein 6)	1.50111	7.0313e-05
Q96L46	CPNS2_HUMAN	Calpain small subunit 2 (CSS2) (Calcium-dependent protease small subunit 2)	1.49903	0.00166
Q9NZ45	CISD1_HUMAN	CDGSH iron-sulfur domain-containing protein 1 (MitoNEET)	1.49589	0.01436
Q9NR50	EI2BG_HUMAN	Translation initiation factor eIF-2B subunit gamma (eIF-2B GDP-GTP exchange factor subunit gamma)	1.49573	0.3645
P17301	ITA2_HUMAN	Integrin alpha-2 (CD49 antigen-like family member B) (Collagen receptor) (Platelet membrane glycoprotein Ia) (GPIa) (VLA-2 subunit alpha) (CD antigen CD49b)	1.49533	0.00018
Q15063	POSTN_HUMAN	Periostin (PN) (Osteoblast-specific factor 2) (OSF-2)	1.49426	0.11449
Q99720	SGMR1_HUMAN	Sigma non-opioid intracellular receptor 1 (Aging-associated gene 8 protein) (SR31747-binding protein) (SR-BP) (Sigma 1-type opioid receptor) (SIG-1R) (Sigma1-receptor) (Sigma1R) (hSigmaR1)	1.49349	2.4294e-05
P62820	RAB1A_HUMAN	Ras-related protein Rab-1A (YPT1-related protein)	1.49219	9.3954e-05
P51970	NDUA8_HUMAN	NADH dehydrogenase [ubiquinone] 1 alpha subcomplex subunit 8 (Complex I-19kD) (CI-19kD) (Complex I-PGIV) (CI-PGIV) (NADH-ubiquinone oxidoreductase 19 kDa subunit)	1.48814	0.33115
Q8TBQ9	KISHA_HUMAN	Protein kish-A (Transmembrane protein 167) (Transmembrane protein 167A)	1.48587	0.01704
P00167	CYB5_HUMAN	Cytochrome b5 (Microsomal cytochrome b5 type A) (MCB5)	1.4849	0.0024
O43169	CYB5B_HUMAN	Cytochrome b5 type B (Cytochrome b5 outer mitochondrial membrane isoform)	1.48488	0.00029
P62834	RAP1A_HUMAN	Ras-related protein Rap-1A (C21KG) (G-22K) (GTP-binding protein smg p21A) (Ras-related protein Krev-1)	1.48266	0.29009
P02794	FRIH_HUMAN	Ferritin heavy chain (Ferritin H subunit) (EC 1.16.3.1) (Cell proliferation-inducing gene 15 protein) [Cleaved into: Ferritin heavy chain, N-terminally processed]	1.48106	0.01399
P12268	IMDH2_HUMAN	Inosine-5'-monophosphate dehydrogenase 2 (IMP dehydrogenase 2) (IMPD 2) (IMPDH 2) (EC 1.1.1.205) (IMPDH-II)	1.47664	0.10106
Q9HAV0	GBB4_HUMAN	Guanine nucleotide-binding protein subunit beta-4 (Transducin beta chain 4)	1.47451	0.10558
Q16563	SYPL1_HUMAN	Synaptophysin-like protein 1 (Pantophysin)	1.47423	0.00121
Q86W33	TPRA1_HUMAN	Transmembrane protein adipocyte-associated 1 (Integral membrane protein GPR175) (Transmembrane protein 227)	1.47386	4.4434e-05
Q9NVA1	UQCC1_HUMAN	Ubiquinol-cytochrome-c reductase complex assembly factor 1 (Basic FGF-repressed Zic-binding protein) (bFGF-repressed Zic-binding protein) (bFZb) (Ubiquinol-cytochrome c reductase complex chaperone CBP3 homolog)	1.47148	0.03506
P15531	NDKA_HUMAN	Nucleoside diphosphate kinase A (NDK A) (NDP kinase A) (EC 2.7.4.6) (Granzyme A-activated DNase) (GAAD) (Metastasis inhibition factor nm23) (NM23-H1) (Tumor metastatic process-associated protein)	1.46985	0.01309
P35754	GLRX1_HUMAN	Glutaredoxin-1 (Thioltransferase-1) (TTase-1)	1.4696	0.36987
Q9BSH5	HDHD3_HUMAN	Haloacid dehalogenase-like hydrolase domain-containing protein 3	1.46905	0.36579
Q9NY12	GAR1_HUMAN	H/ACA ribonucleoprotein complex subunit 1 (Nucleolar protein family A member 1) (snoRNP protein GAR1)	1.46869	0.0005
O94905	ERLN2_HUMAN	Erlin-2 (Endoplasmic reticulum lipid raft-associated protein 2) (Stomatin-prohibitin-flotillin-HflC/K domain-containing protein 2) (SPFH domain-containing protein 2)	1.46831	0.22119
Q9Y285	SYFA_HUMAN	Phenylalanine--tRNA ligase alpha subunit (EC 6.1.1.20) (CML33) (Phenylalanyl-tRNA synthetase alpha subunit) (PheRS)	1.46463	0.02218
O14735	CDIPT_HUMAN	CDP-diacylglycerol--inositol 3-phosphatidyltransferase (EC 2.7.8.11) (Phosphatidylinositol synthase) (PI synthase) (PtdIns synthase)	1.46401	0.01827
Q9BUR5	MIC26_HUMAN	MICOS complex subunit MIC26 (Apolipoprotein O) (MICOS complex subunit MIC23) (Protein FAM121B)	1.46295	0.00058
P04156	PRIO_HUMAN	Major prion protein (PrP) (ASCR) (PrP27-30) (PrP33-35C) (CD antigen CD230)	1.46169	0.00022
P30044	PRDX5_HUMAN	Peroxiredoxin-5, mitochondrial (EC 1.11.1.15) (Alu corepressor 1) (Antioxidant enzyme B166) (AOEB166) (Liver tissue 2D-page spot 71B) (PLP) (Peroxiredoxin V) (Prx-V) (Peroxisomal antioxidant enzyme) (TPx type VI) (Thioredoxin peroxidase PMP20) (Thioredoxin reductase)	1.4607	0.01195
Q92499	DDX1_HUMAN	ATP-dependent RNA helicase DDX1 (EC 3.6.4.13) (DEAD box protein 1) (DEAD box protein retinoblastoma) (DBP-RB)	1.45956	0.21279
Q8WUD1	RAB2B_HUMAN	Ras-related protein Rab-2B	1.45913	2.906e-06
P21926	CD9_HUMAN	CD9 antigen (5H9 antigen) (Cell growth-inhibiting gene 2 protein) (Leukocyte antigen MIC3) (Motility-related protein) (MRP-1) (Tetraspanin-29) (Tspan-29) (p24) (CD antigen CD9)	1.45892	0.03445
P09429	HMGB1_HUMAN	High mobility group protein B1 (High mobility group protein 1) (HMG-1)	1.45878	0.00158
Q14512	FGFP1_HUMAN	Fibroblast growth factor-binding protein 1 (FGF-BP) (FGF-BP1) (FGF-binding protein 1) (FGFBP-1) (17 kDa heparin-binding growth factor-binding protein) (17 kDa HBGF-binding protein) (HBp17)	1.45718	0.27689
P31948	STIP1_HUMAN	Stress-induced-phosphoprotein 1 (STI1) (Hsc70/Hsp90-organizing protein) (Hop) (Renal carcinoma antigen NY-REN-11) (Transformation-sensitive protein IEF SSP 3521)	1.45523	4.0442e-05
Q969H8	MYDGF_HUMAN	Myeloid-derived growth factor (MYDGF) (Interleukin-25) (IL-25) (Stromal cell-derived growth factor SF20)	1.45376	0.01929
P07305	H10_HUMAN	Histone H1.0 (Histone H1') (Histone H1(0)) [Cleaved into: Histone H1.0, N-terminally processed]	1.45202	0.07094
Q96FJ2	DYL2_HUMAN	Dynein light chain 2, cytoplasmic (8 kDa dynein light chain b) (DLC8b) (Dynein light chain LC8-type 2)	1.45152	0.03195
P42025	ACTY_HUMAN	Beta-centractin (Actin-related protein 1B) (ARP1B)	1.45112	0.00026
Q96FZ7	CHMP6_HUMAN	Charged multivesicular body protein 6 (Chromatin-modifying protein 6) (Vacuolar protein sorting-associated protein 20) (Vps20) (hVps20)	1.45033	0.00668
P49770	EI2BB_HUMAN	Translation initiation factor eIF-2B subunit beta (S20I15) (S20III15) (eIF-2B GDP-GTP exchange factor subunit beta)	1.44968	0.25961
Q8N0X4	CLYBL_HUMAN	Citrate lyase subunit beta-like protein, mitochondrial (Citrate lyase beta-like) (Beta-methylmalate synthase) (EC 2.3.3.-) (Malate synthase) (EC 2.3.3.9)	1.44937	0.12777
Q00059	TFAM_HUMAN	Transcription factor A, mitochondrial (mtTFA) (Mitochondrial transcription factor 1) (MtTF1) (Transcription factor 6) (TCF-6) (Transcription factor 6-like 2)	1.44809	0.00025
Q9NRR5	UBQL4_HUMAN	Ubiquilin-4 (Ataxin-1 interacting ubiquitin-like protein) (A1Up) (Ataxin-1 ubiquitin-like-interacting protein A1U) (Connexin43-interacting protein of 75 kDa) (CIP75)	1.44743	0.01613
Q9UM00	TMCO1_HUMAN	Transmembrane and coiled-coil domain-containing protein 1 (Transmembrane and coiled-coil domains protein 4) (Xenogeneic cross-immune protein PCIA3)	1.44716	0.01175
P12236	ADT3_HUMAN	ADP/ATP translocase 3 (ADP,ATP carrier protein 3) (ADP,ATP carrier protein, isoform T2) (ANT 2) (Adenine nucleotide translocator 3) (ANT 3) (Solute carrier family 25 member 6) [Cleaved into: ADP/ATP translocase 3, N-terminally processed]	1.4464	4.1273e-05
P23677	IP3KA_HUMAN	Inositol-trisphosphate 3-kinase A (EC 2.7.1.127) (Inositol 1,4,5-trisphosphate 3-kinase A) (IP3 3-kinase A) (IP3K A) (InsP 3-kinase A)	1.44632	0.12768
P24539	AT5F1_HUMAN	ATP synthase F(0) complex subunit B1, mitochondrial (ATP synthase proton-transporting mitochondrial F(0) complex subunit B1) (ATP synthase subunit b) (ATPase subunit b)	1.44251	0.00065
P18084	ITB5_HUMAN	Integrin beta-5	1.4415	0.00954
P22612	KAPCG_HUMAN	cAMP-dependent protein kinase catalytic subunit gamma (PKA C-gamma) (EC 2.7.11.11)	1.4398	0.00669
Q96IX5	USMG5_HUMAN	Up-regulated during skeletal muscle growth protein 5 (Diabetes-associated protein in insulin-sensitive tissues) (HCV F-transactivated protein 2)	1.43895	0.00418
Q8NFZ8	CADM4_HUMAN	Cell adhesion molecule 4 (Immunoglobulin superfamily member 4C) (IgSF4C) (Nectin-like protein 4) (NECL-4) (TSLC1-like protein 2)	1.4382	0.26376
Q92542	NICA_HUMAN	Nicastrin	1.43714	0.00259
Q8WUW1	BRK1_HUMAN	Protein BRICK1 (BRK1)	1.43559	0.00039
P31150	GDIA_HUMAN	Rab GDP dissociation inhibitor alpha (Rab GDI alpha) (Guanosine diphosphate dissociation inhibitor 1) (GDI-1) (Oligophrenin-2) (Protein XAP-4)	1.43499	0.1449
Q06323	PSME1_HUMAN	Proteasome activator complex subunit 1 (11S regulator complex subunit alpha) (REG-alpha) (Activator of multicatalytic protease subunit 1) (Interferon gamma up-regulated I-5111 protein) (IGUP I-5111) (Proteasome activator 28 subunit alpha) (PA28a) (PA28alpha)	1.43225	0.00101
P30086	PEBP1_HUMAN	Phosphatidylethanolamine-binding protein 1 (PEBP-1) (HCNPpp) (Neuropolypeptide h3) (Prostatic-binding protein) (Raf kinase inhibitor protein) (RKIP) [Cleaved into: Hippocampal cholinergic neurostimulating peptide (HCNP)]	1.43093	2.2773e-05
O95168	NDUB4_HUMAN	NADH dehydrogenase [ubiquinone] 1 beta subcomplex subunit 4 (Complex I-B15) (CI-B15) (NADH-ubiquinone oxidoreductase B15 subunit)	1.43032	0.00071
P35613	BASI_HUMAN	Basigin (5F7) (Collagenase stimulatory factor) (Extracellular matrix metalloproteinase inducer) (EMMPRIN) (Leukocyte activation antigen M6) (OK blood group antigen) (Tumor cell-derived collagenase stimulatory factor) (TCSF) (CD antigen CD147)	1.42955	0.01244
Q9UHB6	LIMA1_HUMAN	LIM domain and actin-binding protein 1 (Epithelial protein lost in neoplasm)	1.429	0.02912
P61619	S61A1_HUMAN	Protein transport protein Sec61 subunit alpha isoform 1 (Sec61 alpha-1)	1.42495	0.0003
Q96AB3	ISOC2_HUMAN	Isochorismatase domain-containing protein 2	1.42339	0.05994
Q15758	AAAT_HUMAN	Neutral amino acid transporter B(0) (ATB(0)) (Baboon M7 virus receptor) (RD114/simian type D retrovirus receptor) (Sodium-dependent neutral amino acid transporter type 2) (Solute carrier family 1 member 5)	1.42206	0.03893
P08962	CD63_HUMAN	CD63 antigen (Granulophysin) (Lysosomal-associated membrane protein 3) (LAMP-3) (Melanoma-associated antigen ME491) (OMA81H) (Ocular melanoma-associated antigen) (Tetraspanin-30) (Tspan-30) (CD antigen CD63)	1.42178	0.0703
Q99442	SEC62_HUMAN	Translocation protein SEC62 (Translocation protein 1) (TP-1) (hTP-1)	1.42001	0.08657
P14927	QCR7_HUMAN	Cytochrome b-c1 complex subunit 7 (Complex III subunit 7) (Complex III subunit VII) (QP-C) (Ubiquinol-cytochrome c reductase complex 14 kDa protein)	1.41948	0.0002
Q9Y3B3	TMED7_HUMAN	Transmembrane emp24 domain-containing protein 7 (p24 family protein gamma-3) (p24gamma3) (p27)	1.41756	0.0002
Q8NBJ9	SIDT2_HUMAN	SID1 transmembrane family member 2	1.41674	0.06545
Q5T3F8	CSCL2_HUMAN	CSC1-like protein 2 (Transmembrane protein 63B)	1.41453	0.0044
Q92734	TFG_HUMAN	Protein TFG (TRK-fused gene protein)	1.41432	0.00375
P06748	NPM_HUMAN	Nucleophosmin (NPM) (Nucleolar phosphoprotein B23) (Nucleolar protein NO38) (Numatrin)	1.41164	0.00699
Q05707	COEA1_HUMAN	Collagen alpha-1(XIV) chain (Undulin)	1.4115	0.09634
P36776	LONM_HUMAN	Lon protease homolog, mitochondrial (EC 3.4.21.-) (LONHs) (Lon protease-like protein) (LONP) (Mitochondrial ATP-dependent protease Lon) (Serine protease 15)	1.41068	0.034
Q9NUQ9	FA49B_HUMAN	Protein FAM49B (L1)	1.40806	0.03625
Q4KMQ2	ANO6_HUMAN	Anoctamin-6 (Small-conductance calcium-activated nonselective cation channel) (SCAN channel) (Transmembrane protein 16F)	1.4068	0.03655
O75494	SRS10_HUMAN	Serine/arginine-rich splicing factor 10 (40 kDa SR-repressor protein) (SRrp40) (FUS-interacting serine-arginine-rich protein 1) (Splicing factor SRp38) (Splicing factor, arginine/serine-rich 13A) (TLS-associated protein with Ser-Arg repeats) (TASR) (TLS-associated protein with SR repeats) (TLS-associated serine-arginine protein) (TLS-associated SR protein)	1.40667	0.00041
Q8WWB7	GLMP_HUMAN	Glycosylated lysosomal membrane protein (Lysosomal protein NCU-G1)	1.40626	0.30286
P22830	HEMH_HUMAN	Ferrochelatase, mitochondrial (EC 4.99.1.1) (Heme synthase) (Protoheme ferro-lyase)	1.40513	0.28286
P08123	CO1A2_HUMAN	Collagen alpha-2(I) chain (Alpha-2 type I collagen)	1.40504	0.06708
Q9Y2G3	AT11B_HUMAN	Probable phospholipid-transporting ATPase IF (EC 3.6.3.1) (ATPase IR) (ATPase class VI type 11B) (P4-ATPase flippase complex alpha subunit ATP11B)	1.40424	0.00703
Q9Y287	ITM2B_HUMAN	Integral membrane protein 2B (Immature BRI2) (imBRI2) (Protein E25B) (Transmembrane protein BRI) (Bri) [Cleaved into: BRI2, membrane form (Mature BRI2) (mBRI2); BRI2 intracellular domain (BRI2 ICD); BRI2C, soluble form; Bri23 peptide (Bri2-23) (ABri23) (C-terminal peptide) (P23 peptide)]	1.40315	0.03642
P78527	PRKDC_HUMAN	DNA-dependent protein kinase catalytic subunit (DNA-PK catalytic subunit) (DNA-PKcs) (EC 2.7.11.1) (DNPK1) (p460)	1.40311	0.02818
Q16795	NDUA9_HUMAN	NADH dehydrogenase [ubiquinone] 1 alpha subcomplex subunit 9, mitochondrial (Complex I-39kD) (CI-39kD) (NADH-ubiquinone oxidoreductase 39 kDa subunit)	1.40272	0.38073
Q9HDC9	APMAP_HUMAN	Adipocyte plasma membrane-associated protein (Protein BSCv)	1.40202	0.00441
Q9H845	ACAD9_HUMAN	Acyl-CoA dehydrogenase family member 9, mitochondrial (ACAD-9) (EC 1.3.99.-)	1.40194	0.20863
P61088	UBE2N_HUMAN	Ubiquitin-conjugating enzyme E2 N (EC 2.3.2.23) (Bendless-like ubiquitin-conjugating enzyme) (E2 ubiquitin-conjugating enzyme N) (Ubc13) (UbcH13) (Ubiquitin carrier protein N) (Ubiquitin-protein ligase N)	1.40035	5.1839e-05
Q9BRT2	UQCC2_HUMAN	Ubiquinol-cytochrome-c reductase complex assembly factor 2 (Breast cancer-associated protein SGA-81M) (Mitochondrial nucleoid factor 1) (Mitochondrial protein M19)	1.39759	0.02891
P06576	ATPB_HUMAN	ATP synthase subunit beta, mitochondrial (EC 3.6.3.14)	1.39646	0.002
P07099	HYEP_HUMAN	Epoxide hydrolase 1 (EC 3.3.2.9) (Epoxide hydratase) (Microsomal epoxide hydrolase)	1.39521	3.7161e-05
Q86VR2	F134C_HUMAN	Protein FAM134C	1.39506	0.00273
P12235	ADT1_HUMAN	ADP/ATP translocase 1 (ADP,ATP carrier protein 1) (ADP,ATP carrier protein, heart/skeletal muscle isoform T1) (Adenine nucleotide translocator 1) (ANT 1) (Solute carrier family 25 member 4)	1.39442	2.9119e-06
Q16891	MIC60_HUMAN	MICOS complex subunit MIC60 (Cell proliferation-inducing gene 4/52 protein) (Mitochondrial inner membrane protein) (Mitofilin) (p87/89)	1.39414	0.04281
P54707	AT12A_HUMAN	Potassium-transporting ATPase alpha chain 2 (EC 3.6.3.10) (Non-gastric H(+)/K(+) ATPase subunit alpha) (Proton pump)	1.39391	0.02919
Q6PI78	TMM65_HUMAN	Transmembrane protein 65	1.39112	0.00069
P17302	CXA1_HUMAN	Gap junction alpha-1 protein (Connexin-43) (Cx43) (Gap junction 43 kDa heart protein)	1.39109	0.15912
P31689	DNJA1_HUMAN	DnaJ homolog subfamily A member 1 (DnaJ protein homolog 2) (HSDJ) (Heat shock 40 kDa protein 4) (Heat shock protein J2) (HSJ-2) (Human DnaJ protein 2) (hDj-2)	1.39089	0.02801
O43674	NDUB5_HUMAN	NADH dehydrogenase [ubiquinone] 1 beta subcomplex subunit 5, mitochondrial (Complex I-SGDH) (CI-SGDH) (NADH-ubiquinone oxidoreductase SGDH subunit)	1.3905	0.07227
Q92930	RAB8B_HUMAN	Ras-related protein Rab-8B	1.3891	0.00152
O14880	MGST3_HUMAN	Microsomal glutathione S-transferase 3 (Microsomal GST-3) (EC 2.5.1.18) (Microsomal GST-III)	1.38898	0.00453
Q8NC54	KCT2_HUMAN	Keratinocyte-associated transmembrane protein 2	1.38786	0.02777
O95182	NDUA7_HUMAN	NADH dehydrogenase [ubiquinone] 1 alpha subcomplex subunit 7 (Complex I-B14.5a) (CI-B14.5a) (NADH-ubiquinone oxidoreductase subunit B14.5a)	1.38786	0.09438
Q16204	CCDC6_HUMAN	Coiled-coil domain-containing protein 6 (Papillary thyroid carcinoma-encoded protein) (Protein H4)	1.38759	0.16753
P49006	MRP_HUMAN	MARCKS-related protein (MARCKS-like protein 1) (Macrophage myristoylated alanine-rich C kinase substrate) (Mac-MARCKS) (MacMARCKS)	1.38737	0.00646
P18827	SDC1_HUMAN	Syndecan-1 (SYND1) (CD antigen CD138)	1.38709	0.00496
Q15393	SF3B3_HUMAN	Splicing factor 3B subunit 3 (Pre-mRNA-splicing factor SF3b 130 kDa subunit) (SF3b130) (STAF130) (Spliceosome-associated protein 130) (SAP 130)	1.38634	0.14358
O75054	IGSF3_HUMAN	Immunoglobulin superfamily member 3 (IgSF3) (Glu-Trp-Ile EWI motif-containing protein 3) (EWI-3)	1.38625	0.34638
Q9H4I9	EMRE_HUMAN	Essential MCU regulator, mitochondrial (Single-pass membrane protein with aspartate-rich tail 1, mitochondrial)	1.38622	0.10313
O43815	STRN_HUMAN	Striatin	1.386	0.3528
P13473	LAMP2_HUMAN	Lysosome-associated membrane glycoprotein 2 (LAMP-2) (Lysosome-associated membrane protein 2) (CD107 antigen-like family member B) (CD antigen CD107b)	1.38582	0.00674
Q9NYF8	BCLF1_HUMAN	Bcl-2-associated transcription factor 1 (Btf)	1.38563	0.02032
Q9Y5X3	SNX5_HUMAN	Sorting nexin-5	1.3852	0.29772
P01130	LDLR_HUMAN	Low-density lipoprotein receptor (LDL receptor)	1.38506	0.11098
Q6YHK3	CD109_HUMAN	CD109 antigen (150 kDa TGF-beta-1-binding protein) (C3 and PZP-like alpha-2-macroglobulin domain-containing protein 7) (Platelet-specific Gov antigen) (p180) (r150) (CD antigen CD109)	1.38451	0.13659
Q07817	B2CL1_HUMAN	Bcl-2-like protein 1 (Bcl2-L-1) (Apoptosis regulator Bcl-X)	1.38414	9.1522e-05
P31943	HNRH1_HUMAN	Heterogeneous nuclear ribonucleoprotein H (hnRNP H) [Cleaved into: Heterogeneous nuclear ribonucleoprotein H, N-terminally processed]	1.38378	0.00818
Q9UKU7	ACAD8_HUMAN	Isobutyryl-CoA dehydrogenase, mitochondrial (EC 1.3.99.-) (Activator-recruited cofactor 42 kDa component) (ARC42) (Acyl-CoA dehydrogenase family member 8) (ACAD-8)	1.38342	0.11422
P62873	GBB1_HUMAN	Guanine nucleotide-binding protein G(I)/G(S)/G(T) subunit beta-1 (Transducin beta chain 1)	1.38206	0.00019
P48637	GSHB_HUMAN	Glutathione synthetase (GSH synthetase) (GSH-S) (EC 6.3.2.3) (Glutathione synthase)	1.38169	0.18732
P61163	ACTZ_HUMAN	Alpha-centractin (Centractin) (ARP1) (Actin-RPV) (Centrosome-associated actin homolog)	1.38046	0.00053
O14828	SCAM3_HUMAN	Secretory carrier-associated membrane protein 3 (Secretory carrier membrane protein 3)	1.38006	8.0814e-05
P60468	SC61B_HUMAN	Protein transport protein Sec61 subunit beta	1.3798	0.00022
P36542	ATPG_HUMAN	ATP synthase subunit gamma, mitochondrial (F-ATPase gamma subunit)	1.37898	0.00235
P61421	VA0D1_HUMAN	V-type proton ATPase subunit d 1 (V-ATPase subunit d 1) (32 kDa accessory protein) (V-ATPase 40 kDa accessory protein) (V-ATPase AC39 subunit) (p39) (Vacuolar proton pump subunit d 1)	1.37814	0.00024
Q969P0	IGSF8_HUMAN	Immunoglobulin superfamily member 8 (IgSF8) (CD81 partner 3) (Glu-Trp-Ile EWI motif-containing protein 2) (EWI-2) (Keratinocytes-associated transmembrane protein 4) (KCT-4) (LIR-D1) (Prostaglandin regulatory-like protein) (PGRL) (CD antigen CD316)	1.37717	0.21498
O75964	ATP5L_HUMAN	ATP synthase subunit g, mitochondrial (ATPase subunit g)	1.37602	0.00021
Q96A26	F162A_HUMAN	Protein FAM162A (E2-induced gene 5 protein) (Growth and transformation-dependent protein) (HGTD-P)	1.37581	2.4971e-08
P10606	COX5B_HUMAN	Cytochrome c oxidase subunit 5B, mitochondrial (Cytochrome c oxidase polypeptide Vb)	1.37473	0.00053
P61086	UBE2K_HUMAN	Ubiquitin-conjugating enzyme E2 K (EC 2.3.2.23) (E2 ubiquitin-conjugating enzyme K) (Huntingtin-interacting protein 2) (HIP-2) (Ubiquitin carrier protein) (Ubiquitin-conjugating enzyme E2-25 kDa) (Ubiquitin-conjugating enzyme E2(25K)) (Ubiquitin-conjugating enzyme E2-25K) (Ubiquitin-protein ligase)	1.37443	0.44525
P61326	MGN_HUMAN	Protein mago nashi homolog	1.37412	0.08471
Q16853	AOC3_HUMAN	Membrane primary amine oxidase (EC 1.4.3.21) (Copper amine oxidase) (HPAO) (Semicarbazide-sensitive amine oxidase) (SSAO) (Vascular adhesion protein 1) (VAP-1)	1.37359	0.04407
P61020	RAB5B_HUMAN	Ras-related protein Rab-5B	1.37358	0.00065
P49368	TCPG_HUMAN	T-complex protein 1 subunit gamma (TCP-1-gamma) (CCT-gamma) (hTRiC5)	1.37304	0.00339
Q08211	DHX9_HUMAN	ATP-dependent RNA helicase A (RHA) (EC 3.6.4.13) (DEAH box protein 9) (Leukophysin) (LKP) (Nuclear DNA helicase II) (NDH II)	1.37281	0.01808
P48047	ATPO_HUMAN	ATP synthase subunit O, mitochondrial (Oligomycin sensitivity conferral protein) (OSCP)	1.37225	0.00157
P84077	ARF1_HUMAN	ADP-ribosylation factor 1	1.37176	0.00051
P20933	ASPG_HUMAN	N(4)-(beta-N-acetylglucosaminyl)-L-asparaginase (EC 3.5.1.26) (Aspartylglucosaminidase) (Glycosylasparaginase) (N4-(N-acetyl-beta-glucosaminyl)-L-asparagine amidase) [Cleaved into: Glycosylasparaginase alpha chain; Glycosylasparaginase beta chain]	1.37172	0.00221
Q8TAA9	VANG1_HUMAN	Vang-like protein 1 (Loop-tail protein 2 homolog) (LPP2) (Strabismus 2) (Van Gogh-like protein 1)	1.37127	0.02402
Q5TBA9	FRY_HUMAN	Protein furry homolog	1.37013	0.35673
P12830	CADH1_HUMAN	Cadherin-1 (CAM 120/80) (Epithelial cadherin) (E-cadherin) (Uvomorulin) (CD antigen CD324) [Cleaved into: E-Cad/CTF1; E-Cad/CTF2; E-Cad/CTF3]	1.36929	0.03075
O75694	NU155_HUMAN	Nuclear pore complex protein Nup155 (155 kDa nucleoporin) (Nucleoporin Nup155)	1.36896	0.19159
Q9P032	NDUF4_HUMAN	NADH dehydrogenase [ubiquinone] 1 alpha subcomplex assembly factor 4 (Hormone-regulated proliferation-associated protein of 20 kDa)	1.36784	0.14378
Q01650	LAT1_HUMAN	Large neutral amino acids transporter small subunit 1 (4F2 light chain) (4F2 LC) (4F2LC) (CD98 light chain) (Integral membrane protein E16) (L-type amino acid transporter 1) (hLAT1) (Solute carrier family 7 member 5) (y+ system cationic amino acid transporter)	1.36644	0.08088
P00846	ATP6_HUMAN	ATP synthase subunit a (F-ATPase protein 6)	1.36614	0.00049
P21912	SDHB_HUMAN	Succinate dehydrogenase [ubiquinone] iron-sulfur subunit, mitochondrial (EC 1.3.5.1) (Iron-sulfur subunit of complex II) (Ip)	1.36378	0.02567
P34913	HYES_HUMAN	Bifunctional epoxide hydrolase 2 [Includes: Cytosolic epoxide hydrolase 2 (CEH) (EC 3.3.2.10) (Epoxide hydratase) (Soluble epoxide hydrolase) (SEH); Lipid-phosphate phosphatase (EC 3.1.3.76)]	1.36337	0.05063
A8MWD9	RUXGL_HUMAN	Putative small nuclear ribonucleoprotein G-like protein 15	1.36325	0.01385
P14174	MIF_HUMAN	Macrophage migration inhibitory factor (MIF) (EC 5.3.2.1) (Glycosylation-inhibiting factor) (GIF) (L-dopachrome isomerase) (L-dopachrome tautomerase) (EC 5.3.3.12) (Phenylpyruvate tautomerase)	1.36263	1.689e-05
Q5XKP0	MIC13_HUMAN	MICOS complex subunit MIC13 (Protein P117)	1.36238	0.06475
P54727	RD23B_HUMAN	UV excision repair protein RAD23 homolog B (HR23B) (hHR23B) (XP-C repair-complementing complex 58 kDa protein) (p58)	1.36135	0.01742
O43399	TPD54_HUMAN	Tumor protein D54 (hD54) (Tumor protein D52-like 2)	1.36008	4.3829e-07
Q99536	VAT1_HUMAN	Synaptic vesicle membrane protein VAT-1 homolog (EC 1.-.-.-)	1.35829	0.00032
Q9C0E8	LNP_HUMAN	Protein lunapark	1.35759	0.02944
Q687X5	STEA4_HUMAN	Metalloreductase STEAP4 (EC 1.16.1.-) (Six-transmembrane epithelial antigen of prostate 4) (SixTransMembrane protein of prostate 2) (Tumor necrosis factor, alpha-induced protein 9)	1.35739	0.24814
Q969X5	ERGI1_HUMAN	Endoplasmic reticulum-Golgi intermediate compartment protein 1 (ER-Golgi intermediate compartment 32 kDa protein) (ERGIC-32)	1.35601	0.07232
Q03252	LMNB2_HUMAN	Lamin-B2	1.35549	0.11773
Q6P9G4	TM154_HUMAN	Transmembrane protein 154	1.35547	0.00379
Q9HAW7	UD17_HUMAN	UDP-glucuronosyltransferase 1-7 (UDPGT 1-7) (UGT1*7) (UGT1-07) (UGT1.7) (EC 2.4.1.17) (UDP-glucuronosyltransferase 1-G) (UGT-1G) (UGT1G) (UDP-glucuronosyltransferase 1A7)	1.35526	0.05881
P05556	ITB1_HUMAN	Integrin beta-1 (Fibronectin receptor subunit beta) (Glycoprotein IIa) (GPIIA) (VLA-4 subunit beta) (CD antigen CD29)	1.35508	7.2556e-05
Q16790	CAH9_HUMAN	Carbonic anhydrase 9 (EC 4.2.1.1) (Carbonate dehydratase IX) (Carbonic anhydrase IX) (CA-IX) (CAIX) (Membrane antigen MN) (P54/58N) (Renal cell carcinoma-associated antigen G250) (RCC-associated antigen G250) (pMW1)	1.35476	0.00755
P13987	CD59_HUMAN	CD59 glycoprotein (1F5 antigen) (20 kDa homologous restriction factor) (HRF-20) (HRF20) (MAC-inhibitory protein) (MAC-IP) (MEM43 antigen) (Membrane attack complex inhibition factor) (MACIF) (Membrane inhibitor of reactive lysis) (MIRL) (Protectin) (CD antigen CD59)	1.35398	4.2714e-05
P55145	MANF_HUMAN	Mesencephalic astrocyte-derived neurotrophic factor (Arginine-rich protein) (Protein ARMET)	1.35318	0.00179
Q53GQ0	DHB12_HUMAN	Very-long-chain 3-oxoacyl-CoA reductase (EC 1.1.1.330) (17-beta-hydroxysteroid dehydrogenase 12) (17-beta-HSD 12) (3-ketoacyl-CoA reductase) (KAR) (Estradiol 17-beta-dehydrogenase 12) (EC 1.1.1.62) (Short chain dehydrogenase/reductase family 12C member 1)	1.35294	0.18391
O43493	TGON2_HUMAN	Trans-Golgi network integral membrane protein 2 (TGN38 homolog) (TGN46) (TGN48) (Trans-Golgi network protein TGN51)	1.3527	0.11116
P20700	LMNB1_HUMAN	Lamin-B1	1.35268	0.00782
P01116	RASK_HUMAN	GTPase KRas (K-Ras 2) (Ki-Ras) (c-K-ras) (c-Ki-ras) [Cleaved into: GTPase KRas, N-terminally processed]	1.35041	0.0138
P21964	COMT_HUMAN	Catechol O-methyltransferase (EC 2.1.1.6)	1.35032	0.41502
P11166	GTR1_HUMAN	Solute carrier family 2, facilitated glucose transporter member 1 (Glucose transporter type 1, erythrocyte/brain) (GLUT-1) (HepG2 glucose transporter)	1.34979	8.3334e-06
Q16629	SRSF7_HUMAN	Serine/arginine-rich splicing factor 7 (Splicing factor 9G8) (Splicing factor, arginine/serine-rich 7)	1.34968	0.00186
O43504	LTOR5_HUMAN	Ragulator complex protein LAMTOR5 (Hepatitis B virus X-interacting protein) (HBV X-interacting protein) (HBX-interacting protein) (Late endosomal/lysosomal adaptor and MAPK and MTOR activator 5)	1.34799	0.00724
P02768	ALBU_HUMAN	Serum albumin	1.34762	0.1959
O43752	STX6_HUMAN	Syntaxin-6	1.34667	0.24445
P55290	CAD13_HUMAN	Cadherin-13 (Heart cadherin) (H-cadherin) (P105) (Truncated cadherin) (T-cad) (T-cadherin)	1.34653	0.00956
Q562R1	ACTBL_HUMAN	Beta-actin-like protein 2 (Kappa-actin)	1.34586	0.02331
P53007	TXTP_HUMAN	Tricarboxylate transport protein, mitochondrial (Citrate transport protein) (CTP) (Solute carrier family 25 member 1) (Tricarboxylate carrier protein)	1.34443	0.00523
P01906	DQA2_HUMAN	HLA class II histocompatibility antigen, DQ alpha 2 chain (DX alpha chain) (HLA class II histocompatibility antigen, DQ(6) alpha chain) (HLA-DQA1) (MHC class II DQA2)	1.34355	0.08304
P68032	ACTC_HUMAN	Actin, alpha cardiac muscle 1 (Alpha-cardiac actin)	1.34311	0.01227
P18859	ATP5J_HUMAN	ATP synthase-coupling factor 6, mitochondrial (ATPase subunit F6)	1.34294	0.05362
O60936	NOL3_HUMAN	Nucleolar protein 3 (Apoptosis repressor with CARD) (Muscle-enriched cytoplasmic protein) (Myp) (Nucleolar protein of 30 kDa) (Nop30)	1.3421	0.08325
Q9UEU0	VTI1B_HUMAN	Vesicle transport through interaction with t-SNAREs homolog 1B (Vesicle transport v-SNARE protein Vti1-like 1) (Vti1-rp1)	1.34183	0.10637
Q16864	VATF_HUMAN	V-type proton ATPase subunit F (V-ATPase subunit F) (V-ATPase 14 kDa subunit) (Vacuolar proton pump subunit F)	1.3416	0.02712
P50570	DYN2_HUMAN	Dynamin-2 (EC 3.6.5.5)	1.34147	0.30633
Q86UP2	KTN1_HUMAN	Kinectin (CG-1 antigen) (Kinesin receptor)	1.34045	0.01286
P61225	RAP2B_HUMAN	Ras-related protein Rap-2b	1.34	0.00201
P50336	PPOX_HUMAN	Protoporphyrinogen oxidase (PPO) (EC 1.3.3.4)	1.3392	0.03357
Q9UI14	PRAF1_HUMAN	Prenylated Rab acceptor protein 1 (PRA1 family protein 1)	1.33891	0.00806
P17050	NAGAB_HUMAN	Alpha-N-acetylgalactosaminidase (EC 3.2.1.49) (Alpha-galactosidase B)	1.33788	0.44263
P08670	VIME_HUMAN	Vimentin	1.33748	0.16609
P07919	QCR6_HUMAN	Cytochrome b-c1 complex subunit 6, mitochondrial (Complex III subunit 6) (Complex III subunit VIII) (Cytochrome c1 non-heme 11 kDa protein) (Mitochondrial hinge protein) (Ubiquinol-cytochrome c reductase complex 11 kDa protein)	1.33385	0.02314
P13284	GILT_HUMAN	Gamma-interferon-inducible lysosomal thiol reductase (EC 1.8.-.-) (Gamma-interferon-inducible protein IP-30) (Legumaturain)	1.33301	0.00315
O00399	DCTN6_HUMAN	Dynactin subunit 6 (Dynactin subunit p27) (Protein WS-3)	1.33195	0.0846
P62745	RHOB_HUMAN	Rho-related GTP-binding protein RhoB (Rho cDNA clone 6) (h6)	1.33161	0.04255
Q9UHQ4	BAP29_HUMAN	B-cell receptor-associated protein 29 (BCR-associated protein 29) (Bap29)	1.33126	0.05814
P63220	RS21_HUMAN	40S ribosomal protein S21	1.33107	0.00437
O95208	EPN2_HUMAN	Epsin-2 (EPS-15-interacting protein 2)	1.32978	0.10369
Q9UBQ7	GRHPR_HUMAN	Glyoxylate reductase/hydroxypyruvate reductase (EC 1.1.1.79) (EC 1.1.1.81)	1.32917	0.02085
P09382	LEG1_HUMAN	Galectin-1 (Gal-1) (14 kDa laminin-binding protein) (HLBP14) (14 kDa lectin) (Beta-galactoside-binding lectin L-14-I) (Galaptin) (HBL) (HPL) (Lactose-binding lectin 1) (Lectin galactoside-binding soluble 1) (Putative MAPK-activating protein PM12) (S-Lac lectin 1)	1.32905	0.00637
P52566	GDIR2_HUMAN	Rho GDP-dissociation inhibitor 2 (Rho GDI 2) (Ly-GDI) (Rho-GDI beta)	1.32875	0.02595
P11021	GRP78_HUMAN	78 kDa glucose-regulated protein (GRP-78) (Endoplasmic reticulum lumenal Ca(2+)-binding protein grp78) (Heat shock 70 kDa protein 5) (Immunoglobulin heavy chain-binding protein) (BiP)	1.32769	0.00011
P24752	THIL_HUMAN	Acetyl-CoA acetyltransferase, mitochondrial (EC 2.3.1.9) (Acetoacetyl-CoA thiolase) (T2)	1.32658	0.17062
P25705	ATPA_HUMAN	ATP synthase subunit alpha, mitochondrial	1.32426	0.00285
P47985	UCRI_HUMAN	Cytochrome b-c1 complex subunit Rieske, mitochondrial (EC 1.10.2.2) (Complex III subunit 5) (Cytochrome b-c1 complex subunit 5) (Rieske iron-sulfur protein) (RISP) (Ubiquinol-cytochrome c reductase iron-sulfur subunit) [Cleaved into: Cytochrome b-c1 complex subunit 11 (Complex III subunit IX) (Ubiquinol-cytochrome c reductase 8 kDa protein)]	1.32421	0.01597
Q96GC9	VMP1_HUMAN	Vacuole membrane protein 1 (Transmembrane protein 49)	1.32419	0.0589
P61106	RAB14_HUMAN	Ras-related protein Rab-14	1.32414	0.00503
Q15041	AR6P1_HUMAN	ADP-ribosylation factor-like protein 6-interacting protein 1 (ARL-6-interacting protein 1) (Aip-1)	1.3223	0.00111
Q01082	SPTB2_HUMAN	Spectrin beta chain, non-erythrocytic 1 (Beta-II spectrin) (Fodrin beta chain) (Spectrin, non-erythroid beta chain 1)	1.32215	0.04168
P27695	APEX1_HUMAN	DNA-(apurinic or apyrimidinic site) lyase (EC 3.1.-.-) (EC 4.2.99.18) (APEX nuclease) (APEN) (Apurinic-apyrimidinic endonuclease 1) (AP endonuclease 1) (APE-1) (REF-1) (Redox factor-1) [Cleaved into: DNA-(apurinic or apyrimidinic site) lyase, mitochondrial]	1.32175	0.11156
O00231	PSD11_HUMAN	26S proteasome non-ATPase regulatory subunit 11 (26S proteasome regulatory subunit RPN6) (26S proteasome regulatory subunit S9) (26S proteasome regulatory subunit p44.5)	1.32141	0.33929
P67870	CSK2B_HUMAN	Casein kinase II subunit beta (CK II beta) (Phosvitin) (Protein G5a)	1.32013	0.01788
O00159	MYO1C_HUMAN	Unconventional myosin-Ic (Myosin I beta) (MMI-beta) (MMIb)	1.31846	0.25238
Q9ULK5	VANG2_HUMAN	Vang-like protein 2 (Loop-tail protein 1 homolog) (Strabismus 1) (Van Gogh-like protein 2)	1.31783	0.14892
P06865	HEXA_HUMAN	Beta-hexosaminidase subunit alpha (EC 3.2.1.52) (Beta-N-acetylhexosaminidase subunit alpha) (Hexosaminidase subunit A) (N-acetyl-beta-glucosaminidase subunit alpha)	1.31779	0.00161
Q04760	LGUL_HUMAN	Lactoylglutathione lyase (EC 4.4.1.5) (Aldoketomutase) (Glyoxalase I) (Glx I) (Ketone-aldehyde mutase) (Methylglyoxalase) (S-D-lactoylglutathione methylglyoxal lyase)	1.31712	0.00042
Q14166	TTL12_HUMAN	Tubulin--tyrosine ligase-like protein 12	1.31669	0.55705
P09651	ROA1_HUMAN	Heterogeneous nuclear ribonucleoprotein A1 (hnRNP A1) (Helix-destabilizing protein) (Single-strand RNA-binding protein) (hnRNP core protein A1) [Cleaved into: Heterogeneous nuclear ribonucleoprotein A1, N-terminally processed]	1.31634	0.45154
Q7L523	RRAGA_HUMAN	Ras-related GTP-binding protein A (Rag A) (RagA) (Adenovirus E3 14.7 kDa-interacting protein 1) (FIP-1)	1.31596	0.40619
P82909	RT36_HUMAN	28S ribosomal protein S36, mitochondrial (MRP-S36) (S36mt)	1.31439	0.29291
O43390	HNRPR_HUMAN	Heterogeneous nuclear ribonucleoprotein R (hnRNP R)	1.31276	0.04114
Q02978	M2OM_HUMAN	Mitochondrial 2-oxoglutarate/malate carrier protein (OGCP) (Solute carrier family 25 member 11)	1.31048	0.02735
Q07065	CKAP4_HUMAN	Cytoskeleton-associated protein 4 (63-kDa cytoskeleton-linking membrane protein) (Climp-63) (p63)	1.31019	0.20708
Q9P2F8	SI1L2_HUMAN	Signal-induced proliferation-associated 1-like protein 2 (SIPA1-like protein 2)	1.30936	0.01471
Q8N8Y2	VA0D2_HUMAN	V-type proton ATPase subunit d 2 (V-ATPase subunit d 2) (Vacuolar proton pump subunit d 2)	1.30889	0.1168
O95147	DUS14_HUMAN	Dual specificity protein phosphatase 14 (EC 3.1.3.16) (EC 3.1.3.48) (MKP-1-like protein tyrosine phosphatase) (MKP-L) (Mitogen-activated protein kinase phosphatase 6) (MAP kinase phosphatase 6) (MKP-6)	1.30586	0.16442
Q5SZL2	CE85L_HUMAN	Centrosomal protein of 85 kDa-like (Serologically defined breast cancer antigen NY-BR-15)	1.30537	0.04621
Q9H3N1	TMX1_HUMAN	Thioredoxin-related transmembrane protein 1 (Thioredoxin domain-containing protein 1) (Transmembrane Trx-related protein)	1.30502	0.02356
P30511	HLAF_HUMAN	HLA class I histocompatibility antigen, alpha chain F (CDA12) (HLA F antigen) (Leukocyte antigen F) (MHC class I antigen F)	1.30409	0.1193
O75381	PEX14_HUMAN	Peroxisomal membrane protein PEX14 (PTS1 receptor-docking protein) (Peroxin-14) (Peroxisomal membrane anchor protein PEX14)	1.30405	0.02291
O96000	NDUBA_HUMAN	NADH dehydrogenase [ubiquinone] 1 beta subcomplex subunit 10 (Complex I-PDSW) (CI-PDSW) (NADH-ubiquinone oxidoreductase PDSW subunit)	1.30349	0.00636
Q16851	UGPA_HUMAN	UTP--glucose-1-phosphate uridylyltransferase (EC 2.7.7.9) (UDP-glucose pyrophosphorylase) (UDPGP) (UGPase)	1.30315	0.00243
Q9BUL8	PDC10_HUMAN	Programmed cell death protein 10 (Cerebral cavernous malformations 3 protein) (TF-1 cell apoptosis-related protein 15)	1.30227	0.00124
P28845	DHI1_HUMAN	Corticosteroid 11-beta-dehydrogenase isozyme 1 (EC 1.1.1.146) (11-beta-hydroxysteroid dehydrogenase 1) (11-DH) (11-beta-HSD1) (Short chain dehydrogenase/reductase family 26C member 1)	1.30113	0.52516
P06756	ITAV_HUMAN	Integrin alpha-V (Vitronectin receptor subunit alpha) (CD antigen CD51) [Cleaved into: Integrin alpha-V heavy chain; Integrin alpha-V light chain]	1.29982	0.00627
Q14919	NC2A_HUMAN	Dr1-associated corepressor (Dr1-associated protein 1) (Negative cofactor 2-alpha) (NC2-alpha)	1.29918	0.13688
Q86VP6	CAND1_HUMAN	Cullin-associated NEDD8-dissociated protein 1 (Cullin-associated and neddylation-dissociated protein 1) (TBP-interacting protein of 120 kDa A) (TBP-interacting protein 120A) (p120 CAND1)	1.29908	0.02159
P22695	QCR2_HUMAN	Cytochrome b-c1 complex subunit 2, mitochondrial (Complex III subunit 2) (Core protein II) (Ubiquinol-cytochrome-c reductase complex core protein 2)	1.29799	0.00852
P62314	SMD1_HUMAN	Small nuclear ribonucleoprotein Sm D1 (Sm-D1) (Sm-D autoantigen) (snRNP core protein D1)	1.29708	0.18432
P17980	PRS6A_HUMAN	26S protease regulatory subunit 6A (26S proteasome AAA-ATPase subunit RPT5) (Proteasome 26S subunit ATPase 3) (Proteasome subunit P50) (Tat-binding protein 1) (TBP-1)	1.297	0.01411
P06703	S10A6_HUMAN	Protein S100-A6 (Calcyclin) (Growth factor-inducible protein 2A9) (MLN 4) (Prolactin receptor-associated protein) (PRA) (S100 calcium-binding protein A6)	1.29674	0.02262
Q09666	AHNK_HUMAN	Neuroblast differentiation-associated protein AHNAK (Desmoyokin)	1.29541	0.0262
Q9H0U4	RAB1B_HUMAN	Ras-related protein Rab-1B	1.29525	0.00392
Q9H0E2	TOLIP_HUMAN	Toll-interacting protein	1.29429	0.07
Q9P0L0	VAPA_HUMAN	Vesicle-associated membrane protein-associated protein A (VAMP-A) (VAMP-associated protein A) (VAP-A) (33 kDa VAMP-associated protein) (VAP-33)	1.29277	0.08007
P51809	VAMP7_HUMAN	Vesicle-associated membrane protein 7 (VAMP-7) (Synaptobrevin-like protein 1) (Tetanus-insensitive VAMP) (Ti-VAMP)	1.29257	0.30693
Q8NF91	SYNE1_HUMAN	Nesprin-1 (Enaptin) (Myocyte nuclear envelope protein 1) (Myne-1) (Nuclear envelope spectrin repeat protein 1) (Synaptic nuclear envelope protein 1) (Syne-1)	1.2924	0.29112
Q9UIQ6	LCAP_HUMAN	Leucyl-cystinyl aminopeptidase (Cystinyl aminopeptidase) (EC 3.4.11.3) (Insulin-regulated membrane aminopeptidase) (Insulin-responsive aminopeptidase) (IRAP) (Oxytocinase) (OTase) (Placental leucine aminopeptidase) (P-LAP) [Cleaved into: Leucyl-cystinyl aminopeptidase, pregnancy serum form]	1.29223	0.03241
P09110	THIK_HUMAN	3-ketoacyl-CoA thiolase, peroxisomal (EC 2.3.1.16) (Acetyl-CoA acyltransferase) (Beta-ketothiolase) (Peroxisomal 3-oxoacyl-CoA thiolase)	1.29222	1.5053e-06
Q9UDW1	QCR9_HUMAN	Cytochrome b-c1 complex subunit 9 (Complex III subunit 9) (Complex III subunit X) (Cytochrome c1 non-heme 7 kDa protein) (Ubiquinol-cytochrome c reductase complex 7.2 kDa protein)	1.29192	0.00106
Q5RI15	COX20_HUMAN	Cytochrome c oxidase protein 20 homolog	1.29056	4.8322e-05
Q9NZJ6	COQ3_HUMAN	Ubiquinone biosynthesis O-methyltransferase, mitochondrial (3-demethylubiquinol 3-O-methyltransferase) (EC 2.1.1.64) (Polyprenyldihydroxybenzoate methyltransferase) (EC 2.1.1.114)	1.28904	0.01114
Q8TCT8	SPP2A_HUMAN	Signal peptide peptidase-like 2A (SPP-like 2A) (SPPL2a) (EC 3.4.23.-) (Intramembrane protease 3) (IMP-3) (Presenilin-like protein 2)	1.28899	0.02961
P36957	ODO2_HUMAN	Dihydrolipoyllysine-residue succinyltransferase component of 2-oxoglutarate dehydrogenase complex, mitochondrial (EC 2.3.1.61) (2-oxoglutarate dehydrogenase complex component E2) (OGDC-E2) (Dihydrolipoamide succinyltransferase component of 2-oxoglutarate dehydrogenase complex) (E2K)	1.28869	0.21109
P17612	KAPCA_HUMAN	cAMP-dependent protein kinase catalytic subunit alpha (PKA C-alpha) (EC 2.7.11.11)	1.28857	0.03551
Q9NZM1	MYOF_HUMAN	Myoferlin (Fer-1-like protein 3)	1.28856	0.04389
Q9UM54	MYO6_HUMAN	Unconventional myosin-VI (Unconventional myosin-6)	1.28843	0.1975
O60831	PRAF2_HUMAN	PRA1 family protein 2	1.28659	0.10114
O95297	MPZL1_HUMAN	Myelin protein zero-like protein 1 (Protein zero-related)	1.28649	0.06974
P61221	ABCE1_HUMAN	ATP-binding cassette sub-family E member 1 (2'-5'-oligoadenylate-binding protein) (HuHP68) (RNase L inhibitor) (Ribonuclease 4 inhibitor) (RNS4I)	1.28635	0.31347
Q92600	RCD1_HUMAN	Cell differentiation protein RCD1 homolog (Rcd-1) (CCR4-NOT transcription complex subunit 9)	1.28446	0.31711
P62333	PRS10_HUMAN	26S protease regulatory subunit 10B (26S proteasome AAA-ATPase subunit RPT4) (Proteasome 26S subunit ATPase 6) (Proteasome subunit p42)	1.28365	0.26388
O75342	LX12B_HUMAN	Arachidonate 12-lipoxygenase, 12R-type (12R-LOX) (12R-lipoxygenase) (EC 1.13.11.-) (Epidermis-type lipoxygenase 12)	1.2832	0.00074
P51649	SSDH_HUMAN	Succinate-semialdehyde dehydrogenase, mitochondrial (EC 1.2.1.24) (Aldehyde dehydrogenase family 5 member A1) (NAD(+)-dependent succinic semialdehyde dehydrogenase)	1.28252	0.30752
Q9P2X0	DPM3_HUMAN	Dolichol-phosphate mannosyltransferase subunit 3 (Dolichol-phosphate mannose synthase subunit 3) (DPM synthase subunit 3) (Dolichyl-phosphate beta-D-mannosyltransferase subunit 3) (Mannose-P-dolichol synthase subunit 3) (MPD synthase subunit 3) (Prostin-1)	1.28243	0.02493
Q03001	DYST_HUMAN	Dystonin (230 kDa bullous pemphigoid antigen) (230/240 kDa bullous pemphigoid antigen) (Bullous pemphigoid antigen 1) (BPA) (Bullous pemphigoid antigen) (Dystonia musculorum protein) (Hemidesmosomal plaque protein)	1.28085	0.47242
P01040	CYTA_HUMAN	Cystatin-A (Cystatin-AS) (Stefin-A) [Cleaved into: Cystatin-A, N-terminally processed]	1.28068	0.06635
P07384	CAN1_HUMAN	Calpain-1 catalytic subunit (EC 3.4.22.52) (Calcium-activated neutral proteinase 1) (CANP 1) (Calpain mu-type) (Calpain-1 large subunit) (Cell proliferation-inducing gene 30 protein) (Micromolar-calpain) (muCANP)	1.27945	0.05541
Q9UFN0	NPS3A_HUMAN	Protein NipSnap homolog 3A (NipSnap3A) (Protein NipSnap homolog 4) (NipSnap4) (Target for Salmonella secreted protein C) (TassC)	1.27866	0.01973
P20810	ICAL_HUMAN	Calpastatin (Calpain inhibitor) (Sperm BS-17 component)	1.27768	0.02691
P24534	EF1B_HUMAN	Elongation factor 1-beta (EF-1-beta)	1.27752	0.16018
P35222	CTNB1_HUMAN	Catenin beta-1 (Beta-catenin)	1.27725	0.10673
Q99816	TS101_HUMAN	Tumor susceptibility gene 101 protein (ESCRT-I complex subunit TSG101)	1.27658	0.50662
O43808	PM34_HUMAN	Peroxisomal membrane protein PMP34 (34 kDa peroxisomal membrane protein) (Solute carrier family 25 member 17)	1.27577	0.08716
Q7Z5G4	GOGA7_HUMAN	Golgin subfamily A member 7 (Golgi complex-associated protein of 16 kDa)	1.27554	0.34626
P40227	TCPZ_HUMAN	T-complex protein 1 subunit zeta (TCP-1-zeta) (Acute morphine dependence-related protein 2) (CCT-zeta-1) (HTR3) (Tcp20)	1.27532	0.00179
P54709	AT1B3_HUMAN	Sodium/potassium-transporting ATPase subunit beta-3 (Sodium/potassium-dependent ATPase subunit beta-3) (ATPB-3) (CD antigen CD298)	1.27491	1.657e-05
Q6UW78	UQCC3_HUMAN	Ubiquinol-cytochrome-c reductase complex assembly factor 3 (Assembly factor CBP4 homolog)	1.27445	0.1779
P63000	RAC1_HUMAN	Ras-related C3 botulinum toxin substrate 1 (Cell migration-inducing gene 5 protein) (Ras-like protein TC25) (p21-Rac1)	1.27436	0.0022
Q9Y6H1	CHCH2_HUMAN	Coiled-coil-helix-coiled-coil-helix domain-containing protein 2 (Aging-associated gene 10 protein) (HCV NS2 trans-regulated protein) (NS2TP)	1.2731	0.17755
P01903	DRA_HUMAN	HLA class II histocompatibility antigen, DR alpha chain (MHC class II antigen DRA)	1.27287	0.12278
P06744	G6PI_HUMAN	Glucose-6-phosphate isomerase (GPI) (EC 5.3.1.9) (Autocrine motility factor) (AMF) (Neuroleukin) (NLK) (Phosphoglucose isomerase) (PGI) (Phosphohexose isomerase) (PHI) (Sperm antigen 36) (SA-36)	1.27124	0.04547
Q9Y3D7	TIM16_HUMAN	Mitochondrial import inner membrane translocase subunit TIM16 (Mitochondria-associated granulocyte macrophage CSF-signaling molecule) (Presequence translocated-associated motor subunit PAM16)	1.27101	0.14591
Q15223	PVRL1_HUMAN	Nectin-1 (Herpes virus entry mediator C) (Herpesvirus entry mediator C) (HveC) (Herpesvirus Ig-like receptor) (HIgR) (Poliovirus receptor-related protein 1) (CD antigen CD111)	1.2703	0.35493
P09960	LKHA4_HUMAN	Leukotriene A-4 hydrolase (LTA-4 hydrolase) (EC 3.3.2.6) (Leukotriene A(4) hydrolase)	1.26813	0.20807
O75947	ATP5H_HUMAN	ATP synthase subunit d, mitochondrial (ATPase subunit d)	1.26796	0.00317
P51888	PRELP_HUMAN	Prolargin (Proline-arginine-rich end leucine-rich repeat protein)	1.26732	0.03418
Q8NBS9	TXND5_HUMAN	Thioredoxin domain-containing protein 5 (Endoplasmic reticulum resident protein 46) (ER protein 46) (ERp46) (Thioredoxin-like protein p46)	1.26602	0.09988
P07910	HNRPC_HUMAN	Heterogeneous nuclear ribonucleoproteins C1/C2 (hnRNP C1/C2)	1.26498	0.51078
O14744	ANM5_HUMAN	Protein arginine N-methyltransferase 5 (EC 2.1.1.-) (72 kDa ICln-binding protein) (Histone-arginine N-methyltransferase PRMT5) (EC 2.1.1.125) (Jak-binding protein 1) (Shk1 kinase-binding protein 1 homolog) (SKB1 homolog) (SKB1Hs) [Cleaved into: Protein arginine N-methyltransferase 5, N-terminally processed]	1.26363	0.49433
Q9HCY8	S10AE_HUMAN	Protein S100-A14 (S100 calcium-binding protein A14) (S114)	1.26322	0.01015
Q96LJ7	DHRS1_HUMAN	Dehydrogenase/reductase SDR family member 1 (EC 1.1.-.-) (Short chain dehydrogenase/reductase family 19C member 1)	1.26302	0.0044
P09661	RU2A_HUMAN	U2 small nuclear ribonucleoprotein A' (U2 snRNP A')	1.26219	0.18648
Q01658	NC2B_HUMAN	Protein Dr1 (Down-regulator of transcription 1) (Negative cofactor 2-beta) (NC2-beta) (TATA-binding protein-associated phosphoprotein)	1.26056	0.31457
Q99832	TCPH_HUMAN	T-complex protein 1 subunit eta (TCP-1-eta) (CCT-eta) (HIV-1 Nef-interacting protein) [Cleaved into: T-complex protein 1 subunit eta, N-terminally processed]	1.26002	0.00985
Q9HC38	GLOD4_HUMAN	Glyoxalase domain-containing protein 4	1.25828	0.18077
P57088	TMM33_HUMAN	Transmembrane protein 33 (Protein DB83)	1.25741	0.00052
P28070	PSB4_HUMAN	Proteasome subunit beta type-4 (EC 3.4.25.1) (26 kDa prosomal protein) (HsBPROS26) (PROS-26) (Macropain beta chain) (Multicatalytic endopeptidase complex beta chain) (Proteasome beta chain) (Proteasome chain 3) (HsN3)	1.2563	0.47994
P02675	FIBB_HUMAN	Fibrinogen beta chain [Cleaved into: Fibrinopeptide B; Fibrinogen beta chain]	1.25586	0.06802
Q9HB90	RRAGC_HUMAN	Ras-related GTP-binding protein C (Rag C) (RagC) (GTPase-interacting protein 2) (TIB929)	1.2558	0.04328
P11117	PPAL_HUMAN	Lysosomal acid phosphatase (LAP) (EC 3.1.3.2)	1.25493	0.13327
P16989	YBOX3_HUMAN	Y-box-binding protein 3 (Cold shock domain-containing protein A) (DNA-binding protein A) (Single-strand DNA-binding protein NF-GMB)	1.25467	0.11238
Q96DT5	DYH11_HUMAN	Dynein heavy chain 11, axonemal (Axonemal beta dynein heavy chain 11) (Ciliary dynein heavy chain 11)	1.25457	0.31834
Q01814	AT2B2_HUMAN	Plasma membrane calcium-transporting ATPase 2 (PMCA2) (EC 3.6.3.8) (Plasma membrane calcium ATPase isoform 2) (Plasma membrane calcium pump isoform 2)	1.25444	0.18152
Q969X1	LFG3_HUMAN	Protein lifeguard 3 (Protein RECS1 homolog) (Transmembrane BAX inhibitor motif-containing protein 1)	1.25255	0.05581
Q9Y265	RUVB1_HUMAN	RuvB-like 1 (EC 3.6.4.12) (49 kDa TATA box-binding protein-interacting protein) (49 kDa TBP-interacting protein) (54 kDa erythrocyte cytosolic protein) (ECP-54) (INO80 complex subunit H) (Nuclear matrix protein 238) (NMP 238) (Pontin 52) (TIP49a) (TIP60-associated protein 54-alpha) (TAP54-alpha)	1.25189	0.1075
Q8WUY1	THEM6_HUMAN	Protein THEM6 (Mesenchymal stem cell protein DSCD75) (Thioesterase superfamily member 6)	1.25184	0.0553
Q15800	MSMO1_HUMAN	Methylsterol monooxygenase 1 (EC 1.14.13.72) (C-4 methylsterol oxidase)	1.25143	0.001
Q96QR8	PURB_HUMAN	Transcriptional activator protein Pur-beta (Purine-rich element-binding protein B)	1.25121	0.09222
Q16720	AT2B3_HUMAN	Plasma membrane calcium-transporting ATPase 3 (PMCA3) (EC 3.6.3.8) (Plasma membrane calcium ATPase isoform 3) (Plasma membrane calcium pump isoform 3)	1.251	0.31041
P20340	RAB6A_HUMAN	Ras-related protein Rab-6A (Rab-6)	1.25064	0.01247
P43304	GPDM_HUMAN	Glycerol-3-phosphate dehydrogenase, mitochondrial (GPD-M) (GPDH-M) (EC 1.1.5.3) (mtGPD)	1.25052	0.08306
P62995	TRA2B_HUMAN	Transformer-2 protein homolog beta (TRA-2 beta) (TRA2-beta) (hTRA2-beta) (Splicing factor, arginine/serine-rich 10) (Transformer-2 protein homolog B)	1.24979	0.05013
P04080	CYTB_HUMAN	Cystatin-B (CPI-B) (Liver thiol proteinase inhibitor) (Stefin-B)	1.24878	0.04485
P52907	CAZA1_HUMAN	F-actin-capping protein subunit alpha-1 (CapZ alpha-1)	1.24848	0.04527
O14745	NHRF1_HUMAN	Na(+)/H(+) exchange regulatory cofactor NHE-RF1 (NHERF-1) (Ezrin-radixin-moesin-binding phosphoprotein 50) (EBP50) (Regulatory cofactor of Na(+)/H(+) exchanger) (Sodium-hydrogen exchanger regulatory factor 1) (Solute carrier family 9 isoform A3 regulatory factor 1)	1.24777	0.15193
P56134	ATPK_HUMAN	ATP synthase subunit f, mitochondrial	1.24677	0.01923
P55884	EIF3B_HUMAN	Eukaryotic translation initiation factor 3 subunit B (eIF3b) (Eukaryotic translation initiation factor 3 subunit 9) (Prt1 homolog) (hPrt1) (eIF-3-eta) (eIF3 p110) (eIF3 p116)	1.2463	0.14613
Q07955	SRSF1_HUMAN	Serine/arginine-rich splicing factor 1 (Alternative-splicing factor 1) (ASF-1) (Splicing factor, arginine/serine-rich 1) (pre-mRNA-splicing factor SF2, P33 subunit)	1.24562	0.12968
P17661	DESM_HUMAN	Desmin	1.24453	0.12025
P10253	LYAG_HUMAN	Lysosomal alpha-glucosidase (EC 3.2.1.20) (Acid maltase) (Aglucosidase alfa) [Cleaved into: 76 kDa lysosomal alpha-glucosidase; 70 kDa lysosomal alpha-glucosidase]	1.24443	0.49234
Q92747	ARC1A_HUMAN	Actin-related protein 2/3 complex subunit 1A (SOP2-like protein)	1.24342	0.16649
P51659	DHB4_HUMAN	Peroxisomal multifunctional enzyme type 2 (MFE-2) (17-beta-hydroxysteroid dehydrogenase 4) (17-beta-HSD 4) (D-bifunctional protein) (DBP) (Multifunctional protein 2) (MPF-2) (Short chain dehydrogenase/reductase family 8C member 1) [Cleaved into: (3R)-hydroxyacyl-CoA dehydrogenase (EC 1.1.1.n12); Enoyl-CoA hydratase 2 (EC 4.2.1.107) (EC 4.2.1.119) (3-alpha,7-alpha,12-alpha-trihydroxy-5-beta-choles…	1.24313	0.03981
Q96HE7	ERO1A_HUMAN	ERO1-like protein alpha (ERO1-L) (ERO1-L-alpha) (EC 1.8.4.-) (Endoplasmic oxidoreductin-1-like protein) (Endoplasmic reticulum oxidoreductase alpha) (Oxidoreductin-1-L-alpha)	1.24289	0.07181
Q14247	SRC8_HUMAN	Src substrate cortactin (Amplaxin) (Oncogene EMS1)	1.24288	0.18171
Q9UHA4	LTOR3_HUMAN	Ragulator complex protein LAMTOR3 (Late endosomal/lysosomal adaptor and MAPK and MTOR activator 3) (MEK-binding partner 1) (Mp1) (Mitogen-activated protein kinase kinase 1-interacting protein 1) (Mitogen-activated protein kinase scaffold protein 1)	1.2427	0.10835
P15104	GLNA_HUMAN	Glutamine synthetase (GS) (EC 6.3.1.2) (Glutamate decarboxylase) (EC 4.1.1.15) (Glutamate--ammonia ligase)	1.24269	0.52582
P31947	1433S_HUMAN	14-3-3 protein sigma (Epithelial cell marker protein 1) (Stratifin)	1.24215	0.00653
Q96ND0	F210A_HUMAN	Protein FAM210A	1.24127	0.04503
O15126	SCAM1_HUMAN	Secretory carrier-associated membrane protein 1 (Secretory carrier membrane protein 1)	1.24081	0.26805
P49755	TMEDA_HUMAN	Transmembrane emp24 domain-containing protein 10 (21 kDa transmembrane-trafficking protein) (S31III125) (S31I125) (Tmp-21-I) (Transmembrane protein Tmp21) (p23) (p24 family protein delta-1) (p24delta1) (p24delta)	1.24064	0.00472
Q9Y639	NPTN_HUMAN	Neuroplastin (Stromal cell-derived receptor 1) (SDR-1)	1.23992	0.02573
P02765	FETUA_HUMAN	Alpha-2-HS-glycoprotein (Alpha-2-Z-globulin) (Ba-alpha-2-glycoprotein) (Fetuin-A) [Cleaved into: Alpha-2-HS-glycoprotein chain A; Alpha-2-HS-glycoprotein chain B]	1.23976	0.05186
Q6IAA8	LTOR1_HUMAN	Ragulator complex protein LAMTOR1 (Late endosomal/lysosomal adaptor and MAPK and MTOR activator 1) (Lipid raft adaptor protein p18) (Protein associated with DRMs and endosomes) (p27Kip1-releasing factor from RhoA) (p27RF-Rho)	1.23947	0.01354
P49419	AL7A1_HUMAN	Alpha-aminoadipic semialdehyde dehydrogenase (Alpha-AASA dehydrogenase) (EC 1.2.1.31) (Aldehyde dehydrogenase family 7 member A1) (EC 1.2.1.3) (Antiquitin-1) (Betaine aldehyde dehydrogenase) (EC 1.2.1.8) (Delta1-piperideine-6-carboxylate dehydrogenase) (P6c dehydrogenase)	1.2394	0.05285
P61026	RAB10_HUMAN	Ras-related protein Rab-10	1.23916	0.01219
Q15286	RAB35_HUMAN	Ras-related protein Rab-35 (GTP-binding protein RAY) (Ras-related protein Rab-1C)	1.23897	0.01158
P42126	ECI1_HUMAN	Enoyl-CoA delta isomerase 1, mitochondrial (EC 5.3.3.8) (3,2-trans-enoyl-CoA isomerase) (Delta(3),Delta(2)-enoyl-CoA isomerase) (D3,D2-enoyl-CoA isomerase) (Dodecenoyl-CoA isomerase)	1.23892	0.11238
Q9NZN4	EHD2_HUMAN	EH domain-containing protein 2 (PAST homolog 2)	1.23834	0.24699
P27701	CD82_HUMAN	CD82 antigen (C33 antigen) (IA4) (Inducible membrane protein R2) (Metastasis suppressor Kangai-1) (Suppressor of tumorigenicity 6 protein) (Tetraspanin-27) (Tspan-27) (CD antigen CD82)	1.23831	0.05479
O95470	SGPL1_HUMAN	Sphingosine-1-phosphate lyase 1 (S1PL) (SP-lyase 1) (SPL 1) (hSPL) (EC 4.1.2.27) (Sphingosine-1-phosphate aldolase)	1.23804	0.13304
P07741	APT_HUMAN	Adenine phosphoribosyltransferase (APRT) (EC 2.4.2.7)	1.23627	0.01825
Q00169	PIPNA_HUMAN	Phosphatidylinositol transfer protein alpha isoform (PI-TP-alpha) (PtdIns transfer protein alpha) (PtdInsTP alpha)	1.23622	0.09474
Q9NYL9	TMOD3_HUMAN	Tropomodulin-3 (Ubiquitous tropomodulin) (U-Tmod)	1.23583	0.08166
P56378	68MP_HUMAN	6.8 kDa mitochondrial proteolipid	1.23503	0.00516
Q13243	SRSF5_HUMAN	Serine/arginine-rich splicing factor 5 (Delayed-early protein HRS) (Pre-mRNA-splicing factor SRP40) (Splicing factor, arginine/serine-rich 5)	1.23252	0.01974
P32119	PRDX2_HUMAN	Peroxiredoxin-2 (EC 1.11.1.15) (Natural killer cell-enhancing factor B) (NKEF-B) (PRP) (Thiol-specific antioxidant protein) (TSA) (Thioredoxin peroxidase 1) (Thioredoxin-dependent peroxide reductase 1)	1.2324	0.02474
O94919	ENDD1_HUMAN	Endonuclease domain-containing 1 protein (EC 3.1.30.-)	1.23227	0.02128
P13861	KAP2_HUMAN	cAMP-dependent protein kinase type II-alpha regulatory subunit	1.23217	0.29465
P09622	DLDH_HUMAN	Dihydrolipoyl dehydrogenase, mitochondrial (EC 1.8.1.4) (Dihydrolipoamide dehydrogenase) (Glycine cleavage system L protein)	1.23128	0.11677
P13929	ENOB_HUMAN	Beta-enolase (EC 4.2.1.11) (2-phospho-D-glycerate hydro-lyase) (Enolase 3) (Muscle-specific enolase) (MSE) (Skeletal muscle enolase)	1.23118	0.01476
P30838	AL3A1_HUMAN	Aldehyde dehydrogenase, dimeric NADP-preferring (EC 1.2.1.5) (ALDHIII) (Aldehyde dehydrogenase 3) (Aldehyde dehydrogenase family 3 member A1)	1.23112	0.15806
Q96M27	PRRC1_HUMAN	Protein PRRC1 (Proline-rich and coiled-coil-containing protein 1)	1.23103	0.11259
P23219	PGH1_HUMAN	Prostaglandin G/H synthase 1 (EC 1.14.99.1) (Cyclooxygenase-1) (COX-1) (Prostaglandin H2 synthase 1) (PGH synthase 1) (PGHS-1) (PHS 1) (Prostaglandin-endoperoxide synthase 1)	1.23062	0.01659
Q9NQP4	PFD4_HUMAN	Prefoldin subunit 4 (Protein C-1)	1.2306	0.17622
P09211	GSTP1_HUMAN	Glutathione S-transferase P (EC 2.5.1.18) (GST class-pi) (GSTP1-1)	1.23027	0.07073
P15586	GNS_HUMAN	N-acetylglucosamine-6-sulfatase (EC 3.1.6.14) (Glucosamine-6-sulfatase) (G6S)	1.22859	0.18596
Q14210	LY6D_HUMAN	Lymphocyte antigen 6D (Ly-6D) (E48 antigen)	1.22858	0.11241
P51688	SPHM_HUMAN	N-sulphoglucosamine sulphohydrolase (EC 3.10.1.1) (Sulfoglucosamine sulfamidase) (Sulphamidase)	1.22757	0.00781
O43633	CHM2A_HUMAN	Charged multivesicular body protein 2a (Chromatin-modifying protein 2a) (CHMP2a) (Putative breast adenocarcinoma marker BC-2) (Vacuolar protein sorting-associated protein 2-1) (Vps2-1) (hVps2-1)	1.22747	0.09367
O60832	DKC1_HUMAN	H/ACA ribonucleoprotein complex subunit 4 (EC 5.4.99.-) (CBF5 homolog) (Dyskerin) (Nopp140-associated protein of 57 kDa) (Nucleolar protein NAP57) (Nucleolar protein family A member 4) (snoRNP protein DKC1)	1.227	0.14758
P68036	UB2L3_HUMAN	Ubiquitin-conjugating enzyme E2 L3 (EC 2.3.2.23) (E2 ubiquitin-conjugating enzyme L3) (L-UBC) (UbcH7) (Ubiquitin carrier protein L3) (Ubiquitin-conjugating enzyme E2-F1) (Ubiquitin-protein ligase L3)	1.22641	0.0214
Q9NPJ3	ACO13_HUMAN	Acyl-coenzyme A thioesterase 13 (Acyl-CoA thioesterase 13) (EC 3.1.2.-) (Thioesterase superfamily member 2) [Cleaved into: Acyl-coenzyme A thioesterase 13, N-terminally processed]	1.22573	0.22553
Q63HN8	RN213_HUMAN	E3 ubiquitin-protein ligase RNF213 (EC 6.3.2.-) (ALK lymphoma oligomerization partner on chromosome 17) (Mysterin) (RING finger protein 213)	1.22567	0.03592
P55209	NP1L1_HUMAN	Nucleosome assembly protein 1-like 1 (NAP-1-related protein) (hNRP)	1.2254	0.08737
Q9Y673	ALG5_HUMAN	Dolichyl-phosphate beta-glucosyltransferase (DolP-glucosyltransferase) (EC 2.4.1.117) (Asparagine-linked glycosylation protein 5 homolog)	1.22526	0.60784
P08294	SODE_HUMAN	Extracellular superoxide dismutase [Cu-Zn] (EC-SOD) (EC 1.15.1.1)	1.22507	0.38539
Q92544	TM9S4_HUMAN	Transmembrane 9 superfamily member 4	1.22503	0.57009
P00441	SODC_HUMAN	Superoxide dismutase [Cu-Zn] (EC 1.15.1.1) (Superoxide dismutase 1) (hSod1)	1.22484	0.2558
P60709	ACTB_HUMAN	Actin, cytoplasmic 1 (Beta-actin) [Cleaved into: Actin, cytoplasmic 1, N-terminally processed]	1.2247	0.46217
O43488	ARK72_HUMAN	Aflatoxin B1 aldehyde reductase member 2 (EC 1.1.1.n11) (AFB1 aldehyde reductase 1) (AFB1-AR 1) (Aldoketoreductase 7) (Succinic semialdehyde reductase) (SSA reductase)	1.22458	0.01722
Q14978	NOLC1_HUMAN	Nucleolar and coiled-body phosphoprotein 1 (140 kDa nucleolar phosphoprotein) (Nopp140) (Hepatitis C virus NS5A-transactivated protein 13) (HCV NS5A-transactivated protein 13) (Nucleolar 130 kDa protein) (Nucleolar phosphoprotein p130)	1.22353	0.5175
P00367	DHE3_HUMAN	Glutamate dehydrogenase 1, mitochondrial (GDH 1) (EC 1.4.1.3)	1.21934	0.03823
O60762	DPM1_HUMAN	Dolichol-phosphate mannosyltransferase subunit 1 (EC 2.4.1.83) (Dolichol-phosphate mannose synthase subunit 1) (DPM synthase subunit 1) (Dolichyl-phosphate beta-D-mannosyltransferase subunit 1) (Mannose-P-dolichol synthase subunit 1) (MPD synthase subunit 1)	1.21914	0.14502
P04632	CPNS1_HUMAN	Calpain small subunit 1 (CSS1) (Calcium-activated neutral proteinase small subunit) (CANP small subunit) (Calcium-dependent protease small subunit) (CDPS) (Calcium-dependent protease small subunit 1) (Calpain regulatory subunit)	1.21877	0.008
Q16610	ECM1_HUMAN	Extracellular matrix protein 1 (Secretory component p85)	1.21877	0.05907
O14949	QCR8_HUMAN	Cytochrome b-c1 complex subunit 8 (Complex III subunit 8) (Complex III subunit VIII) (Ubiquinol-cytochrome c reductase complex 9.5 kDa protein) (Ubiquinol-cytochrome c reductase complex ubiquinone-binding protein QP-C)	1.21875	0.03
A8K2U0	A2ML1_HUMAN	Alpha-2-macroglobulin-like protein 1 (C3 and PZP-like alpha-2-macroglobulin domain-containing protein 9)	1.21777	0.30576
Q9NX62	IMPA3_HUMAN	Inositol monophosphatase 3 (IMP 3) (IMPase 3) (EC 3.1.3.25) (EC 3.1.3.7) (Golgi 3-prime phosphoadenosine 5-prime phosphate 3-prime phosphatase) (Golgi-resident PAP phosphatase) (gPAPP) (Inositol monophosphatase domain-containing protein 1) (Inositol-1(or 4)-monophosphatase 3) (Myo-inositol monophosphatase A3)	1.21766	0.001
P27338	AOFB_HUMAN	Amine oxidase [flavin-containing] B (EC 1.4.3.4) (Monoamine oxidase type B) (MAO-B)	1.21473	0.13529
P04406	G3P_HUMAN	Glyceraldehyde-3-phosphate dehydrogenase (GAPDH) (EC 1.2.1.12) (Peptidyl-cysteine S-nitrosylase GAPDH) (EC 2.6.99.-)	1.21374	0.03282
Q99643	C560_HUMAN	Succinate dehydrogenase cytochrome b560 subunit, mitochondrial (Integral membrane protein CII-3) (QPs-1) (QPs1) (Succinate dehydrogenase complex subunit C) (Succinate-ubiquinone oxidoreductase cytochrome B large subunit) (CYBL)	1.2132	0.10687
Q9UNK0	STX8_HUMAN	Syntaxin-8	1.21294	0.07627
Q9Y241	HIG1A_HUMAN	HIG1 domain family member 1A, mitochondrial (Hypoxia-inducible gene 1 protein) (RCF1 homolog A) (RCF1a)	1.21235	0.00755
P62979	RS27A_HUMAN	Ubiquitin-40S ribosomal protein S27a (Ubiquitin carboxyl extension protein 80) [Cleaved into: Ubiquitin; 40S ribosomal protein S27a]	1.211	0.27791
P29401	TKT_HUMAN	Transketolase (TK) (EC 2.2.1.1)	1.21096	0.00272
Q8NBX0	SCPDL_HUMAN	Saccharopine dehydrogenase-like oxidoreductase (EC 1.-.-.-)	1.21056	0.08873
Q92896	GSLG1_HUMAN	Golgi apparatus protein 1 (CFR-1) (Cysteine-rich fibroblast growth factor receptor) (E-selectin ligand 1) (ESL-1) (Golgi sialoglycoprotein MG-160)	1.21038	0.18381
Q6NZI2	PTRF_HUMAN	Polymerase I and transcript release factor (Cavin-1)	1.21023	0.28374
Q9H2S5	RNF39_HUMAN	RING finger protein 39 (Protein HZFw)	1.20968	0.69112
Q8WWI1	LMO7_HUMAN	LIM domain only protein 7 (LMO-7) (F-box only protein 20) (LOMP)	1.20885	0.31377
Q9UBX3	DIC_HUMAN	Mitochondrial dicarboxylate carrier (Solute carrier family 25 member 10)	1.2088	0.27093
Q9H2C0	GAN_HUMAN	Gigaxonin (Kelch-like protein 16)	1.20824	0.31227
P60903	S10AA_HUMAN	Protein S100-A10 (Calpactin I light chain) (Calpactin-1 light chain) (Cellular ligand of annexin II) (S100 calcium-binding protein A10) (p10 protein) (p11)	1.20806	0.09749
Q15008	PSMD6_HUMAN	26S proteasome non-ATPase regulatory subunit 6 (26S proteasome regulatory subunit RPN7) (26S proteasome regulatory subunit S10) (Breast cancer-associated protein SGA-113M) (Phosphonoformate immuno-associated protein 4) (Proteasome regulatory particle subunit p44S10) (p42A)	1.2078	0.48442
P26232	CTNA2_HUMAN	Catenin alpha-2 (Alpha N-catenin) (Alpha-catenin-related protein)	1.20601	0.16402
Q6UX71	PXDC2_HUMAN	Plexin domain-containing protein 2 (Tumor endothelial marker 7-related protein)	1.20574	0.77233
Q6ZRV2	FA83H_HUMAN	Protein FAM83H	1.20559	0.63382
P31930	QCR1_HUMAN	Cytochrome b-c1 complex subunit 1, mitochondrial (Complex III subunit 1) (Core protein I) (Ubiquinol-cytochrome-c reductase complex core protein 1)	1.20467	0.0563
Q9BX68	HINT2_HUMAN	Histidine triad nucleotide-binding protein 2, mitochondrial (HINT-2) (EC 3.-.-.-) (HINT-3) (HIT-17kDa) (PKCI-1-related HIT protein)	1.20421	0.20847
P41091	IF2G_HUMAN	Eukaryotic translation initiation factor 2 subunit 3 (Eukaryotic translation initiation factor 2 subunit gamma X) (eIF-2-gamma X) (eIF-2gX)	1.20366	0.09498
Q9Y2Z9	COQ6_HUMAN	Ubiquinone biosynthesis monooxygenase COQ6, mitochondrial (EC 1.14.13.-) (Coenzyme Q10 monooxygenase 6)	1.20251	0.46774
P21796	VDAC1_HUMAN	Voltage-dependent anion-selective channel protein 1 (VDAC-1) (hVDAC1) (Outer mitochondrial membrane protein porin 1) (Plasmalemmal porin) (Porin 31HL) (Porin 31HM)	1.20243	0.00029
O96011	PX11B_HUMAN	Peroxisomal membrane protein 11B (Peroxin-11B) (Peroxisomal biogenesis factor 11B) (Protein PEX11 homolog beta) (PEX11-beta)	1.20201	0.17161
Q9Y2Q5	LTOR2_HUMAN	Ragulator complex protein LAMTOR2 (Endosomal adaptor protein p14) (Late endosomal/lysosomal Mp1-interacting protein) (Late endosomal/lysosomal adaptor and MAPK and MTOR activator 2) (Mitogen-activated protein-binding protein-interacting protein) (MAPBP-interacting protein) (Roadblock domain-containing protein 3)	1.20144	0.2137
P38919	IF4A3_HUMAN	Eukaryotic initiation factor 4A-III (eIF-4A-III) (eIF4A-III) (EC 3.6.4.13) (ATP-dependent RNA helicase DDX48) (ATP-dependent RNA helicase eIF4A-3) (DEAD box protein 48) (Eukaryotic initiation factor 4A-like NUK-34) (Eukaryotic translation initiation factor 4A isoform 3) (Nuclear matrix protein 265) (NMP 265) (hNMP 265) [Cleaved into: Eukaryotic initiation factor 4A-III, N-terminally processed]	1.2014	0.14112
Q9UBI6	GBG12_HUMAN	Guanine nucleotide-binding protein G(I)/G(S)/G(O) subunit gamma-12	1.20125	0.06907
Q96NR8	RDH12_HUMAN	Retinol dehydrogenase 12 (EC 1.1.1.-) (All-trans and 9-cis retinol dehydrogenase) (Short chain dehydrogenase/reductase family 7C member 2)	1.2012	0.44501
Q99798	ACON_HUMAN	Aconitate hydratase, mitochondrial (Aconitase) (EC 4.2.1.3) (Citrate hydro-lyase)	1.20104	0.06095
Q12905	ILF2_HUMAN	Interleukin enhancer-binding factor 2 (Nuclear factor of activated T-cells 45 kDa)	1.20092	0.00555
Q7Z7H5	TMED4_HUMAN	Transmembrane emp24 domain-containing protein 4 (Endoplasmic reticulum stress-response protein 25) (ERS25) (GMP25iso) (Putative NF-kappa-B-activating protein 156) (p24 family protein alpha-3) (p24alpha3)	1.20067	0.03239
O60749	SNX2_HUMAN	Sorting nexin-2 (Transformation-related gene 9 protein) (TRG-9)	1.2004	0.39832
P51648	AL3A2_HUMAN	Fatty aldehyde dehydrogenase (EC 1.2.1.3) (Aldehyde dehydrogenase 10) (Aldehyde dehydrogenase family 3 member A2) (Microsomal aldehyde dehydrogenase)	1.2003	0.3512
Q13409	DC1I2_HUMAN	Cytoplasmic dynein 1 intermediate chain 2 (Cytoplasmic dynein intermediate chain 2) (Dynein intermediate chain 2, cytosolic) (DH IC-2)	1.19907	0.23904
P59998	ARPC4_HUMAN	Actin-related protein 2/3 complex subunit 4 (Arp2/3 complex 20 kDa subunit) (p20-ARC)	1.19896	0.17646
Q8NBN3	TM87A_HUMAN	Transmembrane protein 87A	1.19684	0.07936
Q16890	TPD53_HUMAN	Tumor protein D53 (hD53) (Tumor protein D52-like 1)	1.19582	0.00431
Q16698	DECR_HUMAN	2,4-dienoyl-CoA reductase, mitochondrial (EC 1.3.1.34) (2,4-dienoyl-CoA reductase [NADPH]) (4-enoyl-CoA reductase [NADPH]) (Short chain dehydrogenase/reductase family 18C member 1)	1.19556	0.185
Q56VL3	OCAD2_HUMAN	OCIA domain-containing protein 2 (Ovarian carcinoma immunoreactive antigen-like protein)	1.19543	0.40149
Q9GZP4	PITH1_HUMAN	PITH domain-containing protein 1	1.19538	0.45818
O43760	SNG2_HUMAN	Synaptogyrin-2 (Cellugyrin)	1.19467	0.00282
P02792	FRIL_HUMAN	Ferritin light chain (Ferritin L subunit)	1.19403	0.5008
P09234	RU1C_HUMAN	U1 small nuclear ribonucleoprotein C (U1 snRNP C) (U1-C) (U1C)	1.19325	0.1903
P50995	ANX11_HUMAN	Annexin A11 (56 kDa autoantigen) (Annexin XI) (Annexin-11) (Calcyclin-associated annexin 50) (CAP-50)	1.19269	0.54671
Q9H6K4	OPA3_HUMAN	Optic atrophy 3 protein	1.1919	0.44803
P09012	SNRPA_HUMAN	U1 small nuclear ribonucleoprotein A (U1 snRNP A) (U1-A) (U1A)	1.19146	0.37782
P61927	RL37_HUMAN	60S ribosomal protein L37 (G1.16)	1.19135	0.46912
P47813	IF1AX_HUMAN	Eukaryotic translation initiation factor 1A, X-chromosomal (eIF-1A X isoform) (Eukaryotic translation initiation factor 4C) (eIF-4C)	1.19068	0.54497
Q9Y277	VDAC3_HUMAN	Voltage-dependent anion-selective channel protein 3 (VDAC-3) (hVDAC3) (Outer mitochondrial membrane protein porin 3)	1.19032	0.05975
P20036	DPA1_HUMAN	HLA class II histocompatibility antigen, DP alpha 1 chain (DP(W3)) (DP(W4)) (HLA-SB alpha chain) (MHC class II DP3-alpha) (MHC class II DPA1)	1.19013	0.03986
Q9P0U1	TOM7_HUMAN	Mitochondrial import receptor subunit TOM7 homolog (Translocase of outer membrane 7 kDa subunit homolog)	1.19006	0.47702
P08174	DAF_HUMAN	Complement decay-accelerating factor (CD antigen CD55)	1.18984	0.04289
P34931	HS71L_HUMAN	Heat shock 70 kDa protein 1-like (Heat shock 70 kDa protein 1L) (Heat shock 70 kDa protein 1-Hom) (HSP70-Hom)	1.18982	0.03066
P05023	AT1A1_HUMAN	Sodium/potassium-transporting ATPase subunit alpha-1 (Na(+)/K(+) ATPase alpha-1 subunit) (EC 3.6.3.9) (Sodium pump subunit alpha-1)	1.1898	0.12063
Q9BYG8	GSDMC_HUMAN	Gasdermin-C (Melanoma-derived leucine zipper-containing extranuclear factor)	1.18739	0.49073
Q8NHP8	PLBL2_HUMAN	Putative phospholipase B-like 2 (EC 3.1.1.-) (76 kDa protein) (p76) (LAMA-like protein 2) (Lamina ancestor homolog 2) (Phospholipase B domain-containing protein 2) [Cleaved into: Putative phospholipase B-like 2 32 kDa form; Putative phospholipase B-like 2 45 kDa form]	1.18734	0.03155
P19404	NDUV2_HUMAN	NADH dehydrogenase [ubiquinone] flavoprotein 2, mitochondrial (EC 1.6.5.3) (EC 1.6.99.3) (NADH-ubiquinone oxidoreductase 24 kDa subunit)	1.18732	0.05379
P61006	RAB8A_HUMAN	Ras-related protein Rab-8A (Oncogene c-mel)	1.18707	0.01329
O75071	EFC14_HUMAN	EF-hand calcium-binding domain-containing protein 14	1.18649	0.09153
Q4G0N4	NAKD2_HUMAN	NAD kinase 2, mitochondrial (EC 2.7.1.23) (Mitochondrial NAD kinase) (NAD kinase domain-containing protein 1, mitochondrial)	1.18616	0.34776
Q9Y3D9	RT23_HUMAN	28S ribosomal protein S23, mitochondrial (MRP-S23) (S23mt)	1.18614	0.37383
P31040	SDHA_HUMAN	Succinate dehydrogenase [ubiquinone] flavoprotein subunit, mitochondrial (EC 1.3.5.1) (Flavoprotein subunit of complex II) (Fp)	1.18496	0.14121
Q9BT78	CSN4_HUMAN	COP9 signalosome complex subunit 4 (SGN4) (Signalosome subunit 4) (JAB1-containing signalosome subunit 4)	1.18458	0.20339
Q9Y3Y2	CHTOP_HUMAN	Chromatin target of PRMT1 protein (Friend of PRMT1 protein) (Small arginine- and glycine-rich protein) (SRAG)	1.18424	0.37109
P19224	UD16_HUMAN	UDP-glucuronosyltransferase 1-6 (UDPGT 1-6) (UGT1*6) (UGT1-06) (UGT1.6) (EC 2.4.1.17) (Phenol-metabolizing UDP-glucuronosyltransferase) (UDP-glucuronosyltransferase 1-F) (UGT-1F) (UGT1F) (UDP-glucuronosyltransferase 1A6)	1.18219	0.15422
O95274	LYPD3_HUMAN	Ly6/PLAUR domain-containing protein 3 (GPI-anchored metastasis-associated protein C4.4A homolog) (Matrigel-induced gene C4 protein) (MIG-C4)	1.18129	0.37508
Q9NY35	CLDN1_HUMAN	Claudin domain-containing protein 1 (Membrane protein GENX-3745)	1.18128	0.4608
Q6UW02	CP20A_HUMAN	Cytochrome P450 20A1 (EC 1.14.-.-)	1.18125	0.04097
Q9NTK5	OLA1_HUMAN	Obg-like ATPase 1 (DNA damage-regulated overexpressed in cancer 45) (DOC45) (GTP-binding protein 9)	1.18068	0.49729
P06733	ENOA_HUMAN	Alpha-enolase (EC 4.2.1.11) (2-phospho-D-glycerate hydro-lyase) (C-myc promoter-binding protein) (Enolase 1) (MBP-1) (MPB-1) (Non-neural enolase) (NNE) (Phosphopyruvate hydratase) (Plasminogen-binding protein)	1.18067	0.00297
P01834	IGKC_HUMAN	Ig kappa chain C region	1.18025	0.40604
Q96CN7	ISOC1_HUMAN	Isochorismatase domain-containing protein 1	1.1802	0.54319
Q5HYK3	COQ5_HUMAN	2-methoxy-6-polyprenyl-1,4-benzoquinol methylase, mitochondrial (EC 2.1.1.201) (Ubiquinone biosynthesis methyltransferase COQ5)	1.17756	0.3107
O00151	PDLI1_HUMAN	PDZ and LIM domain protein 1 (C-terminal LIM domain protein 1) (Elfin) (LIM domain protein CLP-36)	1.17675	0.14479
P21281	VATB2_HUMAN	V-type proton ATPase subunit B, brain isoform (V-ATPase subunit B 2) (Endomembrane proton pump 58 kDa subunit) (HO57) (Vacuolar proton pump subunit B 2)	1.17643	0.16565
Q13011	ECH1_HUMAN	Delta(3,5)-Delta(2,4)-dienoyl-CoA isomerase, mitochondrial (EC 5.3.3.-)	1.17536	0.34016
P19105	ML12A_HUMAN	Myosin regulatory light chain 12A (Epididymis secretory protein Li 24) (HEL-S-24) (MLC-2B) (Myosin RLC) (Myosin regulatory light chain 2, nonsarcomeric) (Myosin regulatory light chain MRLC3)	1.17457	0.0082
P50502	F10A1_HUMAN	Hsc70-interacting protein (Hip) (Aging-associated protein 2) (Progesterone receptor-associated p48 protein) (Protein FAM10A1) (Putative tumor suppressor ST13) (Renal carcinoma antigen NY-REN-33) (Suppression of tumorigenicity 13 protein)	1.17356	0.21136
P04792	HSPB1_HUMAN	Heat shock protein beta-1 (HspB1) (28 kDa heat shock protein) (Estrogen-regulated 24 kDa protein) (Heat shock 27 kDa protein) (HSP 27) (Stress-responsive protein 27) (SRP27)	1.17344	0.33656
O75348	VATG1_HUMAN	V-type proton ATPase subunit G 1 (V-ATPase subunit G 1) (V-ATPase 13 kDa subunit 1) (Vacuolar proton pump subunit G 1) (Vacuolar proton pump subunit M16)	1.1733	0.06665
Q5VTU8	AT5EL_HUMAN	ATP synthase subunit epsilon-like protein, mitochondrial	1.17301	0.09365
Q9Y6C9	MTCH2_HUMAN	Mitochondrial carrier homolog 2 (Met-induced mitochondrial protein)	1.17193	0.07743
P68400	CSK21_HUMAN	Casein kinase II subunit alpha (CK II alpha) (EC 2.7.11.1)	1.17171	0.4444
P17066	HSP76_HUMAN	Heat shock 70 kDa protein 6 (Heat shock 70 kDa protein B')	1.17153	0.07723
P45880	VDAC2_HUMAN	Voltage-dependent anion-selective channel protein 2 (VDAC-2) (hVDAC2) (Outer mitochondrial membrane protein porin 2)	1.17151	0.00101
Q9BPW9	DHRS9_HUMAN	Dehydrogenase/reductase SDR family member 9 (EC 1.1.-.-) (3-alpha hydroxysteroid dehydrogenase) (3-alpha-HSD) (NADP-dependent retinol dehydrogenase/reductase) (RDH-E2) (RDHL) (Retinol dehydrogenase 15) (Short chain dehydrogenase/reductase family 9C member 4) (Short-chain dehydrogenase/reductase retSDR8) (Tracheobronchial epithelial cell-specific retinol dehydrogenase) (RDH-TBE)	1.17117	0.72508
Q9Y5Y5	PEX16_HUMAN	Peroxisomal membrane protein PEX16 (Peroxin-16) (Peroxisomal biogenesis factor 16)	1.17117	0.398
Q01432	AMPD3_HUMAN	AMP deaminase 3 (EC 3.5.4.6) (AMP deaminase isoform E) (Erythrocyte AMP deaminase)	1.17095	0.53852
Q13263	TIF1B_HUMAN	Transcription intermediary factor 1-beta (TIF1-beta) (E3 SUMO-protein ligase TRIM28) (EC 6.3.2.-) (KRAB-associated protein 1) (KAP-1) (KRAB-interacting protein 1) (KRIP-1) (Nuclear corepressor KAP-1) (RING finger protein 96) (Tripartite motif-containing protein 28)	1.17038	0.85617
P13667	PDIA4_HUMAN	Protein disulfide-isomerase A4 (EC 5.3.4.1) (Endoplasmic reticulum resident protein 70) (ER protein 70) (ERp70) (Endoplasmic reticulum resident protein 72) (ER protein 72) (ERp-72) (ERp72)	1.16927	0.62479
O15258	RER1_HUMAN	Protein RER1	1.16827	0.03295
P62760	VISL1_HUMAN	Visinin-like protein 1 (VILIP) (VLP-1) (Hippocalcin-like protein 3) (HLP3)	1.16793	0.27804
P01011	AACT_HUMAN	Alpha-1-antichymotrypsin (ACT) (Cell growth-inhibiting gene 24/25 protein) (Serpin A3) [Cleaved into: Alpha-1-antichymotrypsin His-Pro-less]	1.16666	0.15102
Q16611	BAK_HUMAN	Bcl-2 homologous antagonist/killer (Apoptosis regulator BAK) (Bcl-2-like protein 7) (Bcl2-L-7)	1.16623	0.23595
Q92506	DHB8_HUMAN	Estradiol 17-beta-dehydrogenase 8 (EC 1.1.1.62) (17-beta-hydroxysteroid dehydrogenase 8) (17-beta-HSD 8) (3-oxoacyl-[acyl-carrier-protein] reductase) (EC 1.1.1.-) (Protein Ke6) (Ke-6) (Really interesting new gene 2 protein) (Short chain dehydrogenase/reductase family 30C member 1) (Testosterone 17-beta-dehydrogenase 8) (EC 1.1.1.239)	1.16559	0.72271
P62495	ERF1_HUMAN	Eukaryotic peptide chain release factor subunit 1 (Eukaryotic release factor 1) (eRF1) (Protein Cl1) (TB3-1)	1.16385	0.67954
P09972	ALDOC_HUMAN	Fructose-bisphosphate aldolase C (EC 4.1.2.13) (Brain-type aldolase)	1.1635	0.01159
P46977	STT3A_HUMAN	Dolichyl-diphosphooligosaccharide--protein glycosyltransferase subunit STT3A (Oligosaccharyl transferase subunit STT3A) (STT3-A) (EC 2.4.99.18) (B5) (Integral membrane protein 1) (Transmembrane protein TMC)	1.16241	0.48665
Q9NR28	DBLOH_HUMAN	Diablo homolog, mitochondrial (Direct IAP-binding protein with low pI) (Second mitochondria-derived activator of caspase) (Smac)	1.16203	0.07034
Q9BT09	CNPY3_HUMAN	Protein canopy homolog 3 (CTG repeat protein 4a) (Expanded repeat-domain protein CAG/CTG 5) (Protein associated with TLR4) (Trinucleotide repeat-containing gene 5 protein)	1.16171	0.20458
Q9NX40	OCAD1_HUMAN	OCIA domain-containing protein 1 (Ovarian carcinoma immunoreactive antigen)	1.16143	0.00607
P17643	TYRP1_HUMAN	5,6-dihydroxyindole-2-carboxylic acid oxidase (DHICA oxidase) (EC 1.14.18.-) (Catalase B) (Glycoprotein 75) (Melanoma antigen gp75) (Tyrosinase-related protein 1) (TRP) (TRP-1) (TRP1)	1.16129	0.23194
Q8TCT9	HM13_HUMAN	Minor histocompatibility antigen H13 (EC 3.4.23.-) (Intramembrane protease 1) (IMP-1) (IMPAS-1) (hIMP1) (Presenilin-like protein 3) (Signal peptide peptidase)	1.16107	0.10623
Q9NX00	TM160_HUMAN	Transmembrane protein 160	1.16076	0.44592
Q04837	SSBP_HUMAN	Single-stranded DNA-binding protein, mitochondrial (Mt-SSB) (MtSSB) (PWP1-interacting protein 17)	1.16074	0.73134
Q13636	RAB31_HUMAN	Ras-related protein Rab-31 (Ras-related protein Rab-22B)	1.16008	0.1733
Q9UJ71	CLC4K_HUMAN	C-type lectin domain family 4 member K (Langerin) (CD antigen CD207)	1.16006	0.03298
P16671	CD36_HUMAN	Platelet glycoprotein 4 (Fatty acid translocase) (FAT) (Glycoprotein IIIb) (GPIIIB) (Leukocyte differentiation antigen CD36) (PAS IV) (PAS-4) (Platelet collagen receptor) (Platelet glycoprotein IV) (GPIV) (Thrombospondin receptor) (CD antigen CD36)	1.15908	0.23832
Q9UKR5	ERG28_HUMAN	Probable ergosterol biosynthetic protein 28	1.15835	0.55879
P00338	LDHA_HUMAN	L-lactate dehydrogenase A chain (LDH-A) (EC 1.1.1.27) (Cell proliferation-inducing gene 19 protein) (LDH muscle subunit) (LDH-M) (Renal carcinoma antigen NY-REN-59)	1.15806	0.00177
O60259	KLK8_HUMAN	Kallikrein-8 (hK8) (EC 3.4.21.118) (Neuropsin) (NP) (Ovasin) (Serine protease 19) (Serine protease TADG-14) (Tumor-associated differentially expressed gene 14 protein)	1.15771	0.24622
Q9BRX8	F213A_HUMAN	Redox-regulatory protein FAM213A (Peroxiredoxin-like 2 activated in M-CSF stimulated monocytes) (Protein PAMM)	1.15723	0.39601
Q14165	MLEC_HUMAN	Malectin	1.15652	0.13009
P61160	ARP2_HUMAN	Actin-related protein 2 (Actin-like protein 2)	1.1561	0.09386
Q9NPA0	EMC7_HUMAN	ER membrane protein complex subunit 7	1.15601	0.10967
P46059	S15A1_HUMAN	Solute carrier family 15 member 1 (Intestinal H(+)/peptide cotransporter) (Oligopeptide transporter, small intestine isoform) (Peptide transporter 1)	1.15582	0.71402
P49821	NDUV1_HUMAN	NADH dehydrogenase [ubiquinone] flavoprotein 1, mitochondrial (EC 1.6.5.3) (EC 1.6.99.3) (Complex I-51kD) (CI-51kD) (NADH dehydrogenase flavoprotein 1) (NADH-ubiquinone oxidoreductase 51 kDa subunit)	1.15556	0.12642
P08133	ANXA6_HUMAN	Annexin A6 (67 kDa calelectrin) (Annexin VI) (Annexin-6) (Calphobindin-II) (CPB-II) (Chromobindin-20) (Lipocortin VI) (Protein III) (p68) (p70)	1.15542	0.01838
P58107	EPIPL_HUMAN	Epiplakin (450 kDa epidermal antigen)	1.15505	0.02545
P26006	ITA3_HUMAN	Integrin alpha-3 (CD49 antigen-like family member C) (FRP-2) (Galactoprotein B3) (GAPB3) (VLA-3 subunit alpha) (CD antigen CD49c) [Cleaved into: Integrin alpha-3 heavy chain; Integrin alpha-3 light chain]	1.1548	0.28106
Q9H4A4	AMPB_HUMAN	Aminopeptidase B (AP-B) (EC 3.4.11.6) (Arginine aminopeptidase) (Arginyl aminopeptidase)	1.15435	0.24974
Q86Y39	NDUAB_HUMAN	NADH dehydrogenase [ubiquinone] 1 alpha subcomplex subunit 11 (Complex I-B14.7) (CI-B14.7) (NADH-ubiquinone oxidoreductase subunit B14.7)	1.15403	0.47589
Q96HY6	DDRGK_HUMAN	DDRGK domain-containing protein 1 (Dashurin) (UFM1-binding and PCI domain-containing protein 1)	1.15378	0.21848
P05455	LA_HUMAN	Lupus La protein (La autoantigen) (La ribonucleoprotein) (Sjoegren syndrome type B antigen) (SS-B)	1.15367	0.45447
Q7Z5P4	DHB13_HUMAN	17-beta-hydroxysteroid dehydrogenase 13 (17-beta-HSD 13) (EC 1.1.-.-) (Short chain dehydrogenase/reductase family 16C member 3) (Short-chain dehydrogenase/reductase 9)	1.15354	0.30766
P30048	PRDX3_HUMAN	Thioredoxin-dependent peroxide reductase, mitochondrial (EC 1.11.1.15) (Antioxidant protein 1) (AOP-1) (HBC189) (Peroxiredoxin III) (Prx-III) (Peroxiredoxin-3) (Protein MER5 homolog)	1.15302	0.15121
Q02083	NAAA_HUMAN	N-acylethanolamine-hydrolyzing acid amidase (EC 3.5.1.-) (Acid ceramidase-like protein) (N-acylsphingosine amidohydrolase-like) (ASAH-like protein) [Cleaved into: N-acylethanolamine-hydrolyzing acid amidase subunit alpha; N-acylethanolamine-hydrolyzing acid amidase subunit beta]	1.1525	0.82039
Q9NP72	RAB18_HUMAN	Ras-related protein Rab-18	1.15248	0.07424
P05091	ALDH2_HUMAN	Aldehyde dehydrogenase, mitochondrial (EC 1.2.1.3) (ALDH class 2) (ALDH-E2) (ALDHI)	1.15199	0.38823
Q9H8S9	MOB1A_HUMAN	MOB kinase activator 1A (Mob1 alpha) (Mob1A) (Mob1 homolog 1B) (Mps one binder kinase activator-like 1B)	1.1517	0.60256
Q12797	ASPH_HUMAN	Aspartyl/asparaginyl beta-hydroxylase (EC 1.14.11.16) (Aspartate beta-hydroxylase) (ASP beta-hydroxylase) (Peptide-aspartate beta-dioxygenase)	1.15148	0.34599
P17568	NDUB7_HUMAN	NADH dehydrogenase [ubiquinone] 1 beta subcomplex subunit 7 (Cell adhesion protein SQM1) (Complex I-B18) (CI-B18) (NADH-ubiquinone oxidoreductase B18 subunit)	1.15092	0.04753
P08574	CY1_HUMAN	Cytochrome c1, heme protein, mitochondrial (Complex III subunit 4) (Complex III subunit IV) (Cytochrome b-c1 complex subunit 4) (Ubiquinol-cytochrome-c reductase complex cytochrome c1 subunit) (Cytochrome c-1)	1.15089	0.28511
Q8N183	MIMIT_HUMAN	Mimitin, mitochondrial (B17.2-like) (B17.2L) (Myc-induced mitochondrial protein) (MMTN) (NADH dehydrogenase [ubiquinone] 1 alpha subcomplex assembly factor 2) (NDUFA12-like protein)	1.15086	0.42606
O00754	MA2B1_HUMAN	Lysosomal alpha-mannosidase (Laman) (EC 3.2.1.24) (Lysosomal acid alpha-mannosidase) (Mannosidase alpha class 2B member 1) (Mannosidase alpha-B) [Cleaved into: Lysosomal alpha-mannosidase A peptide; Lysosomal alpha-mannosidase B peptide; Lysosomal alpha-mannosidase C peptide; Lysosomal alpha-mannosidase D peptide; Lysosomal alpha-mannosidase E peptide]	1.15069	0.52603
Q14914	PTGR1_HUMAN	Prostaglandin reductase 1 (PRG-1) (EC 1.3.1.-) (15-oxoprostaglandin 13-reductase) (EC 1.3.1.48) (NADP-dependent leukotriene B4 12-hydroxydehydrogenase) (EC 1.3.1.74)	1.15021	0.59343
O95295	SNAPN_HUMAN	SNARE-associated protein Snapin (Biogenesis of lysosome-related organelles complex 1 subunit 7) (BLOC-1 subunit 7) (Synaptosomal-associated protein 25-binding protein) (SNAP-associated protein)	1.15009	0.33386
Q13509	TBB3_HUMAN	Tubulin beta-3 chain (Tubulin beta-4 chain) (Tubulin beta-III)	1.1499	0.50375
Q96DA6	TIM14_HUMAN	Mitochondrial import inner membrane translocase subunit TIM14 (DnaJ homolog subfamily C member 19)	1.14969	0.34487
P30536	TSPOA_HUMAN	Translocator protein (Mitochondrial benzodiazepine receptor) (PKBS) (Peripheral-type benzodiazepine receptor) (PBR)	1.14936	0.18504
Q14956	GPNMB_HUMAN	Transmembrane glycoprotein NMB (Transmembrane glycoprotein HGFIN)	1.1492	0.29793
Q9BVK6	TMED9_HUMAN	Transmembrane emp24 domain-containing protein 9 (GMP25) (Glycoprotein 25L2) (p24 family protein alpha-2) (p24alpha2) (p25)	1.14893	0.00378
Q9UQC9	CLCA2_HUMAN	Calcium-activated chloride channel regulator 2 (EC 3.4.-.-) (Calcium-activated chloride channel family member 2) (hCLCA2) (Calcium-activated chloride channel protein 3) (CaCC-3) (hCaCC-3) [Cleaved into: Calcium-activated chloride channel regulator 2, 109 kDa form; Calcium-activated chloride channel regulator 2, 35 kDa form]	1.14865	0.48311
P51665	PSMD7_HUMAN	26S proteasome non-ATPase regulatory subunit 7 (26S proteasome regulatory subunit RPN8) (26S proteasome regulatory subunit S12) (Mov34 protein homolog) (Proteasome subunit p40)	1.14857	0.3283
Q9HD42	CHM1A_HUMAN	Charged multivesicular body protein 1a (Chromatin-modifying protein 1a) (CHMP1a) (Vacuolar protein sorting-associated protein 46-1) (Vps46-1) (hVps46-1)	1.1485	0.24434
Q9Y490	TLN1_HUMAN	Talin-1	1.14779	0.03293
Q9Y2R9	RT07_HUMAN	28S ribosomal protein S7, mitochondrial (MRP-S7) (S7mt) (bMRP-27a) (bMRP27a)	1.14495	0.71387
Q15056	IF4H_HUMAN	Eukaryotic translation initiation factor 4H (eIF-4H) (Williams-Beuren syndrome chromosomal region 1 protein)	1.14489	0.7173
Q92945	FUBP2_HUMAN	Far upstream element-binding protein 2 (FUSE-binding protein 2) (KH type-splicing regulatory protein) (KSRP) (p75)	1.14471	0.408
O15145	ARPC3_HUMAN	Actin-related protein 2/3 complex subunit 3 (Arp2/3 complex 21 kDa subunit) (p21-ARC)	1.14462	0.00955
Q96FQ6	S10AG_HUMAN	Protein S100-A16 (Aging-associated gene 13 protein) (Protein S100-F) (S100 calcium-binding protein A16)	1.14438	0.11887
P54819	KAD2_HUMAN	Adenylate kinase 2, mitochondrial (AK 2) (EC 2.7.4.3) (ATP-AMP transphosphorylase 2) (ATP:AMP phosphotransferase) (Adenylate monophosphate kinase) [Cleaved into: Adenylate kinase 2, mitochondrial, N-terminally processed]	1.14425	0.34036
Q9P2B2	FPRP_HUMAN	Prostaglandin F2 receptor negative regulator (CD9 partner 1) (CD9P-1) (Glu-Trp-Ile EWI motif-containing protein F) (EWI-F) (Prostaglandin F2-alpha receptor regulatory protein) (Prostaglandin F2-alpha receptor-associated protein) (CD antigen CD315)	1.14415	0.129
Q6IQ22	RAB12_HUMAN	Ras-related protein Rab-12	1.14349	0.34132
O43747	AP1G1_HUMAN	AP-1 complex subunit gamma-1 (Adaptor protein complex AP-1 subunit gamma-1) (Adaptor-related protein complex 1 subunit gamma-1) (Clathrin assembly protein complex 1 gamma-1 large chain) (Gamma1-adaptin) (Golgi adaptor HA1/AP1 adaptin subunit gamma-1)	1.14261	0.04084
Q9Y624	JAM1_HUMAN	Junctional adhesion molecule A (JAM-A) (Junctional adhesion molecule 1) (JAM-1) (Platelet F11 receptor) (Platelet adhesion molecule 1) (PAM-1) (CD antigen CD321)	1.14215	0.2577
Q99805	TM9S2_HUMAN	Transmembrane 9 superfamily member 2 (p76)	1.14177	0.00349
O95881	TXD12_HUMAN	Thioredoxin domain-containing protein 12 (EC 1.8.4.2) (Endoplasmic reticulum resident protein 18) (ER protein 18) (ERp18) (Endoplasmic reticulum resident protein 19) (ER protein 19) (ERp19) (Thioredoxin-like protein p19) (hTLP19)	1.14108	0.30182
Q8NC44	F134A_HUMAN	Protein FAM134A	1.14087	0.23386
O95782	AP2A1_HUMAN	AP-2 complex subunit alpha-1 (100 kDa coated vesicle protein A) (Adaptor protein complex AP-2 subunit alpha-1) (Adaptor-related protein complex 2 subunit alpha-1) (Alpha-adaptin A) (Alpha1-adaptin) (Clathrin assembly protein complex 2 alpha-A large chain) (Plasma membrane adaptor HA2/AP2 adaptin alpha A subunit)	1.14044	0.71868
Q15691	MARE1_HUMAN	Microtubule-associated protein RP/EB family member 1 (APC-binding protein EB1) (End-binding protein 1) (EB1)	1.14032	0.27771
Q15904	VAS1_HUMAN	V-type proton ATPase subunit S1 (V-ATPase subunit S1) (Protein XAP-3) (V-ATPase Ac45 subunit) (V-ATPase S1 accessory protein) (Vacuolar proton pump subunit S1)	1.13795	0.41461
Q9UII2	ATIF1_HUMAN	ATPase inhibitor, mitochondrial (Inhibitor of F(1)F(o)-ATPase) (IF(1)) (IF1)	1.13752	0.24194
Q14651	PLSI_HUMAN	Plastin-1 (Intestine-specific plastin) (I-plastin)	1.13726	0.03051
Q9Y5S9	RBM8A_HUMAN	RNA-binding protein 8A (Binder of OVCA1-1) (BOV-1) (RNA-binding motif protein 8A) (RNA-binding protein Y14) (Ribonucleoprotein RBM8A)	1.13719	0.41089
Q8N271	PROM2_HUMAN	Prominin-2 (PROM-2) (Prominin-like protein 2) (hPROML2)	1.1371	0.36442
O75822	EIF3J_HUMAN	Eukaryotic translation initiation factor 3 subunit J (eIF3j) (Eukaryotic translation initiation factor 3 subunit 1) (eIF-3-alpha) (eIF3 p35)	1.13709	0.59071
P84090	ERH_HUMAN	Enhancer of rudimentary homolog	1.13678	0.00011
Q3MIX3	ADCK5_HUMAN	Uncharacterized aarF domain-containing protein kinase 5 (EC 2.7.11.-)	1.13675	0.39634
O00299	CLIC1_HUMAN	Chloride intracellular channel protein 1 (Chloride channel ABP) (Nuclear chloride ion channel 27) (NCC27) (Regulatory nuclear chloride ion channel protein) (hRNCC)	1.13665	0.13188
O60238	BNI3L_HUMAN	BCL2/adenovirus E1B 19 kDa protein-interacting protein 3-like (Adenovirus E1B19K-binding protein B5) (BCL2/adenovirus E1B 19 kDa protein-interacting protein 3A) (NIP3-like protein X) (NIP3L)	1.13622	0.6343
O15533	TPSN_HUMAN	Tapasin (TPN) (TPSN) (NGS-17) (TAP-associated protein) (TAP-binding protein)	1.1356	0.45048
A0PJW8	DAPL1_HUMAN	Death-associated protein-like 1 (Early epithelial differentiation-associated protein)	1.13531	0.40814
Q9Y2Q3	GSTK1_HUMAN	Glutathione S-transferase kappa 1 (EC 2.5.1.18) (GST 13-13) (GST class-kappa) (GSTK1-1) (hGSTK1) (Glutathione S-transferase subunit 13)	1.13476	0.14476
Q9ULZ3	ASC_HUMAN	Apoptosis-associated speck-like protein containing a CARD (hASC) (Caspase recruitment domain-containing protein 5) (PYD and CARD domain-containing protein) (Target of methylation-induced silencing 1)	1.13234	0.04293
Q01130	SRSF2_HUMAN	Serine/arginine-rich splicing factor 2 (Protein PR264) (Splicing component, 35 kDa) (Splicing factor SC35) (SC-35) (Splicing factor, arginine/serine-rich 2)	1.13212	0.23649
P28062	PSB8_HUMAN	Proteasome subunit beta type-8 (EC 3.4.25.1) (Low molecular mass protein 7) (Macropain subunit C13) (Multicatalytic endopeptidase complex subunit C13) (Proteasome component C13) (Proteasome subunit beta-5i) (Really interesting new gene 10 protein)	1.13165	0.71429
P31431	SDC4_HUMAN	Syndecan-4 (SYND4) (Amphiglycan) (Ryudocan core protein)	1.13155	0.05655
P07203	GPX1_HUMAN	Glutathione peroxidase 1 (GPx-1) (GSHPx-1) (EC 1.11.1.9) (Cellular glutathione peroxidase)	1.13135	0.41031
P50440	GATM_HUMAN	Glycine amidinotransferase, mitochondrial (EC 2.1.4.1) (L-arginine:glycine amidinotransferase) (Transamidinase)	1.13038	0.38999
Q13630	FCL_HUMAN	GDP-L-fucose synthase (EC 1.1.1.271) (GDP-4-keto-6-deoxy-D-mannose-3,5-epimerase-4-reductase) (Protein FX) (Red cell NADP(H)-binding protein) (Short-chain dehydrogenase/reductase family 4E member 1)	1.13029	0.44016
Q12907	LMAN2_HUMAN	Vesicular integral-membrane protein VIP36 (Glycoprotein GP36b) (Lectin mannose-binding 2) (Vesicular integral-membrane protein 36) (VIP36)	1.12981	0.53915
Q9UBS4	DJB11_HUMAN	DnaJ homolog subfamily B member 11 (APOBEC1-binding protein 2) (ABBP-2) (DnaJ protein homolog 9) (ER-associated DNAJ) (ER-associated Hsp40 co-chaperone) (Endoplasmic reticulum DNA J domain-containing protein 3) (ER-resident protein ERdj3) (ERdj3) (ERj3p) (HEDJ) (Human DnaJ protein 9) (hDj-9) (PWP1-interacting protein 4)	1.12978	0.64643
Q15517	CDSN_HUMAN	Corneodesmosin (S protein)	1.12932	0.78038
P21333	FLNA_HUMAN	Filamin-A (FLN-A) (Actin-binding protein 280) (ABP-280) (Alpha-filamin) (Endothelial actin-binding protein) (Filamin-1) (Non-muscle filamin)	1.12863	0.10619
O43567	RNF13_HUMAN	E3 ubiquitin-protein ligase RNF13 (EC 6.3.2.-) (RING finger protein 13)	1.1277	0.35167
O15144	ARPC2_HUMAN	Actin-related protein 2/3 complex subunit 2 (Arp2/3 complex 34 kDa subunit) (p34-ARC)	1.12769	0.0627
P27487	DPP4_HUMAN	Dipeptidyl peptidase 4 (EC 3.4.14.5) (ADABP) (Adenosine deaminase complexing protein 2) (ADCP-2) (Dipeptidyl peptidase IV) (DPP IV) (T-cell activation antigen CD26) (TP103) (CD antigen CD26) [Cleaved into: Dipeptidyl peptidase 4 membrane form (Dipeptidyl peptidase IV membrane form); Dipeptidyl peptidase 4 soluble form (Dipeptidyl peptidase IV soluble form)]	1.12764	0.40485
Q14696	MESD_HUMAN	LDLR chaperone MESD (Mesoderm development candidate 2) (Mesoderm development protein) (Renal carcinoma antigen NY-REN-61)	1.12523	0.62561
Q15084	PDIA6_HUMAN	Protein disulfide-isomerase A6 (EC 5.3.4.1) (Endoplasmic reticulum protein 5) (ER protein 5) (ERp5) (Protein disulfide isomerase P5) (Thioredoxin domain-containing protein 7)	1.12522	0.38009
P11234	RALB_HUMAN	Ras-related protein Ral-B	1.12374	0.16168
Q13641	TPBG_HUMAN	Trophoblast glycoprotein (5T4 oncofetal antigen) (5T4 oncofetal trophoblast glycoprotein) (5T4 oncotrophoblast glycoprotein) (M6P1) (Wnt-activated inhibitory factor 1) (WAIF1)	1.12318	0.40965
Q8WZ42	TITIN_HUMAN	Titin (EC 2.7.11.1) (Connectin) (Rhabdomyosarcoma antigen MU-RMS-40.14)	1.12268	0.42776
P06126	CD1A_HUMAN	T-cell surface glycoprotein CD1a (T-cell surface antigen T6/Leu-6) (hTa1 thymocyte antigen) (CD antigen CD1a)	1.12261	0.67554
P23634	AT2B4_HUMAN	Plasma membrane calcium-transporting ATPase 4 (PMCA4) (EC 3.6.3.8) (Matrix-remodeling-associated protein 1) (Plasma membrane calcium ATPase isoform 4) (Plasma membrane calcium pump isoform 4)	1.12245	0.36962
Q9NZ32	ARP10_HUMAN	Actin-related protein 10 (Actin-related protein 11) (hARP11)	1.1219	0.50356
P08236	BGLR_HUMAN	Beta-glucuronidase (EC 3.2.1.31) (Beta-G1)	1.12141	0.50078
Q9HCC8	GDPD2_HUMAN	Glycerophosphoinositol inositolphosphodiesterase GDPD2 (EC 3.1.4.43) (Glycerophosphodiester phosphodiesterase 3) (Glycerophosphodiester phosphodiesterase domain-containing protein 2) (Osteoblast differentiation promoting factor)	1.1214	0.51735
P40926	MDHM_HUMAN	Malate dehydrogenase, mitochondrial (EC 1.1.1.37)	1.12037	0.38006
Q96DB5	RMD1_HUMAN	Regulator of microtubule dynamics protein 1 (RMD-1) (hRMD-1) (Protein FAM82B)	1.11916	0.72628
P01034	CYTC_HUMAN	Cystatin-C (Cystatin-3) (Gamma-trace) (Neuroendocrine basic polypeptide) (Post-gamma-globulin)	1.11906	0.27206
O60220	TIM8A_HUMAN	Mitochondrial import inner membrane translocase subunit Tim8 A (Deafness dystonia protein 1) (X-linked deafness dystonia protein)	1.11901	0.12766
Q8IWB7	WDFY1_HUMAN	WD repeat and FYVE domain-containing protein 1 (FENS-1) (Phosphoinositide-binding protein 1) (WD40- and FYVE domain-containing protein 1) (Zinc finger FYVE domain-containing protein 17)	1.1188	0.6125
P55036	PSMD4_HUMAN	26S proteasome non-ATPase regulatory subunit 4 (26S proteasome regulatory subunit RPN10) (26S proteasome regulatory subunit S5A) (Antisecretory factor 1) (AF) (ASF) (Multiubiquitin chain-binding protein)	1.11863	0.51684
P37235	HPCL1_HUMAN	Hippocalcin-like protein 1 (Calcium-binding protein BDR-1) (HLP2) (Visinin-like protein 3) (VILIP-3)	1.11849	0.50575
Q92692	PVRL2_HUMAN	Nectin-2 (Herpes virus entry mediator B) (Herpesvirus entry mediator B) (HveB) (Poliovirus receptor-related protein 2) (CD antigen CD112)	1.11784	0.63082
Q86UT6	NLRX1_HUMAN	NLR family member X1 (Caterpiller protein 11.3) (CLR11.3) (Nucleotide-binding oligomerization domain protein 26) (Nucleotide-binding oligomerization domain protein 5) (Nucleotide-binding oligomerization domain protein 9)	1.11748	0.24221
Q9HC07	TM165_HUMAN	Transmembrane protein 165 (Transmembrane protein PT27) (Transmembrane protein TPARL)	1.11704	0.39817
O00194	RB27B_HUMAN	Ras-related protein Rab-27B (C25KG)	1.11694	0.09713
Q08722	CD47_HUMAN	Leukocyte surface antigen CD47 (Antigenic surface determinant protein OA3) (Integrin-associated protein) (IAP) (Protein MER6) (CD antigen CD47)	1.11632	0.02753
O15511	ARPC5_HUMAN	Actin-related protein 2/3 complex subunit 5 (Arp2/3 complex 16 kDa subunit) (p16-ARC)	1.11625	0.23319
Q9C0C2	TB182_HUMAN	182 kDa tankyrase-1-binding protein	1.11534	0.14173
Q14534	ERG1_HUMAN	Squalene monooxygenase (EC 1.14.13.132) (Squalene epoxidase) (SE)	1.11525	0.74571
P62273	RS29_HUMAN	40S ribosomal protein S29	1.11503	0.52098
Q15075	EEA1_HUMAN	Early endosome antigen 1 (Endosome-associated protein p162) (Zinc finger FYVE domain-containing protein 2)	1.11469	0.18597
P07476	INVO_HUMAN	Involucrin	1.11409	0.46258
Q8N4Q1	MIA40_HUMAN	Mitochondrial intermembrane space import and assembly protein 40 (Coiled-coil-helix-coiled-coil-helix domain-containing protein 4)	1.11406	0.18747
P15311	EZRI_HUMAN	Ezrin (Cytovillin) (Villin-2) (p81)	1.11389	0.13897
P62316	SMD2_HUMAN	Small nuclear ribonucleoprotein Sm D2 (Sm-D2) (snRNP core protein D2)	1.11341	0.26392
P10809	CH60_HUMAN	60 kDa heat shock protein, mitochondrial (60 kDa chaperonin) (Chaperonin 60) (CPN60) (Heat shock protein 60) (HSP-60) (Hsp60) (HuCHA60) (Mitochondrial matrix protein P1) (P60 lymphocyte protein)	1.11303	0.26823
P20020	AT2B1_HUMAN	Plasma membrane calcium-transporting ATPase 1 (PMCA1) (EC 3.6.3.8) (Plasma membrane calcium ATPase isoform 1) (Plasma membrane calcium pump isoform 1)	1.11186	0.43688
P37802	TAGL2_HUMAN	Transgelin-2 (Epididymis tissue protein Li 7e) (SM22-alpha homolog)	1.11184	0.00124
P52272	HNRPM_HUMAN	Heterogeneous nuclear ribonucleoprotein M (hnRNP M)	1.11124	0.46991
O00515	LAD1_HUMAN	Ladinin-1 (Lad-1) (Linear IgA disease antigen) (LADA)	1.11009	0.20213
Q9UJU6	DBNL_HUMAN	Drebrin-like protein (Cervical SH3P7) (Cervical mucin-associated protein) (Drebrin-F) (HPK1-interacting protein of 55 kDa) (HIP-55) (SH3 domain-containing protein 7)	1.1099	0.41732
P11717	MPRI_HUMAN	Cation-independent mannose-6-phosphate receptor (CI Man-6-P receptor) (CI-MPR) (M6PR) (300 kDa mannose 6-phosphate receptor) (MPR 300) (Insulin-like growth factor 2 receptor) (Insulin-like growth factor II receptor) (IGF-II receptor) (M6P/IGF2 receptor) (M6P/IGF2R) (CD antigen CD222)	1.10962	0.17579
Q13867	BLMH_HUMAN	Bleomycin hydrolase (BH) (BLM hydrolase) (BMH) (EC 3.4.22.40)	1.10931	0.05902
Q9UI30	TR112_HUMAN	Multifunctional methyltransferase subunit TRM112-like protein (tRNA methyltransferase 112 homolog)	1.10845	0.36844
Q9Y3A6	TMED5_HUMAN	Transmembrane emp24 domain-containing protein 5 (p24 family protein gamma-2) (p24gamma2) (p28)	1.10774	0.36432
Q9UJ83	HACL1_HUMAN	2-hydroxyacyl-CoA lyase 1 (EC 4.1.-.-) (2-hydroxyphytanoyl-CoA lyase) (2-HPCL) (Phytanoyl-CoA 2-hydroxylase 2)	1.10679	0.66154
Q7Z2K6	ERMP1_HUMAN	Endoplasmic reticulum metallopeptidase 1 (EC 3.4.-.-) (Felix-ina)	1.10631	0.47945
P55786	PSA_HUMAN	Puromycin-sensitive aminopeptidase (PSA) (EC 3.4.11.14) (Cytosol alanyl aminopeptidase) (AAP-S)	1.10539	0.27131
Q07954	LRP1_HUMAN	Prolow-density lipoprotein receptor-related protein 1 (LRP-1) (Alpha-2-macroglobulin receptor) (A2MR) (Apolipoprotein E receptor) (APOER) (CD antigen CD91) [Cleaved into: Low-density lipoprotein receptor-related protein 1 85 kDa subunit (LRP-85); Low-density lipoprotein receptor-related protein 1 515 kDa subunit (LRP-515); Low-density lipoprotein receptor-related protein 1 intracellular domain (L…	1.10527	0.54497
Q6NT55	CP4FN_HUMAN	Cytochrome P450 4F22 (EC 1.14.14.-)	1.10492	0.20595
Q02127	PYRD_HUMAN	Dihydroorotate dehydrogenase (quinone), mitochondrial (DHOdehase) (EC 1.3.5.2) (Dihydroorotate oxidase)	1.10481	0.46317
P25789	PSA4_HUMAN	Proteasome subunit alpha type-4 (EC 3.4.25.1) (Macropain subunit C9) (Multicatalytic endopeptidase complex subunit C9) (Proteasome component C9) (Proteasome subunit L)	1.1041	0.48724
Q9Y6N5	SQRD_HUMAN	Sulfide:quinone oxidoreductase, mitochondrial (SQOR) (EC 1.8.5.-)	1.10362	0.0391
Q9Y5Y6	ST14_HUMAN	Suppressor of tumorigenicity 14 protein (EC 3.4.21.109) (Matriptase) (Membrane-type serine protease 1) (MT-SP1) (Prostamin) (Serine protease 14) (Serine protease TADG-15) (Tumor-associated differentially-expressed gene 15 protein)	1.10341	0.6505
Q16186	ADRM1_HUMAN	Proteasomal ubiquitin receptor ADRM1 (110 kDa cell membrane glycoprotein) (Gp110) (Adhesion-regulating molecule 1) (ARM-1) (Proteasome regulatory particle non-ATPase 13) (hRpn13) (Rpn13 homolog)	1.10311	0.8049
Q3MJ16	PA24E_HUMAN	Cytosolic phospholipase A2 epsilon (cPLA2-epsilon) (EC 3.1.1.4) (Phospholipase A2 group IVE)	1.10283	0.48385
P31937	3HIDH_HUMAN	3-hydroxyisobutyrate dehydrogenase, mitochondrial (HIBADH) (EC 1.1.1.31)	1.10212	0.59581
Q00325	MPCP_HUMAN	Phosphate carrier protein, mitochondrial (Phosphate transport protein) (PTP) (Solute carrier family 25 member 3)	1.10156	0.19558
Q9Y3Q3	TMED3_HUMAN	Transmembrane emp24 domain-containing protein 3 (Membrane protein p24B) (p24 family protein gamma-4) (p24gamma4) (p26)	1.10126	0.33126
O15269	SPTC1_HUMAN	Serine palmitoyltransferase 1 (EC 2.3.1.50) (Long chain base biosynthesis protein 1) (LCB 1) (Serine-palmitoyl-CoA transferase 1) (SPT 1) (SPT1)	1.10124	0.5343
O43707	ACTN4_HUMAN	Alpha-actinin-4 (Non-muscle alpha-actinin 4)	1.09898	0.26472
O60664	PLIN3_HUMAN	Perilipin-3 (47 kDa mannose 6-phosphate receptor-binding protein) (47 kDa MPR-binding protein) (Cargo selection protein TIP47) (Mannose-6-phosphate receptor-binding protein 1) (Placental protein 17) (PP17)	1.09847	0.47241
P53367	ARFP1_HUMAN	Arfaptin-1 (ADP-ribosylation factor-interacting protein 1)	1.09772	0.62433
P09497	CLCB_HUMAN	Clathrin light chain B (Lcb)	1.09734	0.44272
Q86UE4	LYRIC_HUMAN	Protein LYRIC (3D3/LYRIC) (Astrocyte elevated gene-1 protein) (AEG-1) (Lysine-rich CEACAM1 co-isolated protein) (Metadherin) (Metastasis adhesion protein)	1.0968	0.66385
P45877	PPIC_HUMAN	Peptidyl-prolyl cis-trans isomerase C (PPIase C) (EC 5.2.1.8) (Cyclophilin C) (Rotamase C)	1.09593	0.74874
Q6UVW9	CLC2A_HUMAN	C-type lectin domain family 2 member A (Keratinocyte-associated C-type lectin) (KACL) (Proliferation-induced lymphocyte-associated receptor) (PILAR)	1.09563	0.68985
O00748	EST2_HUMAN	Cocaine esterase (EC 3.1.1.84) (Carboxylesterase 2) (CE-2) (hCE-2) (EC 3.1.1.1) (Methylumbelliferyl-acetate deacetylase 2) (EC 3.1.1.56)	1.09529	0.50406
P13716	HEM2_HUMAN	Delta-aminolevulinic acid dehydratase (ALADH) (EC 4.2.1.24) (Porphobilinogen synthase)	1.09497	0.52064
O00204	ST2B1_HUMAN	Sulfotransferase family cytosolic 2B member 1 (ST2B1) (Sulfotransferase 2B1) (EC 2.8.2.2) (Alcohol sulfotransferase) (Hydroxysteroid sulfotransferase 2)	1.0949	0.46857
Q53TN4	CYBR1_HUMAN	Cytochrome b reductase 1 (EC 1.-.-.-) (Duodenal cytochrome b) (Ferric-chelate reductase 3)	1.09473	0.68472
O15155	BET1_HUMAN	BET1 homolog (hBET1) (Golgi vesicular membrane-trafficking protein p18)	1.0944	0.24199
Q16658	FSCN1_HUMAN	Fascin (55 kDa actin-bundling protein) (Singed-like protein) (p55)	1.09337	0.83814
P28799	GRN_HUMAN	Granulins (Proepithelin) (PEPI) [Cleaved into: Acrogranin (Glycoprotein of 88 Kda) (GP88) (Glycoprotein 88) (Progranulin); Paragranulin; Granulin-1 (Granulin G); Granulin-2 (Granulin F); Granulin-3 (Granulin B); Granulin-4 (Granulin A); Granulin-5 (Granulin C); Granulin-6 (Granulin D); Granulin-7 (Granulin E)]	1.09328	0.38765
Q9H2U2	IPYR2_HUMAN	Inorganic pyrophosphatase 2, mitochondrial (EC 3.6.1.1) (Pyrophosphatase SID6-306) (Pyrophosphate phospho-hydrolase 2) (PPase 2)	1.09279	0.32618
Q9NSD9	SYFB_HUMAN	Phenylalanine--tRNA ligase beta subunit (EC 6.1.1.20) (Phenylalanyl-tRNA synthetase beta subunit) (PheRS)	1.0922	0.8157
Q9BXK5	B2L13_HUMAN	Bcl-2-like protein 13 (Bcl2-L-13) (Bcl-rambo) (Protein Mil1)	1.0913	0.20321
Q9NRS4	TMPS4_HUMAN	Transmembrane protease serine 4 (EC 3.4.21.-) (Channel-activating protease 2) (CAPH2) (Membrane-type serine protease 2) (MT-SP2)	1.09113	0.84941
Q6P531	GGT6_HUMAN	Gamma-glutamyltransferase 6 (GGT 6) (EC 2.3.2.2) (Gamma-glutamyltranspeptidase 6) (Glutathione hydrolase 6) (EC 3.4.19.13) [Cleaved into: Gamma-glutamyltransferase 6 heavy chain; Gamma-glutamyltransferase 6 light chain]	1.09099	0.343
Q86T03	TM55B_HUMAN	Type 1 phosphatidylinositol 4,5-bisphosphate 4-phosphatase (Type 1 PtdIns-4,5-P2 4-Ptase) (EC 3.1.3.78) (PtdIns-4,5-P2 4-Ptase I) (Transmembrane protein 55B)	1.08932	0.50025
P30041	PRDX6_HUMAN	Peroxiredoxin-6 (EC 1.11.1.15) (1-Cys peroxiredoxin) (1-Cys PRX) (24 kDa protein) (Acidic calcium-independent phospholipase A2) (aiPLA2) (EC 3.1.1.-) (Antioxidant protein 2) (Liver 2D page spot 40) (Non-selenium glutathione peroxidase) (NSGPx) (EC 1.11.1.9) (Red blood cells page spot 12)	1.08928	0.40894
P62750	RL23A_HUMAN	60S ribosomal protein L23a	1.08911	0.32175
Q9UHQ9	NB5R1_HUMAN	NADH-cytochrome b5 reductase 1 (b5R.1) (EC 1.6.2.2) (Humb5R2) (NAD(P)H:quinone oxidoreductase type 3 polypeptide A2)	1.0889	0.49418
O75131	CPNE3_HUMAN	Copine-3 (Copine III)	1.08835	0.48064
P13746	1A11_HUMAN	HLA class I histocompatibility antigen, A-11 alpha chain (MHC class I antigen A*11)	1.08831	0.7202
O75844	FACE1_HUMAN	CAAX prenyl protease 1 homolog (EC 3.4.24.84) (Farnesylated proteins-converting enzyme 1) (FACE-1) (Prenyl protein-specific endoprotease 1) (Zinc metalloproteinase Ste24 homolog)	1.08827	0.68506
Q14764	MVP_HUMAN	Major vault protein (MVP) (Lung resistance-related protein)	1.0882	0.4647
P84103	SRSF3_HUMAN	Serine/arginine-rich splicing factor 3 (Pre-mRNA-splicing factor SRP20) (Splicing factor, arginine/serine-rich 3)	1.0877	0.29247
Q9H8H3	MET7A_HUMAN	Methyltransferase-like protein 7A (EC 2.1.1.-) (Protein AAM-B)	1.08736	0.74489
P67775	PP2AA_HUMAN	Serine/threonine-protein phosphatase 2A catalytic subunit alpha isoform (PP2A-alpha) (EC 3.1.3.16) (Replication protein C) (RP-C)	1.08705	0.45954
Q08554	DSC1_HUMAN	Desmocollin-1 (Cadherin family member 1) (Desmosomal glycoprotein 2/3) (DG2/DG3)	1.08596	0.54654
P60174	TPIS_HUMAN	Triosephosphate isomerase (TIM) (EC 5.3.1.1) (Triose-phosphate isomerase)	1.08574	0.30694
O75629	CREG1_HUMAN	Protein CREG1 (Cellular repressor of E1A-stimulated genes 1)	1.0857	0.68834
P60520	GBRL2_HUMAN	Gamma-aminobutyric acid receptor-associated protein-like 2 (GABA(A) receptor-associated protein-like 2) (Ganglioside expression factor 2) (GEF-2) (General protein transport factor p16) (Golgi-associated ATPase enhancer of 16 kDa) (GATE-16) (MAP1 light chain 3-related protein)	1.08401	0.66158
Q96K49	TM87B_HUMAN	Transmembrane protein 87B	1.08391	0.53608
O95563	MPC2_HUMAN	Mitochondrial pyruvate carrier 2 (Brain protein 44)	1.0823	0.41969
P01009	A1AT_HUMAN	Alpha-1-antitrypsin (Alpha-1 protease inhibitor) (Alpha-1-antiproteinase) (Serpin A1) [Cleaved into: Short peptide from AAT (SPAAT)]	1.08207	0.85975
Q3ZCW2	LEGL_HUMAN	Galectin-related protein (Lectin galactoside-binding-like protein)	1.08201	0.2431
Q71UI9	H2AV_HUMAN	Histone H2A.V (H2A.F/Z)	1.08198	0.73856
P23528	COF1_HUMAN	Cofilin-1 (18 kDa phosphoprotein) (p18) (Cofilin, non-muscle isoform)	1.08151	0.17023
Q9UJZ1	STML2_HUMAN	Stomatin-like protein 2, mitochondrial (SLP-2) (EPB72-like protein 2) (Paraprotein target 7) (Paratarg-7)	1.08134	0.55279
Q96G03	PGM2_HUMAN	Phosphoglucomutase-2 (PGM 2) (EC 5.4.2.2) (Glucose phosphomutase 2) (Phosphodeoxyribomutase) (Phosphopentomutase) (EC 5.4.2.7)	1.08059	0.72821
Q9NUP9	LIN7C_HUMAN	Protein lin-7 homolog C (Lin-7C) (Mammalian lin-seven protein 3) (MALS-3) (Vertebrate lin-7 homolog 3) (Veli-3)	1.07953	0.50657
P63218	GBG5_HUMAN	Guanine nucleotide-binding protein G(I)/G(S)/G(O) subunit gamma-5	1.07907	0.69333
P13489	RINI_HUMAN	Ribonuclease inhibitor (Placental ribonuclease inhibitor) (Placental RNase inhibitor) (Ribonuclease/angiogenin inhibitor 1) (RAI)	1.07847	0.38226
P48594	SPB4_HUMAN	Serpin B4 (Leupin) (Peptidase inhibitor 11) (PI-11) (Squamous cell carcinoma antigen 2) (SCCA-2)	1.07796	0.87149
Q8IVF2	AHNK2_HUMAN	Protein AHNAK2	1.07741	0.51372
Q9Y5L4	TIM13_HUMAN	Mitochondrial import inner membrane translocase subunit Tim13	1.07713	0.51573
P00505	AATM_HUMAN	Aspartate aminotransferase, mitochondrial (mAspAT) (EC 2.6.1.1) (EC 2.6.1.7) (Fatty acid-binding protein) (FABP-1) (Glutamate oxaloacetate transaminase 2) (Kynurenine aminotransferase 4) (Kynurenine aminotransferase IV) (Kynurenine--oxoglutarate transaminase 4) (Kynurenine--oxoglutarate transaminase IV) (Plasma membrane-associated fatty acid-binding protein) (FABPpm) (Transaminase A)	1.07683	0.34803
P61158	ARP3_HUMAN	Actin-related protein 3 (Actin-like protein 3)	1.07611	0.26993
P08865	RSSA_HUMAN	40S ribosomal protein SA (37 kDa laminin receptor precursor) (37LRP) (37/67 kDa laminin receptor) (LRP/LR) (67 kDa laminin receptor) (67LR) (Colon carcinoma laminin-binding protein) (Laminin receptor 1) (LamR) (Laminin-binding protein precursor p40) (LBP/p40) (Multidrug resistance-associated protein MGr1-Ag) (NEM/1CHD4)	1.07419	0.2163
P62341	SELT_HUMAN	Selenoprotein T (SelT)	1.07386	0.88981
Q15907	RB11B_HUMAN	Ras-related protein Rab-11B (GTP-binding protein YPT3)	1.07291	0.15194
P62942	FKB1A_HUMAN	Peptidyl-prolyl cis-trans isomerase FKBP1A (PPIase FKBP1A) (EC 5.2.1.8) (12 kDa FK506-binding protein) (12 kDa FKBP) (FKBP-12) (Calstabin-1) (FK506-binding protein 1A) (FKBP-1A) (Immunophilin FKBP12) (Rotamase)	1.07282	0.82637
P30740	ILEU_HUMAN	Leukocyte elastase inhibitor (LEI) (Monocyte/neutrophil elastase inhibitor) (EI) (M/NEI) (Peptidase inhibitor 2) (PI-2) (Serpin B1)	1.07278	0.29488
P10515	ODP2_HUMAN	Dihydrolipoyllysine-residue acetyltransferase component of pyruvate dehydrogenase complex, mitochondrial (EC 2.3.1.12) (70 kDa mitochondrial autoantigen of primary biliary cirrhosis) (PBC) (Dihydrolipoamide acetyltransferase component of pyruvate dehydrogenase complex) (M2 antigen complex 70 kDa subunit) (Pyruvate dehydrogenase complex component E2) (PDC-E2) (PDCE2)	1.07258	0.61787
Q99614	TTC1_HUMAN	Tetratricopeptide repeat protein 1 (TPR repeat protein 1)	1.07251	0.69452
Q7Z434	MAVS_HUMAN	Mitochondrial antiviral-signaling protein (MAVS) (CARD adapter inducing interferon beta) (Cardif) (Interferon beta promoter stimulator protein 1) (IPS-1) (Putative NF-kappa-B-activating protein 031N) (Virus-induced-signaling adapter) (VISA)	1.07244	0.61251
P06396	GELS_HUMAN	Gelsolin (AGEL) (Actin-depolymerizing factor) (ADF) (Brevin)	1.0723	0.23551
P35637	FUS_HUMAN	RNA-binding protein FUS (75 kDa DNA-pairing protein) (Oncogene FUS) (Oncogene TLS) (POMp75) (Translocated in liposarcoma protein)	1.07198	0.34281
O75531	BAF_HUMAN	Barrier-to-autointegration factor (Breakpoint cluster region protein 1) [Cleaved into: Barrier-to-autointegration factor, N-terminally processed]	1.07198	0.61426
O43759	SNG1_HUMAN	Synaptogyrin-1	1.07174	0.35987
P63104	1433Z_HUMAN	14-3-3 protein zeta/delta (Protein kinase C inhibitor protein 1) (KCIP-1)	1.07174	0.30568
P26583	HMGB2_HUMAN	High mobility group protein B2 (High mobility group protein 2) (HMG-2)	1.07161	0.58972
B5ME19	EIFCL_HUMAN	Eukaryotic translation initiation factor 3 subunit C-like protein	1.07146	0.33636
Q99497	PARK7_HUMAN	Protein deglycase DJ-1 (DJ-1) (EC 3.1.2.-) (EC 3.5.1.-) (Oncogene DJ1) (Parkinson disease protein 7)	1.07111	0.2738
Q96A33	CCD47_HUMAN	Coiled-coil domain-containing protein 47	1.07101	0.71841
Q9NQ38	ISK5_HUMAN	Serine protease inhibitor Kazal-type 5 (Lympho-epithelial Kazal-type-related inhibitor) (LEKTI) [Cleaved into: Hemofiltrate peptide HF6478; Hemofiltrate peptide HF7665]	1.07038	0.75032
Q6YP21	KAT3_HUMAN	Kynurenine--oxoglutarate transaminase 3 (EC 2.6.1.7) (Cysteine-S-conjugate beta-lyase 2) (EC 4.4.1.13) (Kynurenine aminotransferase III) (KATIII) (Kynurenine--glyoxylate transaminase) (EC 2.6.1.63) (Kynurenine--oxoglutarate transaminase III)	1.06953	0.68782
P52565	GDIR1_HUMAN	Rho GDP-dissociation inhibitor 1 (Rho GDI 1) (Rho-GDI alpha)	1.06856	0.32174
P17405	ASM_HUMAN	Sphingomyelin phosphodiesterase (EC 3.1.4.12) (Acid sphingomyelinase) (aSMase)	1.06806	0.74475
P07437	TBB5_HUMAN	Tubulin beta chain (Tubulin beta-5 chain)	1.0673	0.83158
Q7KZN9	COX15_HUMAN	Cytochrome c oxidase assembly protein COX15 homolog	1.06726	0.69301
P35232	PHB_HUMAN	Prohibitin	1.06702	0.552
P05198	IF2A_HUMAN	Eukaryotic translation initiation factor 2 subunit 1 (Eukaryotic translation initiation factor 2 subunit alpha) (eIF-2-alpha) (eIF-2A) (eIF-2alpha)	1.06628	0.73653
Q9NS69	TOM22_HUMAN	Mitochondrial import receptor subunit TOM22 homolog (hTom22) (1C9-2) (Translocase of outer membrane 22 kDa subunit homolog)	1.06547	0.69083
O15455	TLR3_HUMAN	Toll-like receptor 3 (CD antigen CD283)	1.0648	0.71905
P62158	CALM_HUMAN	Calmodulin (CaM)	1.06427	0.71783
O00487	PSDE_HUMAN	26S proteasome non-ATPase regulatory subunit 14 (EC 3.4.19.-) (26S proteasome regulatory subunit RPN11) (26S proteasome-associated PAD1 homolog 1)	1.064	0.55924
Q96AJ9	VTI1A_HUMAN	Vesicle transport through interaction with t-SNAREs homolog 1A (Vesicle transport v-SNARE protein Vti1-like 2) (Vti1-rp2)	1.06329	0.80172
Q3SXM5	HSDL1_HUMAN	Inactive hydroxysteroid dehydrogenase-like protein 1 (Short chain dehydrogenase/reductase family 12C member 3)	1.06204	0.86204
P27482	CALL3_HUMAN	Calmodulin-like protein 3 (CaM-like protein) (CLP) (Calmodulin-related protein NB-1)	1.06197	0.60044
Q9BV38	WDR18_HUMAN	WD repeat-containing protein 18	1.06099	0.73057
P07108	ACBP_HUMAN	Acyl-CoA-binding protein (ACBP) (Diazepam-binding inhibitor) (DBI) (Endozepine) (EP)	1.06055	0.435
Q14103	HNRPD_HUMAN	Heterogeneous nuclear ribonucleoprotein D0 (hnRNP D0) (AU-rich element RNA-binding protein 1)	1.06045	0.81383
P10599	THIO_HUMAN	Thioredoxin (Trx) (ATL-derived factor) (ADF) (Surface-associated sulphydryl protein) (SASP)	1.06039	0.11503
P54793	ARSF_HUMAN	Arylsulfatase F (ASF) (EC 3.1.6.-)	1.06035	0.79325
P07602	SAP_HUMAN	Prosaposin (Proactivator polypeptide) [Cleaved into: Saposin-A (Protein A); Saposin-B-Val; Saposin-B (Cerebroside sulfate activator) (CSAct) (Dispersin) (Sphingolipid activator protein 1) (SAP-1) (Sulfatide/GM1 activator); Saposin-C (A1 activator) (Co-beta-glucosidase) (Glucosylceramidase activator) (Sphingolipid activator protein 2) (SAP-2); Saposin-D (Component C) (Protein C)]	1.06003	0.56316
Q8WW22	DNJA4_HUMAN	DnaJ homolog subfamily A member 4	1.06	0.68736
P40121	CAPG_HUMAN	Macrophage-capping protein (Actin regulatory protein CAP-G)	1.05952	0.44119
Q92947	GCDH_HUMAN	Glutaryl-CoA dehydrogenase, mitochondrial (GCD) (EC 1.3.8.6)	1.05943	0.64951
P08237	PFKAM_HUMAN	ATP-dependent 6-phosphofructokinase, muscle type (ATP-PFK) (PFK-M) (EC 2.7.1.11) (6-phosphofructokinase type A) (Phosphofructo-1-kinase isozyme A) (PFK-A) (Phosphohexokinase)	1.05869	0.53761
Q9Y6G9	DC1L1_HUMAN	Cytoplasmic dynein 1 light intermediate chain 1 (LIC1) (Dynein light chain A) (DLC-A) (Dynein light intermediate chain 1, cytosolic)	1.05833	0.67623
Q969J3	L12R1_HUMAN	Loss of heterozygosity 12 chromosomal region 1 protein	1.05807	0.75116
P57730	CAR18_HUMAN	Caspase recruitment domain-containing protein 18 (Caspase-1 inhibitor Iceberg)	1.05774	0.69855
Q15046	SYK_HUMAN	Lysine--tRNA ligase (EC 6.1.1.6) (Lysyl-tRNA synthetase) (LysRS)	1.05751	0.416
O95292	VAPB_HUMAN	Vesicle-associated membrane protein-associated protein B/C (VAMP-B/VAMP-C) (VAMP-associated protein B/C) (VAP-B/VAP-C)	1.0574	0.59173
Q7Z4W1	DCXR_HUMAN	L-xylulose reductase (XR) (EC 1.1.1.10) (Carbonyl reductase II) (Dicarbonyl/L-xylulose reductase) (Kidney dicarbonyl reductase) (kiDCR) (Short chain dehydrogenase/reductase family 20C member 1) (Sperm surface protein P34H)	1.05683	0.53422
Q15293	RCN1_HUMAN	Reticulocalbin-1	1.05646	0.78433
P62701	RS4X_HUMAN	40S ribosomal protein S4, X isoform (SCR10) (Single copy abundant mRNA protein)	1.05635	0.68242
P47756	CAPZB_HUMAN	F-actin-capping protein subunit beta (CapZ beta)	1.05616	0.5052
Q00577	PURA_HUMAN	Transcriptional activator protein Pur-alpha (Purine-rich single-stranded DNA-binding protein alpha)	1.05569	0.85248
Q7L5L3	GDPD3_HUMAN	Glycerophosphodiester phosphodiesterase domain-containing protein 3 (EC 3.1.-.-)	1.05566	0.4687
P35609	ACTN2_HUMAN	Alpha-actinin-2 (Alpha-actinin skeletal muscle isoform 2) (F-actin cross-linking protein)	1.05554	0.57965
Q9H2F3	3BHS7_HUMAN	3 beta-hydroxysteroid dehydrogenase type 7 (3 beta-hydroxysteroid dehydrogenase type VII) (3-beta-HSD VII) (3-beta-hydroxy-Delta(5)-C27 steroid oxidoreductase) (C(27) 3-beta-HSD) (EC 1.1.1.-) (Cholest-5-ene-3-beta,7-alpha-diol 3-beta-dehydrogenase) (EC 1.1.1.181)	1.05494	0.79516
Q06830	PRDX1_HUMAN	Peroxiredoxin-1 (EC 1.11.1.15) (Natural killer cell-enhancing factor A) (NKEF-A) (Proliferation-associated gene protein) (PAG) (Thioredoxin peroxidase 2) (Thioredoxin-dependent peroxide reductase 2)	1.05463	0.35615
Q9BUB7	TMM70_HUMAN	Transmembrane protein 70, mitochondrial	1.05446	0.73848
P02452	CO1A1_HUMAN	Collagen alpha-1(I) chain (Alpha-1 type I collagen)	1.0543	0.62387
Q8N1F7	NUP93_HUMAN	Nuclear pore complex protein Nup93 (93 kDa nucleoporin) (Nucleoporin Nup93)	1.05351	0.71738
Q9Y2B0	CNPY2_HUMAN	Protein canopy homolog 2 (MIR-interacting saposin-like protein) (Putative secreted protein Zsig9) (Transmembrane protein 4)	1.05301	0.70645
Q9NZ08	ERAP1_HUMAN	Endoplasmic reticulum aminopeptidase 1 (EC 3.4.11.-) (ARTS-1) (Adipocyte-derived leucine aminopeptidase) (A-LAP) (Aminopeptidase PILS) (Puromycin-insensitive leucyl-specific aminopeptidase) (PILS-AP) (Type 1 tumor necrosis factor receptor shedding aminopeptidase regulator)	1.05252	0.65866
Q96N23	CFA54_HUMAN	Cilia- and flagella-associated protein 54	1.05238	0.60692
P49327	FAS_HUMAN	Fatty acid synthase (EC 2.3.1.85) [Includes: [Acyl-carrier-protein] S-acetyltransferase (EC 2.3.1.38); [Acyl-carrier-protein] S-malonyltransferase (EC 2.3.1.39); 3-oxoacyl-[acyl-carrier-protein] synthase (EC 2.3.1.41); 3-oxoacyl-[acyl-carrier-protein] reductase (EC 1.1.1.100); 3-hydroxyacyl-[acyl-carrier-protein] dehydratase (EC 4.2.1.59); Enoyl-[acyl-carrier-protein] reductase (EC 1.3.1.39); Ole…	1.05172	0.51903
P13010	XRCC5_HUMAN	X-ray repair cross-complementing protein 5 (EC 3.6.4.-) (86 kDa subunit of Ku antigen) (ATP-dependent DNA helicase 2 subunit 2) (ATP-dependent DNA helicase II 80 kDa subunit) (CTC box-binding factor 85 kDa subunit) (CTC85) (CTCBF) (DNA repair protein XRCC5) (Ku80) (Ku86) (Lupus Ku autoantigen protein p86) (Nuclear factor IV) (Thyroid-lupus autoantigen) (TLAA) (X-ray repair complementing defective…	1.05159	0.68175
P01876	IGHA1_HUMAN	Ig alpha-1 chain C region	1.05111	0.80237
Q08AM6	VAC14_HUMAN	Protein VAC14 homolog (Tax1-binding protein 2)	1.04973	0.86602
Q9H936	GHC1_HUMAN	Mitochondrial glutamate carrier 1 (GC-1) (Glutamate/H(+) symporter 1) (Solute carrier family 25 member 22)	1.04946	0.57777
P36952	SPB5_HUMAN	Serpin B5 (Maspin) (Peptidase inhibitor 5) (PI-5)	1.04921	0.65323
P22223	CADH3_HUMAN	Cadherin-3 (Placental cadherin) (P-cadherin)	1.04896	0.60862
O75521	ECI2_HUMAN	Enoyl-CoA delta isomerase 2, mitochondrial (EC 5.3.3.8) (DRS-1) (Delta(3),delta(2)-enoyl-CoA isomerase) (D3,D2-enoyl-CoA isomerase) (Diazepam-binding inhibitor-related protein 1) (DBI-related protein 1) (Dodecenoyl-CoA isomerase) (Hepatocellular carcinoma-associated antigen 88) (Peroxisomal 3,2-trans-enoyl-CoA isomerase) (pECI) (Renal carcinoma antigen NY-REN-1)	1.04881	0.6897
P39687	AN32A_HUMAN	Acidic leucine-rich nuclear phosphoprotein 32 family member A (Acidic nuclear phosphoprotein pp32) (pp32) (Leucine-rich acidic nuclear protein) (LANP) (Mapmodulin) (Potent heat-stable protein phosphatase 2A inhibitor I1PP2A) (Putative HLA-DR-associated protein I) (PHAPI)	1.04873	0.85113
P62937	PPIA_HUMAN	Peptidyl-prolyl cis-trans isomerase A (PPIase A) (EC 5.2.1.8) (Cyclophilin A) (Cyclosporin A-binding protein) (Rotamase A) [Cleaved into: Peptidyl-prolyl cis-trans isomerase A, N-terminally processed]	1.0486	0.48624
Q15029	U5S1_HUMAN	116 kDa U5 small nuclear ribonucleoprotein component (Elongation factor Tu GTP-binding domain-containing protein 2) (SNU114 homolog) (hSNU114) (U5 snRNP-specific protein, 116 kDa) (U5-116 kDa)	1.04858	0.81887
Q9P0V9	SEP10_HUMAN	Septin-10	1.04692	0.59053
P50454	SERPH_HUMAN	Serpin H1 (47 kDa heat shock protein) (Arsenic-transactivated protein 3) (AsTP3) (Cell proliferation-inducing gene 14 protein) (Collagen-binding protein) (Colligin) (Rheumatoid arthritis-related antigen RA-A47)	1.04657	0.88485
P61978	HNRPK_HUMAN	Heterogeneous nuclear ribonucleoprotein K (hnRNP K) (Transformation up-regulated nuclear protein) (TUNP)	1.04608	0.3455
Q6UXV4	MIC27_HUMAN	MICOS complex subunit MIC27 (Apolipoprotein O-like) (Protein FAM121A)	1.0458	0.52567
P27361	MK03_HUMAN	Mitogen-activated protein kinase 3 (MAP kinase 3) (MAPK 3) (EC 2.7.11.24) (ERT2) (Extracellular signal-regulated kinase 1) (ERK-1) (Insulin-stimulated MAP2 kinase) (MAP kinase isoform p44) (p44-MAPK) (Microtubule-associated protein 2 kinase) (p44-ERK1)	1.04569	0.28608
P35579	MYH9_HUMAN	Myosin-9 (Cellular myosin heavy chain, type A) (Myosin heavy chain 9) (Myosin heavy chain, non-muscle IIa) (Non-muscle myosin heavy chain A) (NMMHC-A) (Non-muscle myosin heavy chain IIa) (NMMHC II-a) (NMMHC-IIA)	1.0456	0.86056
Q6NUK4	REEP3_HUMAN	Receptor expression-enhancing protein 3	1.04439	0.77197
P30049	ATPD_HUMAN	ATP synthase subunit delta, mitochondrial (F-ATPase delta subunit)	1.04376	0.53025
Q1KMD3	HNRL2_HUMAN	Heterogeneous nuclear ribonucleoprotein U-like protein 2 (Scaffold-attachment factor A2) (SAF-A2)	1.04363	0.93599
P05120	PAI2_HUMAN	Plasminogen activator inhibitor 2 (PAI-2) (Monocyte Arg-serpin) (Placental plasminogen activator inhibitor) (Serpin B2) (Urokinase inhibitor)	1.0424	0.81795
P34896	GLYC_HUMAN	Serine hydroxymethyltransferase, cytosolic (SHMT) (EC 2.1.2.1) (Glycine hydroxymethyltransferase) (Serine methylase)	1.04231	0.76184
Q96TA2	YMEL1_HUMAN	ATP-dependent zinc metalloprotease YME1L1 (EC 3.4.24.-) (ATP-dependent metalloprotease FtsH1) (Meg-4) (Presenilin-associated metalloprotease) (PAMP) (YME1-like protein 1)	1.04201	0.77291
O60437	PEPL_HUMAN	Periplakin (190 kDa paraneoplastic pemphigus antigen) (195 kDa cornified envelope precursor protein)	1.04196	0.66088
Q0VGL1	LTOR4_HUMAN	Ragulator complex protein LAMTOR4 (Late endosomal/lysosomal adaptor and MAPK and MTOR activator 4) [Cleaved into: Ragulator complex protein LAMTOR4, N-terminally processed]	1.04187	0.86321
P20290	BTF3_HUMAN	Transcription factor BTF3 (Nascent polypeptide-associated complex subunit beta) (NAC-beta) (RNA polymerase B transcription factor 3)	1.04168	0.73512
Q92820	GGH_HUMAN	Gamma-glutamyl hydrolase (EC 3.4.19.9) (Conjugase) (GH) (Gamma-Glu-X carboxypeptidase)	1.04165	0.27749
P25787	PSA2_HUMAN	Proteasome subunit alpha type-2 (EC 3.4.25.1) (Macropain subunit C3) (Multicatalytic endopeptidase complex subunit C3) (Proteasome component C3)	1.04141	0.56567
Q8TAV3	CP2W1_HUMAN	Cytochrome P450 2W1 (EC 1.14.14.-) (CYPIIW1)	1.04096	0.90996
Q96C19	EFHD2_HUMAN	EF-hand domain-containing protein D2 (Swiprosin-1)	1.04042	0.95841
Q8NBM8	PCYXL_HUMAN	Prenylcysteine oxidase-like (EC 1.8.3.-)	1.03979	0.79086
O75369	FLNB_HUMAN	Filamin-B (FLN-B) (ABP-278) (ABP-280 homolog) (Actin-binding-like protein) (Beta-filamin) (Filamin homolog 1) (Fh1) (Filamin-3) (Thyroid autoantigen) (Truncated actin-binding protein) (Truncated ABP)	1.03934	0.67112
P61604	CH10_HUMAN	10 kDa heat shock protein, mitochondrial (Hsp10) (10 kDa chaperonin) (Chaperonin 10) (CPN10) (Early-pregnancy factor) (EPF)	1.03934	0.78017
Q6ZNA5	FRRS1_HUMAN	Ferric-chelate reductase 1 (EC 1.-.-.-) (Stromal cell-derived receptor 2) (SDR-2)	1.03909	0.72569
Q12904	AIMP1_HUMAN	Aminoacyl tRNA synthase complex-interacting multifunctional protein 1 (Multisynthase complex auxiliary component p43) [Cleaved into: Endothelial monocyte-activating polypeptide 2 (EMAP-2) (Endothelial monocyte-activating polypeptide II) (EMAP-II) (Small inducible cytokine subfamily E member 1)]	1.03903	0.8379
P51571	SSRD_HUMAN	Translocon-associated protein subunit delta (TRAP-delta) (Signal sequence receptor subunit delta) (SSR-delta)	1.03894	0.65975
Q13444	ADA15_HUMAN	Disintegrin and metalloproteinase domain-containing protein 15 (ADAM 15) (EC 3.4.24.-) (Metalloprotease RGD disintegrin protein) (Metalloproteinase-like, disintegrin-like, and cysteine-rich protein 15) (MDC-15) (Metargidin)	1.03865	0.84493
Q96GS4	CQ059_HUMAN	Uncharacterized protein C17orf59	1.03862	0.81872
Q9Y6M5	ZNT1_HUMAN	Zinc transporter 1 (ZnT-1) (Solute carrier family 30 member 1)	1.03805	0.71956
Q5TZA2	CROCC_HUMAN	Rootletin (Ciliary rootlet coiled-coil protein)	1.03784	0.79214
P08579	RU2B_HUMAN	U2 small nuclear ribonucleoprotein B'' (U2 snRNP B'')	1.0377	0.96905
O14672	ADA10_HUMAN	Disintegrin and metalloproteinase domain-containing protein 10 (ADAM 10) (EC 3.4.24.81) (CDw156) (Kuzbanian protein homolog) (Mammalian disintegrin-metalloprotease) (CD antigen CD156c)	1.03768	0.78402
O14980	XPO1_HUMAN	Exportin-1 (Exp1) (Chromosome region maintenance 1 protein homolog)	1.03743	0.82654
Q16543	CDC37_HUMAN	Hsp90 co-chaperone Cdc37 (Hsp90 chaperone protein kinase-targeting subunit) (p50Cdc37) [Cleaved into: Hsp90 co-chaperone Cdc37, N-terminally processed]	1.03729	0.76913
Q9NZZ3	CHMP5_HUMAN	Charged multivesicular body protein 5 (Chromatin-modifying protein 5) (SNF7 domain-containing protein 2) (Vacuolar protein sorting-associated protein 60) (Vps60) (hVps60)	1.03679	0.83523
Q13242	SRSF9_HUMAN	Serine/arginine-rich splicing factor 9 (Pre-mRNA-splicing factor SRp30C) (Splicing factor, arginine/serine-rich 9)	1.03627	0.73534
P42357	HUTH_HUMAN	Histidine ammonia-lyase (Histidase) (EC 4.3.1.3)	1.03554	0.78569
Q5MNZ6	WIPI3_HUMAN	WD repeat domain phosphoinositide-interacting protein 3 (WIPI-3) (WD repeat-containing protein 45-like) (WDR45-like protein) (WD repeat-containing protein 45B) (WIPI49-like protein)	1.03545	0.83453
Q92597	NDRG1_HUMAN	Protein NDRG1 (Differentiation-related gene 1 protein) (DRG-1) (N-myc downstream-regulated gene 1 protein) (Nickel-specific induction protein Cap43) (Reducing agents and tunicamycin-responsive protein) (RTP) (Rit42)	1.03474	0.76577
P00918	CAH2_HUMAN	Carbonic anhydrase 2 (EC 4.2.1.1) (Carbonate dehydratase II) (Carbonic anhydrase C) (CAC) (Carbonic anhydrase II) (CA-II)	1.03466	0.8019
Q15424	SAFB1_HUMAN	Scaffold attachment factor B1 (SAF-B) (SAF-B1) (HSP27 estrogen response element-TATA box-binding protein) (HSP27 ERE-TATA-binding protein)	1.03453	0.86342
P48449	ERG7_HUMAN	Lanosterol synthase (EC 5.4.99.7) (2,3-epoxysqualene--lanosterol cyclase) (Oxidosqualene--lanosterol cyclase) (OSC) (hOSC)	1.03447	0.86274
Q08188	TGM3_HUMAN	Protein-glutamine gamma-glutamyltransferase E (EC 2.3.2.13) (Transglutaminase E) (TG(E)) (TGE) (TGase E) (Transglutaminase-3) (TGase-3) [Cleaved into: Protein-glutamine gamma-glutamyltransferase E 50 kDa catalytic chain; Protein-glutamine gamma-glutamyltransferase E 27 kDa non-catalytic chain]	1.03412	0.70513
P37108	SRP14_HUMAN	Signal recognition particle 14 kDa protein (SRP14) (18 kDa Alu RNA-binding protein)	1.03382	0.91401
Q8TBR7	FA57A_HUMAN	Protein FAM57A (Protein CT120)	1.03368	0.89093
P48739	PIPNB_HUMAN	Phosphatidylinositol transfer protein beta isoform (PI-TP-beta) (PtdIns transfer protein beta) (PtdInsTP beta)	1.03327	0.86602
O95817	BAG3_HUMAN	BAG family molecular chaperone regulator 3 (BAG-3) (Bcl-2-associated athanogene 3) (Bcl-2-binding protein Bis) (Docking protein CAIR-1)	1.03274	0.76262
O75635	SPB7_HUMAN	Serpin B7 (Megsin) (TP55)	1.03217	0.85055
Q9UHD9	UBQL2_HUMAN	Ubiquilin-2 (Chap1) (DSK2 homolog) (Protein linking IAP with cytoskeleton 2) (PLIC-2) (hPLIC-2) (Ubiquitin-like product Chap1/Dsk2)	1.03188	0.85953
O43175	SERA_HUMAN	D-3-phosphoglycerate dehydrogenase (3-PGDH) (EC 1.1.1.95)	1.03183	0.77792
Q6P4A8	PLBL1_HUMAN	Phospholipase B-like 1 (EC 3.1.1.-) (LAMA-like protein 1) (Lamina ancestor homolog 1) (Phospholipase B domain-containing protein 1) [Cleaved into: Phospholipase B-like 1 chain A; Phospholipase B-like 1 chain B; Phospholipase B-like 1 chain C]	1.03176	0.87903
P84098	RL19_HUMAN	60S ribosomal protein L19	1.0315	0.74187
Q15185	TEBP_HUMAN	Prostaglandin E synthase 3 (EC 5.3.99.3) (Cytosolic prostaglandin E2 synthase) (cPGES) (Hsp90 co-chaperone) (Progesterone receptor complex p23) (Telomerase-binding protein p23)	1.03116	0.94142
O60763	USO1_HUMAN	General vesicular transport factor p115 (Protein USO1 homolog) (Transcytosis-associated protein) (TAP) (Vesicle-docking protein)	1.03107	0.86006
Q9HCC0	MCCB_HUMAN	Methylcrotonoyl-CoA carboxylase beta chain, mitochondrial (MCCase subunit beta) (EC 6.4.1.4) (3-methylcrotonyl-CoA carboxylase 2) (3-methylcrotonyl-CoA carboxylase non-biotin-containing subunit) (3-methylcrotonyl-CoA:carbon dioxide ligase subunit beta)	1.03043	0.82264
P15309	PPAP_HUMAN	Prostatic acid phosphatase (PAP) (EC 3.1.3.2) (5'-nucleotidase) (5'-NT) (EC 3.1.3.5) (Ecto-5'-nucleotidase) (Thiamine monophosphatase) (TMPase) [Cleaved into: PAPf39]	1.03023	0.83233
Q9Y536	PAL4A_HUMAN	Peptidyl-prolyl cis-trans isomerase A-like 4A (PPIase A-like 4A) (EC 5.2.1.8) (Chromosome one-amplified sequence 2) (COAS-2) (Cyclophilin homolog overexpressed in liver cancer)	1.02671	0.59074
Q96FX8	PERP_HUMAN	p53 apoptosis effector related to PMP-22 (Keratinocyte-associated protein 1) (KCP-1) (P53-induced protein PIGPC1) (Transmembrane protein THW)	1.02641	0.82678
Q9Y276	BCS1_HUMAN	Mitochondrial chaperone BCS1 (h-BCS1) (BCS1-like protein)	1.02485	0.82957
Q5VW38	GP107_HUMAN	Protein GPR107 (Lung seven transmembrane receptor 1)	1.0247	0.92613
Q6P587	FAHD1_HUMAN	Acylpyruvase FAHD1, mitochondrial (EC 3.7.1.5) (Fumarylacetoacetate hydrolase domain-containing protein 1) (FAH domain-containing protein 1) (Oxaloacetate decarboxylase) (OAA decarboxylase) (EC 4.1.1.3) (YisK-like protein)	1.0246	0.81611
Q7L2H7	EIF3M_HUMAN	Eukaryotic translation initiation factor 3 subunit M (eIF3m) (Fetal lung protein B5) (hFL-B5) (PCI domain-containing protein 1)	1.0243	0.93451
Q99460	PSMD1_HUMAN	26S proteasome non-ATPase regulatory subunit 1 (26S proteasome regulatory subunit RPN2) (26S proteasome regulatory subunit S1) (26S proteasome subunit p112)	1.02401	0.84586
O75923	DYSF_HUMAN	Dysferlin (Dystrophy-associated fer-1-like protein) (Fer-1-like protein 1)	1.02351	0.90484
P13797	PLST_HUMAN	Plastin-3 (T-plastin)	1.02215	0.76766
P04181	OAT_HUMAN	Ornithine aminotransferase, mitochondrial (EC 2.6.1.13) (Ornithine delta-aminotransferase) (Ornithine--oxo-acid aminotransferase) [Cleaved into: Ornithine aminotransferase, hepatic form; Ornithine aminotransferase, renal form]	1.02155	0.83667
Q08380	LG3BP_HUMAN	Galectin-3-binding protein (Basement membrane autoantigen p105) (Lectin galactoside-binding soluble 3-binding protein) (Mac-2-binding protein) (MAC2BP) (Mac-2 BP) (Tumor-associated antigen 90K)	1.02055	0.75652
Q9Y512	SAM50_HUMAN	Sorting and assembly machinery component 50 homolog (Transformation-related gene 3 protein) (TRG-3)	1.01891	0.90955
P28072	PSB6_HUMAN	Proteasome subunit beta type-6 (EC 3.4.25.1) (Macropain delta chain) (Multicatalytic endopeptidase complex delta chain) (Proteasome delta chain) (Proteasome subunit Y)	1.01868	0.92388
P62258	1433E_HUMAN	14-3-3 protein epsilon (14-3-3E)	1.0184	0.8824
P26038	MOES_HUMAN	Moesin (Membrane-organizing extension spike protein)	1.01802	0.93017
Q9P035	HACD3_HUMAN	Very-long-chain (3R)-3-hydroxyacyl-CoA dehydratase 3 (EC 4.2.1.134) (3-hydroxyacyl-CoA dehydratase 3) (HACD3) (Butyrate-induced protein 1) (B-ind1) (hB-ind1) (Protein-tyrosine phosphatase-like A domain-containing protein 1)	1.01785	0.94971
Q14232	EI2BA_HUMAN	Translation initiation factor eIF-2B subunit alpha (eIF-2B GDP-GTP exchange factor subunit alpha)	1.01778	0.95463
O95716	RAB3D_HUMAN	Ras-related protein Rab-3D	1.01684	0.86923
P60900	PSA6_HUMAN	Proteasome subunit alpha type-6 (EC 3.4.25.1) (27 kDa prosomal protein) (PROS-27) (p27K) (Macropain iota chain) (Multicatalytic endopeptidase complex iota chain) (Proteasome iota chain)	1.01665	0.89581
Q9BW04	SARG_HUMAN	Specifically androgen-regulated gene protein	1.01596	0.93488
P34897	GLYM_HUMAN	Serine hydroxymethyltransferase, mitochondrial (SHMT) (EC 2.1.2.1) (Glycine hydroxymethyltransferase) (Serine methylase)	1.01557	0.89984
Q13443	ADAM9_HUMAN	Disintegrin and metalloproteinase domain-containing protein 9 (ADAM 9) (EC 3.4.24.-) (Cellular disintegrin-related protein) (Meltrin-gamma) (Metalloprotease/disintegrin/cysteine-rich protein 9) (Myeloma cell metalloproteinase)	1.01459	0.95131
Q96N66	MBOA7_HUMAN	Lysophospholipid acyltransferase 7 (LPLAT 7) (EC 2.3.1.-) (1-acylglycerophosphatidylinositol O-acyltransferase) (EC 2.3.1.n4) (Bladder and breast carcinoma-overexpressed gene 1 protein) (Leukocyte receptor cluster member 4) (Lysophosphatidylinositol acyltransferase) (LPIAT) (Lyso-PI acyltransferase) (Membrane-bound O-acyltransferase domain-containing protein 7) (O-acyltransferase domain-containin…	1.01441	0.92865
P01033	TIMP1_HUMAN	Metalloproteinase inhibitor 1 (Erythroid-potentiating activity) (EPA) (Fibroblast collagenase inhibitor) (Collagenase inhibitor) (Tissue inhibitor of metalloproteinases 1) (TIMP-1)	1.01423	0.9522
Q03135	CAV1_HUMAN	Caveolin-1	1.01416	0.91101
O00217	NDUS8_HUMAN	NADH dehydrogenase [ubiquinone] iron-sulfur protein 8, mitochondrial (EC 1.6.5.3) (EC 1.6.99.3) (Complex I-23kD) (CI-23kD) (NADH-ubiquinone oxidoreductase 23 kDa subunit) (TYKY subunit)	1.01415	0.92465
P60842	IF4A1_HUMAN	Eukaryotic initiation factor 4A-I (eIF-4A-I) (eIF4A-I) (EC 3.6.4.13) (ATP-dependent RNA helicase eIF4A-1)	1.01407	0.88976
Q00610	CLH1_HUMAN	Clathrin heavy chain 1 (Clathrin heavy chain on chromosome 17) (CLH-17)	1.01395	0.88228
Q9UMS4	PRP19_HUMAN	Pre-mRNA-processing factor 19 (EC 6.3.2.-) (Nuclear matrix protein 200) (PRP19/PSO4 homolog) (hPso4) (Senescence evasion factor)	1.01392	0.8743
Q9NX63	MIC19_HUMAN	MICOS complex subunit MIC19 (Coiled-coil-helix-coiled-coil-helix domain-containing protein 3)	1.01254	0.94415
Q13510	ASAH1_HUMAN	Acid ceramidase (AC) (ACDase) (Acid CDase) (EC 3.5.1.23) (Acylsphingosine deacylase) (N-acylsphingosine amidohydrolase) (Putative 32 kDa heart protein) (PHP32) [Cleaved into: Acid ceramidase subunit alpha; Acid ceramidase subunit beta]	1.01236	0.86647
Q9UL26	RB22A_HUMAN	Ras-related protein Rab-22A (Rab-22)	1.01214	0.9294
Q96AG4	LRC59_HUMAN	Leucine-rich repeat-containing protein 59 (Ribosome-binding protein p34) (p34)	1.01207	0.91586
Q16706	MA2A1_HUMAN	Alpha-mannosidase 2 (EC 3.2.1.114) (Golgi alpha-mannosidase II) (AMan II) (Man II) (Mannosidase alpha class 2A member 1) (Mannosyl-oligosaccharide 1,3-1,6-alpha-mannosidase)	1.01189	0.89988
P43686	PRS6B_HUMAN	26S protease regulatory subunit 6B (26S proteasome AAA-ATPase subunit RPT3) (MB67-interacting protein) (MIP224) (Proteasome 26S subunit ATPase 4) (Tat-binding protein 7) (TBP-7)	1.01185	0.94109
P10301	RRAS_HUMAN	Ras-related protein R-Ras (p23)	1.01182	0.96935
Q9BW30	TPPP3_HUMAN	Tubulin polymerization-promoting protein family member 3 (TPPP/p20)	1.01103	0.95529
O15121	DEGS1_HUMAN	Sphingolipid delta(4)-desaturase DES1 (EC 1.14.19.17) (Cell migration-inducing gene 15 protein) (Degenerative spermatocyte homolog 1) (Membrane lipid desaturase)	1.01065	0.92343
P23229	ITA6_HUMAN	Integrin alpha-6 (CD49 antigen-like family member F) (VLA-6) (CD antigen CD49f) [Cleaved into: Integrin alpha-6 heavy chain; Integrin alpha-6 light chain; Processed integrin alpha-6 (Alpha6p)]	1.0101	0.93735
O75223	GGCT_HUMAN	Gamma-glutamylcyclotransferase (EC 2.3.2.4) (Cytochrome c-releasing factor 21)	1.01	0.95291
O75828	CBR3_HUMAN	Carbonyl reductase [NADPH] 3 (EC 1.1.1.184) (NADPH-dependent carbonyl reductase 3) (Short chain dehydrogenase/reductase family 21C member 2)	1.00918	0.98013
P62266	RS23_HUMAN	40S ribosomal protein S23	1.009	0.97244
Q02818	NUCB1_HUMAN	Nucleobindin-1 (CALNUC)	1.00865	0.86809
P00491	PNPH_HUMAN	Purine nucleoside phosphorylase (PNP) (EC 2.4.2.1) (Inosine phosphorylase) (Inosine-guanosine phosphorylase)	1.00825	0.94616
P17900	SAP3_HUMAN	Ganglioside GM2 activator (Cerebroside sulfate activator protein) (GM2-AP) (Sphingolipid activator protein 3) (SAP-3) [Cleaved into: Ganglioside GM2 activator isoform short]	1.00822	0.8685
P40925	MDHC_HUMAN	Malate dehydrogenase, cytoplasmic (EC 1.1.1.37) (Cytosolic malate dehydrogenase) (Diiodophenylpyruvate reductase) (EC 1.1.1.96)	1.00812	0.94832
Q0D2K0	NIPA4_HUMAN	Magnesium transporter NIPA4 (Ichthyin) (NIPA-like protein 4) (Non-imprinted in Prader-Willi/Angelman syndrome region protein 4)	1.00739	0.96404
P37837	TALDO_HUMAN	Transaldolase (EC 2.2.1.2)	1.00728	0.93163
Q9Y3L5	RAP2C_HUMAN	Ras-related protein Rap-2c	1.00652	0.96702
P49458	SRP09_HUMAN	Signal recognition particle 9 kDa protein (SRP9)	1.00606	0.96697
P56537	IF6_HUMAN	Eukaryotic translation initiation factor 6 (eIF-6) (B(2)GCN homolog) (B4 integrin interactor) (CAB) (p27(BBP))	1.00574	0.96249
P60981	DEST_HUMAN	Destrin (Actin-depolymerizing factor) (ADF)	1.0045	0.9566
Q00688	FKBP3_HUMAN	Peptidyl-prolyl cis-trans isomerase FKBP3 (PPIase FKBP3) (EC 5.2.1.8) (25 kDa FK506-binding protein) (25 kDa FKBP) (FKBP-25) (FK506-binding protein 3) (FKBP-3) (Immunophilin FKBP25) (Rapamycin-selective 25 kDa immunophilin) (Rotamase)	1.00439	0.96694
Q9H7Z7	PGES2_HUMAN	Prostaglandin E synthase 2 (Membrane-associated prostaglandin E synthase-2) (mPGE synthase-2) (Microsomal prostaglandin E synthase 2) (mPGES-2) (Prostaglandin-H(2) E-isomerase) (EC 5.3.99.3) [Cleaved into: Prostaglandin E synthase 2 truncated form]	1.00438	0.97633
O43583	DENR_HUMAN	Density-regulated protein (DRP) (Protein DRP1) (Smooth muscle cell-associated protein 3) (SMAP-3)	1.00332	0.98288
P53634	CATC_HUMAN	Dipeptidyl peptidase 1 (EC 3.4.14.1) (Cathepsin C) (Cathepsin J) (Dipeptidyl peptidase I) (DPP-I) (DPPI) (Dipeptidyl transferase) [Cleaved into: Dipeptidyl peptidase 1 exclusion domain chain (Dipeptidyl peptidase I exclusion domain chain); Dipeptidyl peptidase 1 heavy chain (Dipeptidyl peptidase I heavy chain); Dipeptidyl peptidase 1 light chain (Dipeptidyl peptidase I light chain)]	1.00297	0.98805
P02787	TRFE_HUMAN	Serotransferrin (Transferrin) (Beta-1 metal-binding globulin) (Siderophilin)	1.00118	0.99113
P14550	AK1A1_HUMAN	Alcohol dehydrogenase [NADP(+)] (EC 1.1.1.2) (Aldehyde reductase) (Aldo-keto reductase family 1 member A1)	1.00108	0.99526
P78537	BL1S1_HUMAN	Biogenesis of lysosome-related organelles complex 1 subunit 1 (BLOC-1 subunit 1) (GCN5-like protein 1) (Protein RT14)	1.00101	0.99374
Q15067	ACOX1_HUMAN	Peroxisomal acyl-coenzyme A oxidase 1 (AOX) (EC 1.3.3.6) (Palmitoyl-CoA oxidase) (Straight-chain acyl-CoA oxidase) (SCOX)	1.00088	0.98496
O60884	DNJA2_HUMAN	DnaJ homolog subfamily A member 2 (Cell cycle progression restoration gene 3 protein) (Dnj3) (Dj3) (HIRA-interacting protein 4) (Renal carcinoma antigen NY-REN-14)	1.00083	0.99103
Q15019	SEPT2_HUMAN	Septin-2 (Neural precursor cell expressed developmentally down-regulated protein 5) (NEDD-5)	1.00038	0.99724
P04062	GLCM_HUMAN	Glucosylceramidase (EC 3.2.1.45) (Acid beta-glucosidase) (Alglucerase) (Beta-glucocerebrosidase) (Beta-GC) (D-glucosyl-N-acylsphingosine glucohydrolase) (Imiglucerase)	0.999997	0.99996
P48556	PSMD8_HUMAN	26S proteasome non-ATPase regulatory subunit 8 (26S proteasome regulatory subunit RPN12) (26S proteasome regulatory subunit S14) (p31)	0.999579	0.99881
Q96B97	SH3K1_HUMAN	SH3 domain-containing kinase-binding protein 1 (CD2-binding protein 3) (CD2BP3) (Cbl-interacting protein of 85 kDa) (Human Src family kinase-binding protein 1) (HSB-1)	0.999389	0.9982
P05386	RLA1_HUMAN	60S acidic ribosomal protein P1	0.998446	0.98473
Q6UW68	TM205_HUMAN	Transmembrane protein 205	0.99835	0.99255
P05976	MYL1_HUMAN	Myosin light chain 1/3, skeletal muscle isoform (MLC1/MLC3) (MLC1F/MLC3F) (Myosin light chain alkali 1/2) (Myosin light chain A1/A2)	0.998275	0.9885
P30622	CLIP1_HUMAN	CAP-Gly domain-containing linker protein 1 (Cytoplasmic linker protein 1) (Cytoplasmic linker protein 170 alpha-2) (CLIP-170) (Reed-Sternberg intermediate filament-associated protein) (Restin)	0.998043	0.99522
P26885	FKBP2_HUMAN	Peptidyl-prolyl cis-trans isomerase FKBP2 (PPIase FKBP2) (EC 5.2.1.8) (13 kDa FK506-binding protein) (13 kDa FKBP) (FKBP-13) (FK506-binding protein 2) (FKBP-2) (Immunophilin FKBP13) (Rotamase)	0.997836	0.99011
Q9NP97	DLRB1_HUMAN	Dynein light chain roadblock-type 1 (Bithoraxoid-like protein) (BLP) (Dynein light chain 2A, cytoplasmic) (Dynein-associated protein Km23) (Roadblock domain-containing protein 1)	0.99745	0.97474
P20336	RAB3A_HUMAN	Ras-related protein Rab-3A	0.997141	0.97019
Q02413	DSG1_HUMAN	Desmoglein-1 (Cadherin family member 4) (Desmosomal glycoprotein 1) (DG1) (DGI) (Pemphigus foliaceus antigen)	0.996751	0.95756
P51151	RAB9A_HUMAN	Ras-related protein Rab-9A	0.996418	0.99409
Q9UJ70	NAGK_HUMAN	N-acetyl-D-glucosamine kinase (N-acetylglucosamine kinase) (EC 2.7.1.59) (GlcNAc kinase)	0.994007	0.95817
Q99996	AKAP9_HUMAN	A-kinase anchor protein 9 (AKAP-9) (A-kinase anchor protein 350 kDa) (AKAP 350) (hgAKAP 350) (A-kinase anchor protein 450 kDa) (AKAP 450) (AKAP 120-like protein) (Centrosome- and Golgi-localized PKN-associated protein) (CG-NAP) (Protein hyperion) (Protein kinase A-anchoring protein 9) (PRKA9) (Protein yotiao)	0.993915	0.97363
Q7L576	CYFP1_HUMAN	Cytoplasmic FMR1-interacting protein 1 (Specifically Rac1-associated protein 1) (Sra-1) (p140sra-1)	0.993882	0.9625
P50990	TCPQ_HUMAN	T-complex protein 1 subunit theta (TCP-1-theta) (CCT-theta) (Renal carcinoma antigen NY-REN-15)	0.992518	0.95353
P27105	STOM_HUMAN	Erythrocyte band 7 integral membrane protein (Protein 7.2b) (Stomatin)	0.992327	0.91809
Q8WVV4	POF1B_HUMAN	Protein POF1B (Premature ovarian failure protein 1B)	0.99206	0.94596
P49591	SYSC_HUMAN	Serine--tRNA ligase, cytoplasmic (EC 6.1.1.11) (Seryl-tRNA synthetase) (SerRS) (Seryl-tRNA(Ser/Sec) synthetase)	0.991371	0.94655
O95169	NDUB8_HUMAN	NADH dehydrogenase [ubiquinone] 1 beta subcomplex subunit 8, mitochondrial (Complex I-ASHI) (CI-ASHI) (NADH-ubiquinone oxidoreductase ASHI subunit)	0.990922	0.96676
P38159	RBMX_HUMAN	RNA-binding motif protein, X chromosome (Glycoprotein p43) (Heterogeneous nuclear ribonucleoprotein G) (hnRNP G) [Cleaved into: RNA-binding motif protein, X chromosome, N-terminally processed]	0.990605	0.97851
Q16718	NDUA5_HUMAN	NADH dehydrogenase [ubiquinone] 1 alpha subcomplex subunit 5 (Complex I subunit B13) (Complex I-13kD-B) (CI-13kD-B) (NADH-ubiquinone oxidoreductase 13 kDa-B subunit)	0.990237	0.93266
Q9NZD2	GLTP_HUMAN	Glycolipid transfer protein (GLTP)	0.989652	0.92257
Q96MH6	TMM68_HUMAN	Transmembrane protein 68	0.98825	0.89959
P50991	TCPD_HUMAN	T-complex protein 1 subunit delta (TCP-1-delta) (CCT-delta) (Stimulator of TAR RNA-binding)	0.987364	0.88527
O00303	EIF3F_HUMAN	Eukaryotic translation initiation factor 3 subunit F (eIF3f) (Deubiquitinating enzyme eIF3f) (EC 3.4.19.12) (Eukaryotic translation initiation factor 3 subunit 5) (eIF-3-epsilon) (eIF3 p47)	0.986951	0.91709
Q8N2K0	ABD12_HUMAN	Monoacylglycerol lipase ABHD12 (EC 3.1.1.23) (2-arachidonoylglycerol hydrolase) (Abhydrolase domain-containing protein 12)	0.986235	0.96261
Q92482	AQP3_HUMAN	Aquaporin-3 (AQP-3) (Aquaglyceroporin-3)	0.985833	0.96388
P40967	PMEL_HUMAN	Melanocyte protein PMEL (ME20-M) (ME20M) (Melanocyte protein Pmel 17) (Melanocytes lineage-specific antigen GP100) (Melanoma-associated ME20 antigen) (P1) (P100) (Premelanosome protein) (Silver locus protein homolog) [Cleaved into: M-alpha (95 kDa melanocyte-specific secreted glycoprotein) (P26) (Secreted melanoma-associated ME20 antigen) (ME20-S) (ME20S); M-beta]	0.985736	0.93788
Q14116	IL18_HUMAN	Interleukin-18 (IL-18) (Iboctadekin) (Interferon gamma-inducing factor) (IFN-gamma-inducing factor) (Interleukin-1 gamma) (IL-1 gamma)	0.985317	0.9338
Q00796	DHSO_HUMAN	Sorbitol dehydrogenase (EC 1.1.1.14) (L-iditol 2-dehydrogenase)	0.985053	0.799
P12277	KCRB_HUMAN	Creatine kinase B-type (EC 2.7.3.2) (B-CK) (Creatine kinase B chain)	0.984977	0.84489
P02786	TFR1_HUMAN	Transferrin receptor protein 1 (TR) (TfR) (TfR1) (Trfr) (T9) (p90) (CD antigen CD71) [Cleaved into: Transferrin receptor protein 1, serum form (sTfR)]	0.984457	0.90545
P10619	PPGB_HUMAN	Lysosomal protective protein (EC 3.4.16.5) (Carboxypeptidase C) (Carboxypeptidase L) (Cathepsin A) (Protective protein cathepsin A) (PPCA) (Protective protein for beta-galactosidase) [Cleaved into: Lysosomal protective protein 32 kDa chain; Lysosomal protective protein 20 kDa chain]	0.983677	0.75097
P42167	LAP2B_HUMAN	Lamina-associated polypeptide 2, isoforms beta/gamma (Thymopoietin, isoforms beta/gamma) (TP beta/gamma) (Thymopoietin-related peptide isoforms beta/gamma) (TPRP isoforms beta/gamma) [Cleaved into: Thymopoietin (TP) (Splenin); Thymopentin (TP5)]	0.983258	0.91013
Q9Y4L1	HYOU1_HUMAN	Hypoxia up-regulated protein 1 (150 kDa oxygen-regulated protein) (ORP-150) (170 kDa glucose-regulated protein) (GRP-170)	0.983164	0.91883
P07900	HS90A_HUMAN	Heat shock protein HSP 90-alpha (Heat shock 86 kDa) (HSP 86) (HSP86) (Lipopolysaccharide-associated protein 2) (LAP-2) (LPS-associated protein 2) (Renal carcinoma antigen NY-REN-38)	0.981891	0.86269
Q8TE73	DYH5_HUMAN	Dynein heavy chain 5, axonemal (Axonemal beta dynein heavy chain 5) (Ciliary dynein heavy chain 5)	0.981633	0.90593
P38606	VATA_HUMAN	V-type proton ATPase catalytic subunit A (V-ATPase subunit A) (EC 3.6.3.14) (V-ATPase 69 kDa subunit) (Vacuolar ATPase isoform VA68) (Vacuolar proton pump subunit alpha)	0.981427	0.9645
P26447	S10A4_HUMAN	Protein S100-A4 (Calvasculin) (Metastasin) (Placental calcium-binding protein) (Protein Mts1) (S100 calcium-binding protein A4)	0.981286	0.78283
P11142	HSP7C_HUMAN	Heat shock cognate 71 kDa protein (Heat shock 70 kDa protein 8) (Lipopolysaccharide-associated protein 1) (LAP-1) (LPS-associated protein 1)	0.981286	0.86999
O95831	AIFM1_HUMAN	Apoptosis-inducing factor 1, mitochondrial (EC 1.1.1.-) (Programmed cell death protein 8)	0.981126	0.86906
P15954	COX7C_HUMAN	Cytochrome c oxidase subunit 7C, mitochondrial (Cytochrome c oxidase polypeptide VIIc)	0.980384	0.91022
P30042	ES1_HUMAN	ES1 protein homolog, mitochondrial (Protein GT335) (Protein KNP-I)	0.979266	0.8922
Q96RD7	PANX1_HUMAN	Pannexin-1	0.97918	0.90486
P39023	RL3_HUMAN	60S ribosomal protein L3 (HIV-1 TAR RNA-binding protein B) (TARBP-B)	0.9784	0.86496
O95793	STAU1_HUMAN	Double-stranded RNA-binding protein Staufen homolog 1	0.978191	0.9677
Q9Y337	KLK5_HUMAN	Kallikrein-5 (EC 3.4.21.-) (Kallikrein-like protein 2) (KLK-L2) (Stratum corneum tryptic enzyme)	0.978028	0.71261
Q96F07	CYFP2_HUMAN	Cytoplasmic FMR1-interacting protein 2 (p53-inducible protein 121)	0.976688	0.80117
Q9UQB8	BAIP2_HUMAN	Brain-specific angiogenesis inhibitor 1-associated protein 2 (BAI-associated protein 2) (BAI1-associated protein 2) (Protein BAP2) (Fas ligand-associated factor 3) (FLAF3) (Insulin receptor substrate p53/p58) (IRS-58) (IRSp53/58) (Insulin receptor substrate protein of 53 kDa) (IRSp53) (Insulin receptor substrate p53)	0.97668	0.82736
P12532	KCRU_HUMAN	Creatine kinase U-type, mitochondrial (EC 2.7.3.2) (Acidic-type mitochondrial creatine kinase) (Mia-CK) (Ubiquitous mitochondrial creatine kinase) (U-MtCK)	0.976677	0.78535
Q13151	ROA0_HUMAN	Heterogeneous nuclear ribonucleoprotein A0 (hnRNP A0)	0.976501	0.93891
Q9NZC3	GDE1_HUMAN	Glycerophosphodiester phosphodiesterase 1 (EC 3.1.4.44) (Membrane-interacting protein of RGS16) (RGS16-interacting membrane protein)	0.975986	0.90782
P07355	ANXA2_HUMAN	Annexin A2 (Annexin II) (Annexin-2) (Calpactin I heavy chain) (Calpactin-1 heavy chain) (Chromobindin-8) (Lipocortin II) (Placental anticoagulant protein IV) (PAP-IV) (Protein I) (p36)	0.975777	0.7852
O75608	LYPA1_HUMAN	Acyl-protein thioesterase 1 (APT-1) (hAPT1) (EC 3.1.2.-) (Lysophospholipase 1) (Lysophospholipase I) (LPL-I) (LysoPLA I)	0.9749	0.88621
O75489	NDUS3_HUMAN	NADH dehydrogenase [ubiquinone] iron-sulfur protein 3, mitochondrial (EC 1.6.5.3) (EC 1.6.99.3) (Complex I-30kD) (CI-30kD) (NADH-ubiquinone oxidoreductase 30 kDa subunit)	0.974627	0.75451
Q15149	PLEC_HUMAN	Plectin (PCN) (PLTN) (Hemidesmosomal protein 1) (HD1) (Plectin-1)	0.974304	0.84648
P49411	EFTU_HUMAN	Elongation factor Tu, mitochondrial (EF-Tu) (P43)	0.97367	0.88703
Q9Y2A7	NCKP1_HUMAN	Nck-associated protein 1 (NAP 1) (Membrane-associated protein HEM-2) (p125Nap1)	0.972449	0.87222
O15118	NPC1_HUMAN	Niemann-Pick C1 protein	0.972044	0.85779
P17987	TCPA_HUMAN	T-complex protein 1 subunit alpha (TCP-1-alpha) (CCT-alpha)	0.971599	0.8085
P04843	RPN1_HUMAN	Dolichyl-diphosphooligosaccharide--protein glycosyltransferase subunit 1 (EC 2.4.99.18) (Dolichyl-diphosphooligosaccharide--protein glycosyltransferase 67 kDa subunit) (Ribophorin I) (RPN-I) (Ribophorin-1)	0.971353	0.82722
P68402	PA1B2_HUMAN	Platelet-activating factor acetylhydrolase IB subunit beta (EC 3.1.1.47) (PAF acetylhydrolase 30 kDa subunit) (PAF-AH 30 kDa subunit) (PAF-AH subunit beta) (PAFAH subunit beta)	0.970921	0.76323
Q92621	NU205_HUMAN	Nuclear pore complex protein Nup205 (205 kDa nucleoporin) (Nucleoporin Nup205)	0.970898	0.6293
Q9P2E9	RRBP1_HUMAN	Ribosome-binding protein 1 (180 kDa ribosome receptor homolog) (RRp) (ES/130-related protein) (Ribosome receptor protein)	0.970878	0.94429
P21397	AOFA_HUMAN	Amine oxidase [flavin-containing] A (EC 1.4.3.4) (Monoamine oxidase type A) (MAO-A)	0.970421	0.85927
Q8IW45	NNRD_HUMAN	ATP-dependent (S)-NAD(P)H-hydrate dehydratase (EC 4.2.1.93) (ATP-dependent NAD(P)HX dehydratase) (Carbohydrate kinase domain-containing protein)	0.970219	0.89287
P16615	AT2A2_HUMAN	Sarcoplasmic/endoplasmic reticulum calcium ATPase 2 (SERCA2) (SR Ca(2+)-ATPase 2) (EC 3.6.3.8) (Calcium pump 2) (Calcium-transporting ATPase sarcoplasmic reticulum type, slow twitch skeletal muscle isoform) (Endoplasmic reticulum class 1/2 Ca(2+) ATPase)	0.9699	0.79171
Q9Y320	TMX2_HUMAN	Thioredoxin-related transmembrane protein 2 (Cell proliferation-inducing gene 26 protein) (Thioredoxin domain-containing protein 14)	0.969777	0.84155
P11177	ODPB_HUMAN	Pyruvate dehydrogenase E1 component subunit beta, mitochondrial (PDHE1-B) (EC 1.2.4.1)	0.969509	0.87167
P18510	IL1RA_HUMAN	Interleukin-1 receptor antagonist protein (IL-1RN) (IL-1ra) (IRAP) (ICIL-1RA) (IL1 inhibitor) (Anakinra)	0.969255	0.91923
P00966	ASSY_HUMAN	Argininosuccinate synthase (EC 6.3.4.5) (Citrulline--aspartate ligase)	0.969237	0.84023
O75083	WDR1_HUMAN	WD repeat-containing protein 1 (Actin-interacting protein 1) (AIP1) (NORI-1)	0.96884	0.66436
Q9Y2H0	DLGP4_HUMAN	Disks large-associated protein 4 (DAP-4) (PSD-95/SAP90-binding protein 4) (SAP90/PSD-95-associated protein 4) (SAPAP-4)	0.968207	0.85654
Q9H3H5	GPT_HUMAN	UDP-N-acetylglucosamine--dolichyl-phosphate N-acetylglucosaminephosphotransferase (EC 2.7.8.15) (GlcNAc-1-P transferase) (G1PT) (GPT) (N-acetylglucosamine-1-phosphate transferase)	0.968188	0.75808
P62249	RS16_HUMAN	40S ribosomal protein S16	0.967635	0.84475
Q9UNM6	PSD13_HUMAN	26S proteasome non-ATPase regulatory subunit 13 (26S proteasome regulatory subunit RPN9) (26S proteasome regulatory subunit S11) (26S proteasome regulatory subunit p40.5)	0.967328	0.83864
Q96EC8	YIPF6_HUMAN	Protein YIPF6 (YIP1 family member 6)	0.965983	0.72548
Q9BSJ8	ESYT1_HUMAN	Extended synaptotagmin-1 (E-Syt1) (Membrane-bound C2 domain-containing protein)	0.965866	0.96344
Q9NRY6	PLS3_HUMAN	Phospholipid scramblase 3 (PL scramblase 3) (Ca(2+)-dependent phospholipid scramblase 3)	0.963762	0.92079
Q92973	TNPO1_HUMAN	Transportin-1 (Importin beta-2) (Karyopherin beta-2) (M9 region interaction protein) (MIP)	0.963171	0.88226
P05089	ARGI1_HUMAN	Arginase-1 (EC 3.5.3.1) (Liver-type arginase) (Type I arginase)	0.963035	0.85521
P78329	CP4F2_HUMAN	Phylloquinone omega-hydroxylase CYP4F2 (EC 1.14.13.194) (20-hydroxyeicosatetraenoic acid synthase) (20-HETE synthase) (EC 1.14.13.-) (Arachidonic acid omega-hydroxylase) (CYPIVF2) (Cytochrome P450 4F2) (Cytochrome P450-LTB-omega) (Leukotriene-B(4) 20-monooxygenase 1) (Leukotriene-B(4) omega-hydroxylase 1) (EC 1.14.13.30)	0.962981	0.80138
P07737	PROF1_HUMAN	Profilin-1 (Epididymis tissue protein Li 184a) (Profilin I)	0.962892	0.33394
P18206	VINC_HUMAN	Vinculin (Metavinculin) (MV)	0.962231	0.73314
Q15582	BGH3_HUMAN	Transforming growth factor-beta-induced protein ig-h3 (Beta ig-h3) (Kerato-epithelin) (RGD-containing collagen-associated protein) (RGD-CAP)	0.961957	0.87314
P14735	IDE_HUMAN	Insulin-degrading enzyme (EC 3.4.24.56) (Abeta-degrading protease) (Insulin protease) (Insulinase) (Insulysin)	0.961782	0.85034
P04066	FUCO_HUMAN	Tissue alpha-L-fucosidase (EC 3.2.1.51) (Alpha-L-fucosidase I) (Alpha-L-fucoside fucohydrolase 1) (Alpha-L-fucosidase 1)	0.961636	0.81726
P62280	RS11_HUMAN	40S ribosomal protein S11	0.961384	0.62097
O95171	SCEL_HUMAN	Sciellin	0.961347	0.6767
O95159	ZFPL1_HUMAN	Zinc finger protein-like 1 (Zinc finger protein MCG4)	0.961297	0.76728
P54920	SNAA_HUMAN	Alpha-soluble NSF attachment protein (SNAP-alpha) (N-ethylmaleimide-sensitive factor attachment protein alpha)	0.961122	0.56808
Q13442	HAP28_HUMAN	28 kDa heat- and acid-stable phosphoprotein (PDGF-associated protein) (PAP) (PDGFA-associated protein 1) (PAP1)	0.96106	0.72168
Q99807	COQ7_HUMAN	5-demethoxyubiquinone hydroxylase, mitochondrial (DMQ hydroxylase) (EC 1.14.13.-) (Timing protein clk-1 homolog) (Ubiquinone biosynthesis monooxygenase COQ7)	0.960786	0.83804
O75340	PDCD6_HUMAN	Programmed cell death protein 6 (Apoptosis-linked gene 2 protein) (Probable calcium-binding protein ALG-2)	0.960716	0.73706
Q9BQE3	TBA1C_HUMAN	Tubulin alpha-1C chain (Alpha-tubulin 6) (Tubulin alpha-6 chain)	0.960241	0.40342
P17931	LEG3_HUMAN	Galectin-3 (Gal-3) (35 kDa lectin) (Carbohydrate-binding protein 35) (CBP 35) (Galactose-specific lectin 3) (Galactoside-binding protein) (GALBP) (IgE-binding protein) (L-31) (Laminin-binding protein) (Lectin L-29) (Mac-2 antigen)	0.960105	0.60938
O00571	DDX3X_HUMAN	ATP-dependent RNA helicase DDX3X (EC 3.6.4.13) (DEAD box protein 3, X-chromosomal) (DEAD box, X isoform) (Helicase-like protein 2) (HLP2)	0.959329	0.76909
Q9Y2R5	RT17_HUMAN	28S ribosomal protein S17, mitochondrial (MRP-S17) (S17mt)	0.959294	0.92539
Q99523	SORT_HUMAN	Sortilin (100 kDa NT receptor) (Glycoprotein 95) (Gp95) (Neurotensin receptor 3) (NT3) (NTR3)	0.959278	0.54898
O00410	IPO5_HUMAN	Importin-5 (Imp5) (Importin subunit beta-3) (Karyopherin beta-3) (Ran-binding protein 5) (RanBP5)	0.95913	0.85325
E9PAV3	NACAM_HUMAN	Nascent polypeptide-associated complex subunit alpha, muscle-specific form (Alpha-NAC, muscle-specific form) (skNAC)	0.958975	0.8477
O15173	PGRC2_HUMAN	Membrane-associated progesterone receptor component 2 (Progesterone membrane-binding protein) (Steroid receptor protein DG6)	0.958101	0.67747
P14678	RSMB_HUMAN	Small nuclear ribonucleoprotein-associated proteins B and B' (snRNP-B) (Sm protein B/B') (Sm-B/B') (SmB/B')	0.958049	0.84634
Q9H6B9	EPHX3_HUMAN	Epoxide hydrolase 3 (EC 3.3.-.-) (Abhydrolase domain-containing protein 9)	0.957777	0.72858
P60660	MYL6_HUMAN	Myosin light polypeptide 6 (17 kDa myosin light chain) (LC17) (Myosin light chain 3) (MLC-3) (Myosin light chain alkali 3) (Myosin light chain A3) (Smooth muscle and nonmuscle myosin light chain alkali 6)	0.957634	0.62309
Q8IW75	SPA12_HUMAN	Serpin A12 (OL-64) (Visceral adipose tissue-derived serine protease inhibitor) (Vaspin) (Visceral adipose-specific serpin)	0.957129	0.81824
O15228	GNPAT_HUMAN	Dihydroxyacetone phosphate acyltransferase (DAP-AT) (DHAP-AT) (EC 2.3.1.42) (Acyl-CoA:dihydroxyacetonephosphateacyltransferase) (Glycerone-phosphate O-acyltransferase)	0.957044	0.84369
Q96HV5	TM41A_HUMAN	Transmembrane protein 41A	0.956547	0.86905
P13761	2B17_HUMAN	HLA class II histocompatibility antigen, DRB1-7 beta chain (MHC class II antigen DRB1*7) (DR-7) (DR7)	0.956457	0.84248
P17858	PFKAL_HUMAN	ATP-dependent 6-phosphofructokinase, liver type (ATP-PFK) (PFK-L) (EC 2.7.1.11) (6-phosphofructokinase type B) (Phosphofructo-1-kinase isozyme B) (PFK-B) (Phosphohexokinase)	0.956309	0.47841
O15382	BCAT2_HUMAN	Branched-chain-amino-acid aminotransferase, mitochondrial (BCAT(m)) (EC 2.6.1.42) (Placental protein 18) (PP18)	0.956095	0.82331
P49588	SYAC_HUMAN	Alanine--tRNA ligase, cytoplasmic (EC 6.1.1.7) (Alanyl-tRNA synthetase) (AlaRS) (Renal carcinoma antigen NY-REN-42)	0.955978	0.72674
P08559	ODPA_HUMAN	Pyruvate dehydrogenase E1 component subunit alpha, somatic form, mitochondrial (EC 1.2.4.1) (PDHE1-A type I)	0.955134	0.64124
P38571	LICH_HUMAN	Lysosomal acid lipase/cholesteryl ester hydrolase (Acid cholesteryl ester hydrolase) (LAL) (EC 3.1.1.13) (Cholesteryl esterase) (Lipase A) (Sterol esterase)	0.954814	0.95294
Q9HCG7	GBA2_HUMAN	Non-lysosomal glucosylceramidase (NLGase) (EC 3.2.1.45) (Beta-glucocerebrosidase 2) (Beta-glucosidase 2) (Glucosylceramidase 2)	0.954754	0.86198
Q9HB40	RISC_HUMAN	Retinoid-inducible serine carboxypeptidase (EC 3.4.16.-) (Serine carboxypeptidase 1)	0.952955	0.784
O43681	ASNA_HUMAN	ATPase ASNA1 (EC 3.6.-.-) (Arsenical pump-driving ATPase) (Arsenite-stimulated ATPase) (Transmembrane domain recognition complex 40 kDa ATPase subunit) (hARSA-I) (hASNA-I)	0.952923	0.49026
Q86UK5	LBN_HUMAN	Limbin (Ellis-van Creveld syndrome protein 2) (EVC2)	0.952613	0.82426
P61513	RL37A_HUMAN	60S ribosomal protein L37a	0.952331	0.78869
P00403	COX2_HUMAN	Cytochrome c oxidase subunit 2 (Cytochrome c oxidase polypeptide II)	0.951472	0.76225
Q99623	PHB2_HUMAN	Prohibitin-2 (B-cell receptor-associated protein BAP37) (D-prohibitin) (Repressor of estrogen receptor activity)	0.951356	0.39093
Q9Y230	RUVB2_HUMAN	RuvB-like 2 (EC 3.6.4.12) (48 kDa TATA box-binding protein-interacting protein) (48 kDa TBP-interacting protein) (51 kDa erythrocyte cytosolic protein) (ECP-51) (INO80 complex subunit J) (Repressing pontin 52) (Reptin 52) (TIP49b) (TIP60-associated protein 54-beta) (TAP54-beta)	0.951284	0.6559
Q8IVP5	FUND1_HUMAN	FUN14 domain-containing protein 1	0.950759	0.8689
P31151	S10A7_HUMAN	Protein S100-A7 (Psoriasin) (S100 calcium-binding protein A7)	0.950218	0.09859
P62318	SMD3_HUMAN	Small nuclear ribonucleoprotein Sm D3 (Sm-D3) (snRNP core protein D3)	0.950072	0.26899
O76021	RL1D1_HUMAN	Ribosomal L1 domain-containing protein 1 (CATX-11) (Cellular senescence-inhibited gene protein) (Protein PBK1)	0.949865	0.79556
P52943	CRIP2_HUMAN	Cysteine-rich protein 2 (CRP-2) (Protein ESP1)	0.949202	0.69587
P12814	ACTN1_HUMAN	Alpha-actinin-1 (Alpha-actinin cytoskeletal isoform) (F-actin cross-linking protein) (Non-muscle alpha-actinin-1)	0.949194	0.75684
P55899	FCGRN_HUMAN	IgG receptor FcRn large subunit p51 (FcRn) (IgG Fc fragment receptor transporter alpha chain) (Neonatal Fc receptor)	0.949064	0.72902
P06737	PYGL_HUMAN	Glycogen phosphorylase, liver form (EC 2.4.1.1)	0.948577	0.47786
P49748	ACADV_HUMAN	Very long-chain specific acyl-CoA dehydrogenase, mitochondrial (VLCAD) (EC 1.3.8.9)	0.947779	0.55022
Q96GQ5	RUS1_HUMAN	RUS1 family protein C16orf58	0.947569	0.70541
P05166	PCCB_HUMAN	Propionyl-CoA carboxylase beta chain, mitochondrial (PCCase subunit beta) (EC 6.4.1.3) (Propanoyl-CoA:carbon dioxide ligase subunit beta)	0.947388	0.78735
P09668	CATH_HUMAN	Pro-cathepsin H [Cleaved into: Cathepsin H mini chain; Cathepsin H (EC 3.4.22.16); Cathepsin H heavy chain; Cathepsin H light chain]	0.946403	0.89154
P50281	MMP14_HUMAN	Matrix metalloproteinase-14 (MMP-14) (EC 3.4.24.80) (MMP-X1) (Membrane-type matrix metalloproteinase 1) (MT-MMP 1) (MTMMP1) (Membrane-type-1 matrix metalloproteinase) (MT1-MMP) (MT1MMP)	0.946272	0.80768
P02545	LMNA_HUMAN	Prelamin-A/C [Cleaved into: Lamin-A/C (70 kDa lamin) (Renal carcinoma antigen NY-REN-32)]	0.946255	0.51666
O43617	TPPC3_HUMAN	Trafficking protein particle complex subunit 3 (BET3 homolog)	0.945646	0.69089
O60610	DIAP1_HUMAN	Protein diaphanous homolog 1 (Diaphanous-related formin-1) (DRF1)	0.945202	0.42421
Q9UI12	VATH_HUMAN	V-type proton ATPase subunit H (V-ATPase subunit H) (Nef-binding protein 1) (NBP1) (Protein VMA13 homolog) (V-ATPase 50/57 kDa subunits) (Vacuolar proton pump subunit H) (Vacuolar proton pump subunit SFD)	0.944782	0.77202
O00483	NDUA4_HUMAN	Cytochrome c oxidase subunit NDUFA4 (Complex I-MLRQ) (CI-MLRQ) (NADH-ubiquinone oxidoreductase MLRQ subunit)	0.944574	0.74288
P19971	TYPH_HUMAN	Thymidine phosphorylase (TP) (EC 2.4.2.4) (Gliostatin) (Platelet-derived endothelial cell growth factor) (PD-ECGF) (TdRPase)	0.944317	0.8375
P62269	RS18_HUMAN	40S ribosomal protein S18 (Ke-3) (Ke3)	0.944096	0.75205
P02654	APOC1_HUMAN	Apolipoprotein C-I (Apo-CI) (ApoC-I) (Apolipoprotein C1) [Cleaved into: Truncated apolipoprotein C-I]	0.943744	0.79325
P11413	G6PD_HUMAN	Glucose-6-phosphate 1-dehydrogenase (G6PD) (EC 1.1.1.49)	0.943571	0.51423
Q96SQ9	CP2S1_HUMAN	Cytochrome P450 2S1 (EC 1.14.14.1) (CYPIIS1)	0.94281	0.86558
P14618	KPYM_HUMAN	Pyruvate kinase PKM (EC 2.7.1.40) (Cytosolic thyroid hormone-binding protein) (CTHBP) (Opa-interacting protein 3) (OIP-3) (Pyruvate kinase 2/3) (Pyruvate kinase muscle isozyme) (Thyroid hormone-binding protein 1) (THBP1) (Tumor M2-PK) (p58)	0.942698	0.60124
P62826	RAN_HUMAN	GTP-binding nuclear protein Ran (Androgen receptor-associated protein 24) (GTPase Ran) (Ras-like protein TC4) (Ras-related nuclear protein)	0.942609	0.40427
Q5D862	FILA2_HUMAN	Filaggrin-2 (FLG-2) (Intermediate filament-associated and psoriasis-susceptibility protein) (Ifapsoriasin)	0.942527	0.75793
Q02487	DSC2_HUMAN	Desmocollin-2 (Cadherin family member 2) (Desmocollin-3) (Desmosomal glycoprotein II) (Desmosomal glycoprotein III)	0.942079	0.54318
P19338	NUCL_HUMAN	Nucleolin (Protein C23)	0.942053	0.50939
Q9Y2W1	TR150_HUMAN	Thyroid hormone receptor-associated protein 3 (Thyroid hormone receptor-associated protein complex 150 kDa component) (Trap150)	0.941911	0.57082
P52815	RM12_HUMAN	39S ribosomal protein L12, mitochondrial (L12mt) (MRP-L12) (5c5-2)	0.94181	0.784
Q9Y2R0	COA3_HUMAN	Cytochrome c oxidase assembly factor 3 homolog, mitochondrial (Coiled-coil domain-containing protein 56) (Mitochondrial translation regulation assembly intermediate of cytochrome c oxidase protein of 12 kDa)	0.941633	0.82136
P14314	GLU2B_HUMAN	Glucosidase 2 subunit beta (80K-H protein) (Glucosidase II subunit beta) (Protein kinase C substrate 60.1 kDa protein heavy chain) (PKCSH)	0.941434	0.52418
O15260	SURF4_HUMAN	Surfeit locus protein 4	0.94101	0.49838
P61956	SUMO2_HUMAN	Small ubiquitin-related modifier 2 (SUMO-2) (HSMT3) (SMT3 homolog 2) (SUMO-3) (Sentrin-2) (Ubiquitin-like protein SMT3B) (Smt3B)	0.940556	0.65689
P25788	PSA3_HUMAN	Proteasome subunit alpha type-3 (EC 3.4.25.1) (Macropain subunit C8) (Multicatalytic endopeptidase complex subunit C8) (Proteasome component C8)	0.940099	0.46918
P27797	CALR_HUMAN	Calreticulin (CRP55) (Calregulin) (Endoplasmic reticulum resident protein 60) (ERp60) (HACBP) (grp60)	0.939598	0.5096
O00116	ADAS_HUMAN	Alkyldihydroxyacetonephosphate synthase, peroxisomal (Alkyl-DHAP synthase) (EC 2.5.1.26) (Aging-associated gene 5 protein) (Alkylglycerone-phosphate synthase)	0.939016	0.58839
Q9BTV4	TMM43_HUMAN	Transmembrane protein 43 (Protein LUMA)	0.938957	0.47531
Q3ZCQ8	TIM50_HUMAN	Mitochondrial import inner membrane translocase subunit TIM50	0.938566	0.58976
P00558	PGK1_HUMAN	Phosphoglycerate kinase 1 (EC 2.7.2.3) (Cell migration-inducing gene 10 protein) (Primer recognition protein 2) (PRP 2)	0.937334	0.69655
P14868	SYDC_HUMAN	Aspartate--tRNA ligase, cytoplasmic (EC 6.1.1.12) (Aspartyl-tRNA synthetase) (AspRS) (Cell proliferation-inducing gene 40 protein)	0.937305	0.72481
P47755	CAZA2_HUMAN	F-actin-capping protein subunit alpha-2 (CapZ alpha-2)	0.936679	0.68582
Q9BYJ1	LOXE3_HUMAN	Hydroperoxide isomerase ALOXE3 (EC 5.4.4.7) (Epidermis-type lipoxygenase 3) (Epidermal LOX-3) (e-LOX-3) (eLOX-3) (Hydroperoxy icosatetraenoate dehydratase) (EC 4.2.1.152)	0.935841	0.29387
P62753	RS6_HUMAN	40S ribosomal protein S6 (Phosphoprotein NP33)	0.935733	0.40625
P07195	LDHB_HUMAN	L-lactate dehydrogenase B chain (LDH-B) (EC 1.1.1.27) (LDH heart subunit) (LDH-H) (Renal carcinoma antigen NY-REN-46)	0.935653	0.28758
Q9NQG1	MANBL_HUMAN	Protein MANBAL	0.934116	0.73699
P09601	HMOX1_HUMAN	Heme oxygenase 1 (HO-1) (EC 1.14.99.3)	0.934077	0.67018
P31944	CASPE_HUMAN	Caspase-14 (CASP-14) (EC 3.4.22.-) [Cleaved into: Caspase-14 subunit p17, mature form; Caspase-14 subunit p10, mature form; Caspase-14 subunit p20, intermediate form; Caspase-14 subunit p8, intermediate form]	0.934058	0.43446
P60985	KTDAP_HUMAN	Keratinocyte differentiation-associated protein	0.931382	0.77022
O15270	SPTC2_HUMAN	Serine palmitoyltransferase 2 (EC 2.3.1.50) (Long chain base biosynthesis protein 2) (LCB 2) (Long chain base biosynthesis protein 2a) (LCB2a) (Serine-palmitoyl-CoA transferase 2) (SPT 2)	0.930853	0.65162
Q5JWF2	GNAS1_HUMAN	Guanine nucleotide-binding protein G(s) subunit alpha isoforms XLas (Adenylate cyclase-stimulating G alpha protein) (Extra large alphas protein) (XLalphas)	0.93018	0.69678
P32926	DSG3_HUMAN	Desmoglein-3 (130 kDa pemphigus vulgaris antigen) (PVA) (Cadherin family member 6)	0.929575	0.62804
P27348	1433T_HUMAN	14-3-3 protein theta (14-3-3 protein T-cell) (14-3-3 protein tau) (Protein HS1)	0.92938	0.45548
Q02388	CO7A1_HUMAN	Collagen alpha-1(VII) chain (Long-chain collagen) (LC collagen)	0.928885	0.69593
Q92599	SEPT8_HUMAN	Septin-8	0.928305	0.23537
P30050	RL12_HUMAN	60S ribosomal protein L12	0.928269	0.37215
P31946	1433B_HUMAN	14-3-3 protein beta/alpha (Protein 1054) (Protein kinase C inhibitor protein 1) (KCIP-1) [Cleaved into: 14-3-3 protein beta/alpha, N-terminally processed]	0.928167	0.44017
P43487	RANG_HUMAN	Ran-specific GTPase-activating protein (Ran-binding protein 1) (RanBP1)	0.927864	0.58388
P51572	BAP31_HUMAN	B-cell receptor-associated protein 31 (BCR-associated protein 31) (Bap31) (6C6-AG tumor-associated antigen) (Protein CDM) (p28)	0.927054	0.25918
P30101	PDIA3_HUMAN	Protein disulfide-isomerase A3 (EC 5.3.4.1) (58 kDa glucose-regulated protein) (58 kDa microsomal protein) (p58) (Disulfide isomerase ER-60) (Endoplasmic reticulum resident protein 57) (ER protein 57) (ERp57) (Endoplasmic reticulum resident protein 60) (ER protein 60) (ERp60)	0.925935	0.72007
Q9UL25	RAB21_HUMAN	Ras-related protein Rab-21	0.925837	0.81227
P54886	P5CS_HUMAN	Delta-1-pyrroline-5-carboxylate synthase (P5CS) (Aldehyde dehydrogenase family 18 member A1) [Includes: Glutamate 5-kinase (GK) (EC 2.7.2.11) (Gamma-glutamyl kinase); Gamma-glutamyl phosphate reductase (GPR) (EC 1.2.1.41) (Glutamate-5-semialdehyde dehydrogenase) (Glutamyl-gamma-semialdehyde dehydrogenase)]	0.925446	0.61764
P49720	PSB3_HUMAN	Proteasome subunit beta type-3 (EC 3.4.25.1) (Proteasome chain 13) (Proteasome component C10-II) (Proteasome theta chain)	0.925316	0.46957
Q9GZR5	ELOV4_HUMAN	Elongation of very long chain fatty acids protein 4 (EC 2.3.1.199) (3-keto acyl-CoA synthase ELOVL4) (ELOVL fatty acid elongase 4) (ELOVL FA elongase 4) (Very-long-chain 3-oxoacyl-CoA synthase 4)	0.925251	0.65389
P62277	RS13_HUMAN	40S ribosomal protein S13	0.925225	0.7422
P26196	DDX6_HUMAN	Probable ATP-dependent RNA helicase DDX6 (EC 3.6.4.13) (ATP-dependent RNA helicase p54) (DEAD box protein 6) (Oncogene RCK)	0.92484	0.77393
O15020	SPTN2_HUMAN	Spectrin beta chain, non-erythrocytic 2 (Beta-III spectrin) (Spinocerebellar ataxia 5 protein)	0.924468	0.8212
P20618	PSB1_HUMAN	Proteasome subunit beta type-1 (EC 3.4.25.1) (Macropain subunit C5) (Multicatalytic endopeptidase complex subunit C5) (Proteasome component C5) (Proteasome gamma chain)	0.924436	0.39569
P84085	ARF5_HUMAN	ADP-ribosylation factor 5	0.924264	0.4826
Q9Y315	DEOC_HUMAN	Deoxyribose-phosphate aldolase (DERA) (EC 4.1.2.4) (2-deoxy-D-ribose 5-phosphate aldolase) (Phosphodeoxyriboaldolase) (Deoxyriboaldolase)	0.923461	0.80437
P05388	RLA0_HUMAN	60S acidic ribosomal protein P0 (60S ribosomal protein L10E)	0.923351	0.44116
Q9BR76	COR1B_HUMAN	Coronin-1B (Coronin-2)	0.92239	0.70233
Q9H9P8	L2HDH_HUMAN	L-2-hydroxyglutarate dehydrogenase, mitochondrial (EC 1.1.99.2) (Duranin)	0.92152	0.69437
P46782	RS5_HUMAN	40S ribosomal protein S5 [Cleaved into: 40S ribosomal protein S5, N-terminally processed]	0.921378	0.6317
P22314	UBA1_HUMAN	Ubiquitin-like modifier-activating enzyme 1 (Protein A1S9) (Ubiquitin-activating enzyme E1)	0.920403	0.41978
Q07021	C1QBP_HUMAN	Complement component 1 Q subcomponent-binding protein, mitochondrial (ASF/SF2-associated protein p32) (Glycoprotein gC1qBP) (C1qBP) (Hyaluronan-binding protein 1) (Mitochondrial matrix protein p32) (gC1q-R protein) (p33)	0.920098	0.50698
Q9UNZ2	NSF1C_HUMAN	NSFL1 cofactor p47 (UBX domain-containing protein 2C) (p97 cofactor p47)	0.918926	0.13008
P61970	NTF2_HUMAN	Nuclear transport factor 2 (NTF-2) (Placental protein 15) (PP15)	0.918565	0.80108
P62917	RL8_HUMAN	60S ribosomal protein L8	0.918525	0.48555
P0CG04	LAC1_HUMAN	Ig lambda-1 chain C regions	0.917408	0.64243
Q2VIR3	IF2GL_HUMAN	Putative eukaryotic translation initiation factor 2 subunit 3-like protein (Eukaryotic translation initiation factor 2 subunit gamma A) (eIF-2-gamma A) (eIF-2gA)	0.917237	0.28252
Q99436	PSB7_HUMAN	Proteasome subunit beta type-7 (EC 3.4.25.1) (Macropain chain Z) (Multicatalytic endopeptidase complex chain Z) (Proteasome subunit Z)	0.915566	0.75655
P26651	TTP_HUMAN	Tristetraprolin (TTP) (G0/G1 switch regulatory protein 24) (Growth factor-inducible nuclear protein NUP475) (Protein TIS11A) (TIS11) (Zinc finger protein 36 homolog) (Zfp-36)	0.914353	0.67472
P78371	TCPB_HUMAN	T-complex protein 1 subunit beta (TCP-1-beta) (CCT-beta)	0.913708	0.3066
P67936	TPM4_HUMAN	Tropomyosin alpha-4 chain (TM30p1) (Tropomyosin-4)	0.91341	0.84365
P80303	NUCB2_HUMAN	Nucleobindin-2 (DNA-binding protein NEFA) (Gastric cancer antigen Zg4) (Prepronesfatin) [Cleaved into: Nesfatin-1]	0.91186	0.10422
Q7Z6Z7	HUWE1_HUMAN	E3 ubiquitin-protein ligase HUWE1 (EC 6.3.2.-) (ARF-binding protein 1) (ARF-BP1) (HECT, UBA and WWE domain-containing protein 1) (Homologous to E6AP carboxyl terminus homologous protein 9) (HectH9) (Large structure of UREB1) (LASU1) (Mcl-1 ubiquitin ligase E3) (Mule) (Upstream regulatory element-binding protein 1) (URE-B1) (URE-binding protein 1)	0.911624	0.85146
Q6XQN6	PNCB_HUMAN	Nicotinate phosphoribosyltransferase (NAPRTase) (EC 6.3.4.21) (FHA-HIT-interacting protein) (Nicotinate phosphoribosyltransferase domain-containing protein 1)	0.911033	0.3701
P29034	S10A2_HUMAN	Protein S100-A2 (CAN19) (Protein S-100L) (S100 calcium-binding protein A2)	0.90992	0.16941
Q92522	H1X_HUMAN	Histone H1x	0.908936	0.61538
Q01813	PFKAP_HUMAN	ATP-dependent 6-phosphofructokinase, platelet type (ATP-PFK) (PFK-P) (EC 2.7.1.11) (6-phosphofructokinase type C) (Phosphofructo-1-kinase isozyme C) (PFK-C) (Phosphohexokinase)	0.908736	0.70793
Q07020	RL18_HUMAN	60S ribosomal protein L18	0.908723	0.25758
P11310	ACADM_HUMAN	Medium-chain specific acyl-CoA dehydrogenase, mitochondrial (MCAD) (EC 1.3.8.7)	0.90869	0.68035
Q9Y4G6	TLN2_HUMAN	Talin-2	0.908055	0.71675
Q99961	SH3G1_HUMAN	Endophilin-A2 (EEN fusion partner of MLL) (Endophilin-2) (Extra eleven-nineteen leukemia fusion gene protein) (EEN) (SH3 domain protein 2B) (SH3 domain-containing GRB2-like protein 1)	0.906604	0.34411
P42766	RL35_HUMAN	60S ribosomal protein L35	0.906327	0.6315
Q8TE68	ES8L1_HUMAN	Epidermal growth factor receptor kinase substrate 8-like protein 1 (EPS8-like protein 1) (Epidermal growth factor receptor pathway substrate 8-related protein 1) (EPS8-related protein 1)	0.906275	0.68326
O75306	NDUS2_HUMAN	NADH dehydrogenase [ubiquinone] iron-sulfur protein 2, mitochondrial (EC 1.6.5.3) (EC 1.6.99.3) (Complex I-49kD) (CI-49kD) (NADH-ubiquinone oxidoreductase 49 kDa subunit)	0.905887	0.70381
Q08209	PP2BA_HUMAN	Serine/threonine-protein phosphatase 2B catalytic subunit alpha isoform (EC 3.1.3.16) (CAM-PRP catalytic subunit) (Calmodulin-dependent calcineurin A subunit alpha isoform)	0.905433	0.53631
Q8NCG7	DGLB_HUMAN	Sn1-specific diacylglycerol lipase beta (DGL-beta) (EC 3.1.1.-) (KCCR13L)	0.905005	0.59653
O15231	ZN185_HUMAN	Zinc finger protein 185 (LIM domain protein ZNF185) (P1-A)	0.90447	0.09788
P63096	GNAI1_HUMAN	Guanine nucleotide-binding protein G(i) subunit alpha-1 (Adenylate cyclase-inhibiting G alpha protein)	0.903945	0.27792
O43676	NDUB3_HUMAN	NADH dehydrogenase [ubiquinone] 1 beta subcomplex subunit 3 (Complex I-B12) (CI-B12) (NADH-ubiquinone oxidoreductase B12 subunit)	0.903456	0.82563
Q9Y6E0	STK24_HUMAN	Serine/threonine-protein kinase 24 (EC 2.7.11.1) (Mammalian STE20-like protein kinase 3) (MST-3) (STE20-like kinase MST3) [Cleaved into: Serine/threonine-protein kinase 24 36 kDa subunit (Mammalian STE20-like protein kinase 3 N-terminal) (MST3/N); Serine/threonine-protein kinase 24 12 kDa subunit (Mammalian STE20-like protein kinase 3 C-terminal) (MST3/C)]	0.903029	0.39376
P62072	TIM10_HUMAN	Mitochondrial import inner membrane translocase subunit Tim10	0.902796	0.36016
P09543	CN37_HUMAN	2',3'-cyclic-nucleotide 3'-phosphodiesterase (CNP) (CNPase) (EC 3.1.4.37)	0.901924	0.71517
Q3LXA3	TKFC_HUMAN	Triokinase/FMN cyclase (Bifunctional ATP-dependent dihydroxyacetone kinase/FAD-AMP lyase (cyclizing)) [Includes: ATP-dependent dihydroxyacetone kinase (DHA kinase) (EC 2.7.1.28) (EC 2.7.1.29) (Glycerone kinase) (Triokinase) (Triose kinase); FAD-AMP lyase (cyclizing) (EC 4.6.1.15) (FAD-AMP lyase (cyclic FMN forming)) (FMN cyclase)]	0.901671	0.6772
P46781	RS9_HUMAN	40S ribosomal protein S9	0.901624	0.51218
P98172	EFNB1_HUMAN	Ephrin-B1 (EFL-3) (ELK ligand) (ELK-L) (EPH-related receptor tyrosine kinase ligand 2) (LERK-2)	0.901435	0.89516
O43570	CAH12_HUMAN	Carbonic anhydrase 12 (EC 4.2.1.1) (Carbonate dehydratase XII) (Carbonic anhydrase XII) (CA-XII) (Tumor antigen HOM-RCC-3.1.3)	0.901307	0.37762
Q9NUJ7	PLCX1_HUMAN	PI-PLC X domain-containing protein 1	0.899899	0.65206
P00390	GSHR_HUMAN	Glutathione reductase, mitochondrial (GR) (GRase) (EC 1.8.1.7)	0.899643	0.72525
P12081	SYHC_HUMAN	Histidine--tRNA ligase, cytoplasmic (EC 6.1.1.21) (Histidyl-tRNA synthetase) (HisRS)	0.899121	0.36524
P50897	PPT1_HUMAN	Palmitoyl-protein thioesterase 1 (PPT-1) (EC 3.1.2.22) (Palmitoyl-protein hydrolase 1)	0.89875	0.42292
Q8NC56	LEMD2_HUMAN	LEM domain-containing protein 2 (hLEM2)	0.89814	0.42556
Q9HAT2	SIAE_HUMAN	Sialate O-acetylesterase (EC 3.1.1.53) (H-Lse) (Sialic acid-specific 9-O-acetylesterase)	0.897571	0.62833
Q53EL6	PDCD4_HUMAN	Programmed cell death protein 4 (Neoplastic transformation inhibitor protein) (Nuclear antigen H731-like) (Protein 197/15a)	0.895653	0.45529
O60506	HNRPQ_HUMAN	Heterogeneous nuclear ribonucleoprotein Q (hnRNP Q) (Glycine- and tyrosine-rich RNA-binding protein) (GRY-RBP) (NS1-associated protein 1) (Synaptotagmin-binding, cytoplasmic RNA-interacting protein)	0.895181	0.48908
Q9C075	K1C23_HUMAN	Keratin, type I cytoskeletal 23 (Cytokeratin-23) (CK-23) (Keratin-23) (K23)	0.89436	0.10291
P62906	RL10A_HUMAN	60S ribosomal protein L10a (CSA-19) (Neural precursor cell expressed developmentally down-regulated protein 6) (NEDD-6)	0.89405	0.19848
O95298	NDUC2_HUMAN	NADH dehydrogenase [ubiquinone] 1 subunit C2 (Complex I-B14.5b) (CI-B14.5b) (Human lung cancer oncogene 1 protein) (HLC-1) (NADH-ubiquinone oxidoreductase subunit B14.5b)	0.892822	0.05226
P04040	CATA_HUMAN	Catalase (EC 1.11.1.6)	0.89281	0.02622
Q8WWI5	CTL1_HUMAN	Choline transporter-like protein 1 (CDw92) (Solute carrier family 44 member 1) (CD antigen CD92)	0.89247	0.40741
Q15365	PCBP1_HUMAN	Poly(rC)-binding protein 1 (Alpha-CP1) (Heterogeneous nuclear ribonucleoprotein E1) (hnRNP E1) (Nucleic acid-binding protein SUB2.3)	0.89237	0.1159
P46777	RL5_HUMAN	60S ribosomal protein L5	0.891931	0.10439
P16152	CBR1_HUMAN	Carbonyl reductase [NADPH] 1 (EC 1.1.1.184) (15-hydroxyprostaglandin dehydrogenase [NADP(+)]) (EC 1.1.1.197) (NADPH-dependent carbonyl reductase 1) (Prostaglandin 9-ketoreductase) (Prostaglandin-E(2) 9-reductase) (EC 1.1.1.189) (Short chain dehydrogenase/reductase family 21C member 1)	0.891075	0.39012
P06753	TPM3_HUMAN	Tropomyosin alpha-3 chain (Gamma-tropomyosin) (Tropomyosin-3) (Tropomyosin-5) (hTM5)	0.890195	0.00431
P29692	EF1D_HUMAN	Elongation factor 1-delta (EF-1-delta) (Antigen NY-CO-4)	0.890022	0.48176
P60228	EIF3E_HUMAN	Eukaryotic translation initiation factor 3 subunit E (eIF3e) (Eukaryotic translation initiation factor 3 subunit 6) (Viral integration site protein INT-6 homolog) (eIF-3 p48)	0.888722	0.08717
Q4G0F5	VP26B_HUMAN	Vacuolar protein sorting-associated protein 26B (Vesicle protein sorting 26B)	0.888215	0.64423
Q9NWC5	TM45A_HUMAN	Transmembrane protein 45A (DNA polymerase-transactivated protein 4) (Dermal papilla-derived protein 7)	0.888176	0.29924
P13639	EF2_HUMAN	Elongation factor 2 (EF-2)	0.887898	0.2778
P30626	SORCN_HUMAN	Sorcin (22 kDa protein) (CP-22) (CP22) (V19)	0.887568	0.1564
P53999	TCP4_HUMAN	Activated RNA polymerase II transcriptional coactivator p15 (Positive cofactor 4) (PC4) (SUB1 homolog) (p14)	0.885257	0.13547
P28331	NDUS1_HUMAN	NADH-ubiquinone oxidoreductase 75 kDa subunit, mitochondrial (EC 1.6.5.3) (EC 1.6.99.3) (Complex I-75kD) (CI-75kD)	0.884647	0.47388
P00533	EGFR_HUMAN	Epidermal growth factor receptor (EC 2.7.10.1) (Proto-oncogene c-ErbB-1) (Receptor tyrosine-protein kinase erbB-1)	0.884612	0.55069
P02749	APOH_HUMAN	Beta-2-glycoprotein 1 (APC inhibitor) (Activated protein C-binding protein) (Anticardiolipin cofactor) (Apolipoprotein H) (Apo-H) (Beta-2-glycoprotein I) (B2GPI) (Beta(2)GPI)	0.884237	0.48689
Q13423	NNTM_HUMAN	NAD(P) transhydrogenase, mitochondrial (EC 1.6.1.2) (Nicotinamide nucleotide transhydrogenase) (Pyridine nucleotide transhydrogenase)	0.884123	0.59027
Q16625	OCLN_HUMAN	Occludin	0.883316	0.58063
Q15363	TMED2_HUMAN	Transmembrane emp24 domain-containing protein 2 (Membrane protein p24A) (p24) (p24 family protein beta-1) (p24beta1)	0.882983	0.11459
P22307	NLTP_HUMAN	Non-specific lipid-transfer protein (NSL-TP) (EC 2.3.1.176) (Propanoyl-CoA C-acyltransferase) (SCP-chi) (SCPX) (Sterol carrier protein 2) (SCP-2) (Sterol carrier protein X) (SCP-X)	0.882936	0.31267
O00264	PGRC1_HUMAN	Membrane-associated progesterone receptor component 1 (mPR)	0.882201	0.03347
P35221	CTNA1_HUMAN	Catenin alpha-1 (Alpha E-catenin) (Cadherin-associated protein) (Renal carcinoma antigen NY-REN-13)	0.881896	0.25431
Q13561	DCTN2_HUMAN	Dynactin subunit 2 (50 kDa dynein-associated polypeptide) (Dynactin complex 50 kDa subunit) (DCTN-50) (p50 dynamitin)	0.881702	0.28009
Q16401	PSMD5_HUMAN	26S proteasome non-ATPase regulatory subunit 5 (26S protease subunit S5 basic) (26S proteasome subunit S5B)	0.881676	0.32579
P23434	GCSH_HUMAN	Glycine cleavage system H protein, mitochondrial (Lipoic acid-containing protein)	0.881602	0.50352
Q6UWP8	SBSN_HUMAN	Suprabasin	0.881561	0.19463
P46776	RL27A_HUMAN	60S ribosomal protein L27a	0.881545	0.35655
P08648	ITA5_HUMAN	Integrin alpha-5 (CD49 antigen-like family member E) (Fibronectin receptor subunit alpha) (Integrin alpha-F) (VLA-5) (CD antigen CD49e) [Cleaved into: Integrin alpha-5 heavy chain; Integrin alpha-5 light chain]	0.881381	0.61231
Q9BSF4	CS052_HUMAN	Uncharacterized protein C19orf52	0.881256	0.64033
P20339	RAB5A_HUMAN	Ras-related protein Rab-5A	0.881083	0.31066
P25685	DNJB1_HUMAN	DnaJ homolog subfamily B member 1 (DnaJ protein homolog 1) (Heat shock 40 kDa protein 1) (HSP40) (Heat shock protein 40) (Human DnaJ protein 1) (hDj-1)	0.880721	0.55431
Q96BM9	ARL8A_HUMAN	ADP-ribosylation factor-like protein 8A (ADP-ribosylation factor-like protein 10B) (Novel small G protein indispensable for equal chromosome segregation 2)	0.880276	0.41922
O15498	YKT6_HUMAN	Synaptobrevin homolog YKT6 (EC 2.3.1.-)	0.880062	0.59956
Q14444	CAPR1_HUMAN	Caprin-1 (Cell cycle-associated protein 1) (Cytoplasmic activation- and proliferation-associated protein 1) (GPI-anchored membrane protein 1) (GPI-anchored protein p137) (GPI-p137) (p137GPI) (Membrane component chromosome 11 surface marker 1) (RNA granule protein 105)	0.879739	0.479
P42785	PCP_HUMAN	Lysosomal Pro-X carboxypeptidase (EC 3.4.16.2) (Angiotensinase C) (Lysosomal carboxypeptidase C) (Proline carboxypeptidase) (Prolylcarboxypeptidase) (PRCP)	0.879041	0.48365
Q02878	RL6_HUMAN	60S ribosomal protein L6 (Neoplasm-related protein C140) (Tax-responsive enhancer element-binding protein 107) (TaxREB107)	0.878	0.22222
Q9NXE4	NSMA3_HUMAN	Sphingomyelin phosphodiesterase 4 (EC 3.1.4.12) (Neutral sphingomyelinase 3) (nSMase-3) (nSMase3) (Neutral sphingomyelinase III)	0.877693	0.62796
O14548	COX7R_HUMAN	Cytochrome c oxidase subunit 7A-related protein, mitochondrial (COX7a-related protein) (Cytochrome c oxidase subunit VIIa-related protein) (EB1)	0.877538	0.6269
Q8WWC4	CB047_HUMAN	Uncharacterized protein C2orf47, mitochondrial	0.877364	0.4787
P53701	CCHL_HUMAN	Cytochrome c-type heme lyase (CCHL) (EC 4.4.1.17) (Holocytochrome c-type synthase)	0.876963	0.30416
Q02543	RL18A_HUMAN	60S ribosomal protein L18a	0.876069	0.24446
Q14974	IMB1_HUMAN	Importin subunit beta-1 (Importin-90) (Karyopherin subunit beta-1) (Nuclear factor p97) (Pore targeting complex 97 kDa subunit) (PTAC97)	0.875399	0.24888
Q14677	EPN4_HUMAN	Clathrin interactor 1 (Clathrin-interacting protein localized in the trans-Golgi region) (Clint) (Enthoprotin) (Epsin-4) (Epsin-related protein) (EpsinR)	0.875213	0.5044
P41271	NBL1_HUMAN	Neuroblastoma suppressor of tumorigenicity 1 (DAN domain family member 1) (Protein N03) (Zinc finger protein DAN)	0.874502	0.30693
Q8NCW5	NNRE_HUMAN	NAD(P)H-hydrate epimerase (EC 5.1.99.6) (Apolipoprotein A-I-binding protein) (AI-BP) (NAD(P)HX epimerase) (YjeF N-terminal domain-containing protein 1) (YjeF_N1)	0.874486	0.18729
Q9H5V8	CDCP1_HUMAN	CUB domain-containing protein 1 (Membrane glycoprotein gp140) (Subtractive immunization M plus HEp3-associated 135 kDa protein) (SIMA135) (Transmembrane and associated with src kinases) (CD antigen CD318)	0.87434	0.76561
Q9H444	CHM4B_HUMAN	Charged multivesicular body protein 4b (Chromatin-modifying protein 4b) (CHMP4b) (SNF7 homolog associated with Alix 1) (SNF7-2) (hSnf7-2) (Vacuolar protein sorting-associated protein 32-2) (Vps32-2) (hVps32-2)	0.874068	0.26072
Q9NRX3	NUA4L_HUMAN	NADH dehydrogenase [ubiquinone] 1 alpha subcomplex subunit 4-like 2 (NADH-ubiquinone oxidoreductase MLRQ subunit homolog) (NUOMS)	0.873726	0.44298
O15143	ARC1B_HUMAN	Actin-related protein 2/3 complex subunit 1B (Arp2/3 complex 41 kDa subunit) (p41-ARC)	0.873469	0.32516
P05090	APOD_HUMAN	Apolipoprotein D (Apo-D) (ApoD)	0.873378	0.66769
P62841	RS15_HUMAN	40S ribosomal protein S15 (RIG protein)	0.872893	0.61617
P47914	RL29_HUMAN	60S ribosomal protein L29 (Cell surface heparin-binding protein HIP)	0.871666	0.20864
P62879	GBB2_HUMAN	Guanine nucleotide-binding protein G(I)/G(S)/G(T) subunit beta-2 (G protein subunit beta-2) (Transducin beta chain 2)	0.871034	0.293
Q6YN16	HSDL2_HUMAN	Hydroxysteroid dehydrogenase-like protein 2 (EC 1.-.-.-) (Short chain dehydrogenase/reductase family 13C member 1)	0.870723	0.50072
P07686	HEXB_HUMAN	Beta-hexosaminidase subunit beta (EC 3.2.1.52) (Beta-N-acetylhexosaminidase subunit beta) (Hexosaminidase subunit B) (Cervical cancer proto-oncogene 7 protein) (HCC-7) (N-acetyl-beta-glucosaminidase subunit beta) [Cleaved into: Beta-hexosaminidase subunit beta chain B; Beta-hexosaminidase subunit beta chain A]	0.869995	0.51706
P62424	RL7A_HUMAN	60S ribosomal protein L7a (PLA-X polypeptide) (Surfeit locus protein 3)	0.869437	0.36777
P78417	GSTO1_HUMAN	Glutathione S-transferase omega-1 (GSTO-1) (EC 2.5.1.18) (Glutathione S-transferase omega 1-1) (GSTO 1-1) (Glutathione-dependent dehydroascorbate reductase) (EC 1.8.5.1) (Monomethylarsonic acid reductase) (MMA(V) reductase) (EC 1.20.4.2) (S-(Phenacyl)glutathione reductase) (SPG-R)	0.868495	0.3823
P07951	TPM2_HUMAN	Tropomyosin beta chain (Beta-tropomyosin) (Tropomyosin-2)	0.868323	0.27316
P26641	EF1G_HUMAN	Elongation factor 1-gamma (EF-1-gamma) (eEF-1B gamma)	0.868113	0.29578
P61923	COPZ1_HUMAN	Coatomer subunit zeta-1 (Zeta-1-coat protein) (Zeta-1 COP)	0.867906	0.2397
Q8NEV1	CSK23_HUMAN	Casein kinase II subunit alpha 3 (CK II alpha 3) (EC 2.7.11.1) (Casein kinase II alpha 1 polypeptide pseudogene)	0.867546	0.22301
P35914	HMGCL_HUMAN	Hydroxymethylglutaryl-CoA lyase, mitochondrial (HL) (HMG-CoA lyase) (EC 4.1.3.4) (3-hydroxy-3-methylglutarate-CoA lyase)	0.867419	0.45616
Q9Y5U8	MPC1_HUMAN	Mitochondrial pyruvate carrier 1 (Brain protein 44-like protein)	0.867225	0.67521
Q9UGP8	SEC63_HUMAN	Translocation protein SEC63 homolog	0.866497	0.34626
O95721	SNP29_HUMAN	Synaptosomal-associated protein 29 (SNAP-29) (Soluble 29 kDa NSF attachment protein) (Vesicle-membrane fusion protein SNAP-29)	0.866376	0.36708
Q9Y6E2	BZW2_HUMAN	Basic leucine zipper and W2 domain-containing protein 2	0.865958	0.43196
P09525	ANXA4_HUMAN	Annexin A4 (35-beta calcimedin) (Annexin IV) (Annexin-4) (Carbohydrate-binding protein p33/p41) (Chromobindin-4) (Endonexin I) (Lipocortin IV) (P32.5) (PP4-X) (Placental anticoagulant protein II) (PAP-II) (Protein II)	0.865872	0.55874
A1L0T0	ILVBL_HUMAN	Acetolactate synthase-like protein (EC 2.2.1.-) (IlvB-like protein)	0.86566	0.51076
O00115	DNS2A_HUMAN	Deoxyribonuclease-2-alpha (EC 3.1.22.1) (Acid DNase) (Deoxyribonuclease II alpha) (DNase II alpha) (Lysosomal DNase II) (R31240_2)	0.865369	0.68907
Q04637	IF4G1_HUMAN	Eukaryotic translation initiation factor 4 gamma 1 (eIF-4-gamma 1) (eIF-4G 1) (eIF-4G1) (p220)	0.865007	0.19448
Q16134	ETFD_HUMAN	Electron transfer flavoprotein-ubiquinone oxidoreductase, mitochondrial (ETF-QO) (ETF-ubiquinone oxidoreductase) (EC 1.5.5.1) (Electron-transferring-flavoprotein dehydrogenase) (ETF dehydrogenase)	0.863526	0.22351
Q96QK1	VPS35_HUMAN	Vacuolar protein sorting-associated protein 35 (hVPS35) (Maternal-embryonic 3) (Vesicle protein sorting 35)	0.863342	0.56867
Q9Y262	EIF3L_HUMAN	Eukaryotic translation initiation factor 3 subunit L (eIF3l) (Eukaryotic translation initiation factor 3 subunit 6-interacting protein) (Eukaryotic translation initiation factor 3 subunit E-interacting protein)	0.862758	0.29935
O14561	ACPM_HUMAN	Acyl carrier protein, mitochondrial (ACP) (CI-SDAP) (NADH-ubiquinone oxidoreductase 9.6 kDa subunit)	0.862223	0.21779
P13807	GYS1_HUMAN	Glycogen [starch] synthase, muscle (EC 2.4.1.11)	0.86171	0.42061
Q16836	HCDH_HUMAN	Hydroxyacyl-coenzyme A dehydrogenase, mitochondrial (HCDH) (EC 1.1.1.35) (Medium and short-chain L-3-hydroxyacyl-coenzyme A dehydrogenase) (Short-chain 3-hydroxyacyl-CoA dehydrogenase)	0.861437	0.14747
O43813	LANC1_HUMAN	LanC-like protein 1 (40 kDa erythrocyte membrane protein) (p40)	0.861361	0.38782
Q14258	TRI25_HUMAN	E3 ubiquitin/ISG15 ligase TRIM25 (EC 6.3.2.n3) (Estrogen-responsive finger protein) (RING finger protein 147) (RING-type E3 ubiquitin transferase) (EC 2.3.2.27) (Tripartite motif-containing protein 25) (Ubiquitin/ISG15-conjugating enzyme TRIM25) (Zinc finger protein 147)	0.861278	0.63723
P61289	PSME3_HUMAN	Proteasome activator complex subunit 3 (11S regulator complex subunit gamma) (REG-gamma) (Activator of multicatalytic protease subunit 3) (Ki nuclear autoantigen) (Proteasome activator 28 subunit gamma) (PA28g) (PA28gamma)	0.860915	0.45929
Q15392	DHC24_HUMAN	Delta(24)-sterol reductase (EC 1.3.1.72) (24-dehydrocholesterol reductase) (3-beta-hydroxysterol delta-24-reductase) (Diminuto/dwarf1 homolog) (Seladin-1)	0.860563	0.22413
Q68D91	MBLC2_HUMAN	Metallo-beta-lactamase domain-containing protein 2 (EC 3.-.-.-)	0.860468	0.56741
P11940	PABP1_HUMAN	Polyadenylate-binding protein 1 (PABP-1) (Poly(A)-binding protein 1)	0.860122	0.2118
Q9Y282	ERGI3_HUMAN	Endoplasmic reticulum-Golgi intermediate compartment protein 3 (Serologically defined breast cancer antigen NY-BR-84)	0.859983	0.42672
P80108	PHLD_HUMAN	Phosphatidylinositol-glycan-specific phospholipase D (PI-G PLD) (EC 3.1.4.50) (Glycoprotein phospholipase D) (Glycosyl-phosphatidylinositol-specific phospholipase D) (GPI-PLD) (GPI-specific phospholipase D)	0.859895	0.17967
Q9HBI6	CP4FB_HUMAN	Phylloquinone omega-hydroxylase CYP4F11 (EC 1.14.13.194) (3-hydroxy fatty acids omega-hydroxylase CYP4F11) (EC 1.14.13.-) (Cytochrome P450 4F11) (CYPIVF11)	0.859795	0.3982
O60911	CATL2_HUMAN	Cathepsin L2 (EC 3.4.22.43) (Cathepsin U) (Cathepsin V)	0.859515	0.35214
Q9Y4W6	AFG32_HUMAN	AFG3-like protein 2 (EC 3.4.24.-) (Paraplegin-like protein)	0.857844	0.02265
P40855	PEX19_HUMAN	Peroxisomal biogenesis factor 19 (33 kDa housekeeping protein) (Peroxin-19) (Peroxisomal farnesylated protein)	0.857471	0.01756
Q9BQ50	TREX2_HUMAN	Three prime repair exonuclease 2 (EC 3.1.11.2) (3'-5' exonuclease TREX2)	0.856979	5.8788e-05
P00488	F13A_HUMAN	Coagulation factor XIII A chain (Coagulation factor XIIIa) (EC 2.3.2.13) (Protein-glutamine gamma-glutamyltransferase A chain) (Transglutaminase A chain)	0.856494	0.49597
O43278	SPIT1_HUMAN	Kunitz-type protease inhibitor 1 (Hepatocyte growth factor activator inhibitor type 1) (HAI-1)	0.85642	0.32503
Q9HCS2	CP4FC_HUMAN	Cytochrome P450 4F12 (EC 1.14.14.1) (CYPIVF12)	0.856001	0.53939
P45954	ACDSB_HUMAN	Short/branched chain specific acyl-CoA dehydrogenase, mitochondrial (SBCAD) (EC 1.3.8.5) (2-methyl branched chain acyl-CoA dehydrogenase) (2-MEBCAD) (2-methylbutyryl-coenzyme A dehydrogenase) (2-methylbutyryl-CoA dehydrogenase)	0.855415	0.36254
Q6NVY1	HIBCH_HUMAN	3-hydroxyisobutyryl-CoA hydrolase, mitochondrial (EC 3.1.2.4) (3-hydroxyisobutyryl-coenzyme A hydrolase) (HIB-CoA hydrolase) (HIBYL-CoA-H)	0.854928	0.3422
Q13200	PSMD2_HUMAN	26S proteasome non-ATPase regulatory subunit 2 (26S proteasome regulatory subunit RPN1) (26S proteasome regulatory subunit S2) (26S proteasome subunit p97) (Protein 55.11) (Tumor necrosis factor type 1 receptor-associated protein 2)	0.853718	0.30987
P17152	TMM11_HUMAN	Transmembrane protein 11, mitochondrial (Protein PM1) (Protein PMI)	0.853446	0.53853
P08758	ANXA5_HUMAN	Annexin A5 (Anchorin CII) (Annexin V) (Annexin-5) (Calphobindin I) (CBP-I) (Endonexin II) (Lipocortin V) (Placental anticoagulant protein 4) (PP4) (Placental anticoagulant protein I) (PAP-I) (Thromboplastin inhibitor) (Vascular anticoagulant-alpha) (VAC-alpha)	0.85197	0.13753
P62913	RL11_HUMAN	60S ribosomal protein L11 (CLL-associated antigen KW-12)	0.851834	0.18586
P05387	RLA2_HUMAN	60S acidic ribosomal protein P2 (Renal carcinoma antigen NY-REN-44)	0.85155	0.16672
P28288	ABCD3_HUMAN	ATP-binding cassette sub-family D member 3 (70 kDa peroxisomal membrane protein) (PMP70)	0.851188	0.1253
Q9BRA2	TXD17_HUMAN	Thioredoxin domain-containing protein 17 (14 kDa thioredoxin-related protein) (TRP14) (Protein 42-9-9) (Thioredoxin-like protein 5)	0.849005	0.32384
Q7Z406	MYH14_HUMAN	Myosin-14 (Myosin heavy chain 14) (Myosin heavy chain, non-muscle IIc) (Non-muscle myosin heavy chain IIc) (NMHC II-C)	0.848975	0.2171
O15431	COPT1_HUMAN	High affinity copper uptake protein 1 (Copper transporter 1) (hCTR1) (Solute carrier family 31 member 1)	0.847333	0.52768
P46778	RL21_HUMAN	60S ribosomal protein L21	0.847172	0.07052
O75436	VP26A_HUMAN	Vacuolar protein sorting-associated protein 26A (Vesicle protein sorting 26A) (hVPS26)	0.846796	0.55365
Q9H330	TM245_HUMAN	Transmembrane protein 245 (Protein CG-2)	0.846499	0.7089
Q9UBX7	KLK11_HUMAN	Kallikrein-11 (hK11) (EC 3.4.21.-) (Hippostasin) (Serine protease 20) (Trypsin-like protease) [Cleaved into: Kallikrein-11 inactive chain 1; Kallikrein-11 inactive chain 2]	0.846439	0.04139
P63167	DYL1_HUMAN	Dynein light chain 1, cytoplasmic (8 kDa dynein light chain) (DLC8) (Dynein light chain LC8-type 1) (Protein inhibitor of neuronal nitric oxide synthase) (PIN)	0.845908	0.04036
P18124	RL7_HUMAN	60S ribosomal protein L7	0.845648	0.06928
Q16181	SEPT7_HUMAN	Septin-7 (CDC10 protein homolog)	0.84515	0.08795
P01111	RASN_HUMAN	GTPase NRas (Transforming protein N-Ras)	0.844988	0.48321
Q99719	SEPT5_HUMAN	Septin-5 (Cell division control-related protein 1) (CDCrel-1) (Peanut-like protein 1)	0.844756	0.28334
P37268	FDFT_HUMAN	Squalene synthase (SQS) (SS) (EC 2.5.1.21) (FPP:FPP farnesyltransferase) (Farnesyl-diphosphate farnesyltransferase)	0.84443	0.3715
P07814	SYEP_HUMAN	Bifunctional glutamate/proline--tRNA ligase (Bifunctional aminoacyl-tRNA synthetase) (Cell proliferation-inducing gene 32 protein) (Glutamatyl-prolyl-tRNA synthetase) [Includes: Glutamate--tRNA ligase (EC 6.1.1.17) (Glutamyl-tRNA synthetase) (GluRS); Proline--tRNA ligase (EC 6.1.1.15) (Prolyl-tRNA synthetase)]	0.844197	0.62821
Q96QA5	GSDMA_HUMAN	Gasdermin-A (Gasdermin-1)	0.844104	0.53972
P04233	HG2A_HUMAN	HLA class II histocompatibility antigen gamma chain (HLA-DR antigens-associated invariant chain) (Ia antigen-associated invariant chain) (Ii) (p33) (CD antigen CD74)	0.843897	0.45659
P14384	CBPM_HUMAN	Carboxypeptidase M (CPM) (EC 3.4.17.12)	0.843628	0.16586
P49862	KLK7_HUMAN	Kallikrein-7 (hK7) (EC 3.4.21.117) (Serine protease 6) (Stratum corneum chymotryptic enzyme) (hSCCE)	0.843457	0.0468
Q13835	PKP1_HUMAN	Plakophilin-1 (Band 6 protein) (B6P)	0.842783	0.08475
O14936	CSKP_HUMAN	Peripheral plasma membrane protein CASK (hCASK) (EC 2.7.11.1) (Calcium/calmodulin-dependent serine protein kinase) (Protein lin-2 homolog)	0.842065	0.0748
Q9H853	TBA4B_HUMAN	Putative tubulin-like protein alpha-4B (Alpha-tubulin 4B)	0.841477	0.34959
Q9Y224	CN166_HUMAN	UPF0568 protein C14orf166 (CLE7 homolog) (CLE)	0.840847	0.16276
P62136	PP1A_HUMAN	Serine/threonine-protein phosphatase PP1-alpha catalytic subunit (PP-1A) (EC 3.1.3.16)	0.840278	0.25866
Q8WUF5	IASPP_HUMAN	RelA-associated inhibitor (Inhibitor of ASPP protein) (Protein iASPP) (NFkB-interacting protein 1) (PPP1R13B-like protein)	0.839028	0.35593
Q9UI42	CBPA4_HUMAN	Carboxypeptidase A4 (EC 3.4.17.-) (Carboxypeptidase A3)	0.838561	0.65851
Q8TCJ2	STT3B_HUMAN	Dolichyl-diphosphooligosaccharide--protein glycosyltransferase subunit STT3B (Oligosaccharyl transferase subunit STT3B) (STT3-B) (EC 2.4.99.18) (Source of immunodominant MHC-associated peptides homolog)	0.838195	0.22326
Q9ULA0	DNPEP_HUMAN	Aspartyl aminopeptidase (EC 3.4.11.21)	0.838102	0.38374
Q7Z794	K2C1B_HUMAN	Keratin, type II cytoskeletal 1b (Cytokeratin-1B) (CK-1B) (Keratin-77) (K77) (Type-II keratin Kb39)	0.837691	0.38109
Q00839	HNRPU_HUMAN	Heterogeneous nuclear ribonucleoprotein U (hnRNP U) (Scaffold attachment factor A) (SAF-A) (p120) (pp120)	0.83765	0.19377
Q9Y2X3	NOP58_HUMAN	Nucleolar protein 58 (Nucleolar protein 5)	0.835526	0.23836
P04844	RPN2_HUMAN	Dolichyl-diphosphooligosaccharide--protein glycosyltransferase subunit 2 (EC 2.4.99.18) (Dolichyl-diphosphooligosaccharide--protein glycosyltransferase 63 kDa subunit) (RIBIIR) (Ribophorin II) (RPN-II) (Ribophorin-2)	0.835307	0.17187
P08754	GNAI3_HUMAN	Guanine nucleotide-binding protein G(k) subunit alpha (G(i) alpha-3)	0.835007	0.64781
P15924	DESP_HUMAN	Desmoplakin (DP) (250/210 kDa paraneoplastic pemphigus antigen)	0.83387	0.21519
Q9NX47	MARH5_HUMAN	E3 ubiquitin-protein ligase MARCH5 (EC 6.3.2.-) (Membrane-associated RING finger protein 5) (Membrane-associated RING-CH protein V) (MARCH-V) (Mitochondrial ubiquitin ligase) (MITOL) (RING finger protein 153)	0.83343	0.27108
Q15121	PEA15_HUMAN	Astrocytic phosphoprotein PEA-15 (15 kDa phosphoprotein enriched in astrocytes) (Phosphoprotein enriched in diabetes) (PED)	0.83314	0.27075
P35998	PRS7_HUMAN	26S protease regulatory subunit 7 (26S proteasome AAA-ATPase subunit RPT1) (Proteasome 26S subunit ATPase 2) (Protein MSS1)	0.833028	0.35899
P62857	RS28_HUMAN	40S ribosomal protein S28	0.832724	0.04006
P20774	MIME_HUMAN	Mimecan (Osteoglycin) (Osteoinductive factor) (OIF)	0.832575	0.1863
P57678	GEMI4_HUMAN	Gem-associated protein 4 (Gemin-4) (Component of gems 4) (p97)	0.83243	0.10071
P03928	ATP8_HUMAN	ATP synthase protein 8 (A6L) (F-ATPase subunit 8)	0.831533	0.18923
Q5SSJ5	HP1B3_HUMAN	Heterochromatin protein 1-binding protein 3 (Protein HP1-BP74)	0.830873	0.38175
P13645	K1C10_HUMAN	Keratin, type I cytoskeletal 10 (Cytokeratin-10) (CK-10) (Keratin-10) (K10)	0.830652	0.31116
Q9NP80	PLPL8_HUMAN	Calcium-independent phospholipase A2-gamma (EC 3.1.1.5) (Intracellular membrane-associated calcium-independent phospholipase A2 gamma) (iPLA2-gamma) (PNPLA-gamma) (Patatin-like phospholipase domain-containing protein 8) (iPLA2-2)	0.830047	0.14965
Q96PE7	MCEE_HUMAN	Methylmalonyl-CoA epimerase, mitochondrial (EC 5.1.99.1) (DL-methylmalonyl-CoA racemase)	0.829883	0.46627
P62306	RUXF_HUMAN	Small nuclear ribonucleoprotein F (snRNP-F) (Sm protein F) (Sm-F) (SmF)	0.82966	0.45567
Q86UK0	ABCAC_HUMAN	ATP-binding cassette sub-family A member 12 (ATP-binding cassette transporter 12) (ATP-binding cassette 12)	0.829612	0.2554
O75746	CMC1_HUMAN	Calcium-binding mitochondrial carrier protein Aralar1 (Mitochondrial aspartate glutamate carrier 1) (Solute carrier family 25 member 12)	0.828899	0.38492
Q9Y4K1	AIM1_HUMAN	Absent in melanoma 1 protein (Beta/gamma crystallin domain-containing protein 1)	0.828733	0.44739
P39656	OST48_HUMAN	Dolichyl-diphosphooligosaccharide--protein glycosyltransferase 48 kDa subunit (DDOST 48 kDa subunit) (Oligosaccharyl transferase 48 kDa subunit) (EC 2.4.99.18)	0.828339	0.11854
P62899	RL31_HUMAN	60S ribosomal protein L31	0.827786	0.37483
Q13576	IQGA2_HUMAN	Ras GTPase-activating-like protein IQGAP2	0.827519	0.1493
P22570	ADRO_HUMAN	NADPH:adrenodoxin oxidoreductase, mitochondrial (AR) (Adrenodoxin reductase) (EC 1.18.1.6) (Ferredoxin--NADP(+) reductase) (Ferredoxin reductase)	0.825345	0.16536
P53597	SUCA_HUMAN	Succinyl-CoA ligase [ADP/GDP-forming] subunit alpha, mitochondrial (EC 6.2.1.4) (EC 6.2.1.5) (Succinyl-CoA synthetase subunit alpha) (SCS-alpha)	0.825238	0.41188
Q15181	IPYR_HUMAN	Inorganic pyrophosphatase (EC 3.6.1.1) (Pyrophosphate phospho-hydrolase) (PPase)	0.82475	0.37305
Q9BPX5	ARP5L_HUMAN	Actin-related protein 2/3 complex subunit 5-like protein (Arp2/3 complex 16 kDa subunit 2) (ARC16-2)	0.824458	0.08271
Q6NUJ1	SAPL1_HUMAN	Proactivator polypeptide-like 1 [Cleaved into: Saposin A-like; Saposin B-Val-like; Saposin B-like; Saposin C-like; Saposin D-like]	0.823908	0.04987
Q96CW1	AP2M1_HUMAN	AP-2 complex subunit mu (AP-2 mu chain) (Adaptin-mu2) (Adaptor protein complex AP-2 subunit mu) (Adaptor-related protein complex 2 subunit mu) (Clathrin assembly protein complex 2 mu medium chain) (Clathrin coat assembly protein AP50) (Clathrin coat-associated protein AP50) (HA2 50 kDa subunit) (Plasma membrane adaptor AP-2 50 kDa protein)	0.823542	0.21352
Q3ZCM7	TBB8_HUMAN	Tubulin beta-8 chain	0.823111	0.14598
P32969	RL9_HUMAN	60S ribosomal protein L9	0.823002	0.32635
Q9UIJ7	KAD3_HUMAN	GTP:AMP phosphotransferase AK3, mitochondrial (EC 2.7.4.10) (Adenylate kinase 3) (AK 3) (Adenylate kinase 3 alpha-like 1)	0.822316	0.21896
P30085	KCY_HUMAN	UMP-CMP kinase (EC 2.7.4.14) (Deoxycytidylate kinase) (CK) (dCMP kinase) (Nucleoside-diphosphate kinase) (EC 2.7.4.6) (Uridine monophosphate/cytidine monophosphate kinase) (UMP/CMP kinase) (UMP/CMPK)	0.820922	0.02965
Q9Y3I0	RTCB_HUMAN	tRNA-splicing ligase RtcB homolog (EC 6.5.1.3)	0.820793	0.36173
Q6PCB8	EMB_HUMAN	Embigin	0.820515	0.73112
Q9Y5K8	VATD_HUMAN	V-type proton ATPase subunit D (V-ATPase subunit D) (V-ATPase 28 kDa accessory protein) (Vacuolar proton pump subunit D)	0.820439	0.66167
P02730	B3AT_HUMAN	Band 3 anion transport protein (Anion exchange protein 1) (AE 1) (Anion exchanger 1) (Solute carrier family 4 member 1) (CD antigen CD233)	0.820159	0.65813
P04004	VTNC_HUMAN	Vitronectin (VN) (S-protein) (Serum-spreading factor) (V75) [Cleaved into: Vitronectin V65 subunit; Vitronectin V10 subunit; Somatomedin-B]	0.819905	0.40521
P48729	KC1A_HUMAN	Casein kinase I isoform alpha (CKI-alpha) (EC 2.7.11.1) (CK1)	0.818893	0.13784
Q86VU5	CMTD1_HUMAN	Catechol O-methyltransferase domain-containing protein 1 (EC 2.1.1.-)	0.818772	0.66038
Q9NVJ2	ARL8B_HUMAN	ADP-ribosylation factor-like protein 8B (ADP-ribosylation factor-like protein 10C) (Novel small G protein indispensable for equal chromosome segregation 1)	0.818589	0.1335
P18621	RL17_HUMAN	60S ribosomal protein L17 (60S ribosomal protein L23) (PD-1)	0.818335	0.03792
Q99541	PLIN2_HUMAN	Perilipin-2 (Adipophilin) (Adipose differentiation-related protein) (ADRP)	0.817259	0.45692
Q9UHD8	SEPT9_HUMAN	Septin-9 (MLL septin-like fusion protein MSF-A) (MLL septin-like fusion protein) (Ovarian/Breast septin) (Ov/Br septin) (Septin D1)	0.816964	0.07937
Q96K17	BT3L4_HUMAN	Transcription factor BTF3 homolog 4 (Basic transcription factor 3-like 4)	0.81617	0.27083
Q9NZ01	TECR_HUMAN	Very-long-chain enoyl-CoA reductase (EC 1.3.1.93) (Synaptic glycoprotein SC2) (Trans-2,3-enoyl-CoA reductase) (TER)	0.814199	0.07467
P13693	TCTP_HUMAN	Translationally-controlled tumor protein (TCTP) (Fortilin) (Histamine-releasing factor) (HRF) (p23)	0.812768	0.25983
Q92478	CLC2B_HUMAN	C-type lectin domain family 2 member B (Activation-induced C-type lectin) (C-type lectin superfamily member 2) (IFN-alpha-2b-inducing-related protein 1)	0.812294	0.11053
P0C869	PA24B_HUMAN	Cytosolic phospholipase A2 beta (cPLA2-beta) (EC 3.1.1.4) (Phospholipase A2 group IVB)	0.812095	0.12004
Q5T0Z8	CF132_HUMAN	Uncharacterized protein C6orf132	0.809703	0.28887
P20073	ANXA7_HUMAN	Annexin A7 (Annexin VII) (Annexin-7) (Synexin)	0.809536	0.14486
P40429	RL13A_HUMAN	60S ribosomal protein L13a (23 kDa highly basic protein)	0.809511	0.11168
Q6ZVX7	FBX50_HUMAN	F-box only protein 50 (NCC receptor protein 1 homolog) (NCCRP-1) (Non-specific cytotoxic cell receptor protein 1 homolog)	0.80869	0.26693
P14406	CX7A2_HUMAN	Cytochrome c oxidase subunit 7A2, mitochondrial (Cytochrome c oxidase subunit VIIa-liver/heart) (Cytochrome c oxidase subunit VIIa-L) (Cytochrome c oxidase subunit VIIaL)	0.808587	0.2586
Q99729	ROAA_HUMAN	Heterogeneous nuclear ribonucleoprotein A/B (hnRNP A/B) (APOBEC1-binding protein 1) (ABBP-1)	0.807705	0.39099
Q53H12	AGK_HUMAN	Acylglycerol kinase, mitochondrial (hAGK) (EC 2.7.1.107) (EC 2.7.1.94) (Multiple substrate lipid kinase) (HsMuLK) (MuLK) (Multi-substrate lipid kinase)	0.806867	0.22433
Q86W25	NAL13_HUMAN	NACHT, LRR and PYD domains-containing protein 13 (Nucleotide-binding oligomerization domain protein 14)	0.806618	0.14685
Q13813	SPTN1_HUMAN	Spectrin alpha chain, non-erythrocytic 1 (Alpha-II spectrin) (Fodrin alpha chain) (Spectrin, non-erythroid alpha subunit)	0.805684	0.31056
P35268	RL22_HUMAN	60S ribosomal protein L22 (EBER-associated protein) (EAP) (Epstein-Barr virus small RNA-associated protein) (Heparin-binding protein HBp15)	0.805062	0.18422
Q07960	RHG01_HUMAN	Rho GTPase-activating protein 1 (CDC42 GTPase-activating protein) (GTPase-activating protein rhoOGAP) (Rho-related small GTPase protein activator) (Rho-type GTPase-activating protein 1) (p50-RhoGAP)	0.804791	0.17569
P18077	RL35A_HUMAN	60S ribosomal protein L35a (Cell growth-inhibiting gene 33 protein)	0.804786	0.05024
P02647	APOA1_HUMAN	Apolipoprotein A-I (Apo-AI) (ApoA-I) (Apolipoprotein A1) [Cleaved into: Proapolipoprotein A-I (ProapoA-I); Truncated apolipoprotein A-I (Apolipoprotein A-I(1-242))]	0.80453	0.04319
P04083	ANXA1_HUMAN	Annexin A1 (Annexin I) (Annexin-1) (Calpactin II) (Calpactin-2) (Chromobindin-9) (Lipocortin I) (Phospholipase A2 inhibitory protein) (p35)	0.80453	0.32371
Q9UMD9	COHA1_HUMAN	Collagen alpha-1(XVII) chain (180 kDa bullous pemphigoid antigen 2) (Bullous pemphigoid antigen 2) [Cleaved into: 120 kDa linear IgA disease antigen (120 kDa linear IgA dermatosis antigen) (Linear IgA disease antigen 1) (LAD-1); 97 kDa linear IgA disease antigen (97 kDa linear IgA bullous dermatosis antigen) (97 kDa LAD antigen) (97-LAD) (Linear IgA bullous disease antigen of 97 kDa) (LABD97)]	0.803668	0.36458
Q8IU89	CERS3_HUMAN	Ceramide synthase 3 (CerS3) (EC 2.3.1.24) (Dihydroceramide synthase 3) (LAG1 longevity assurance homolog 3)	0.803664	0.44789
P14923	PLAK_HUMAN	Junction plakoglobin (Catenin gamma) (Desmoplakin III) (Desmoplakin-3)	0.803254	0.03783
O43852	CALU_HUMAN	Calumenin (Crocalbin) (IEF SSP 9302)	0.802479	0.0308
Q92466	DDB2_HUMAN	DNA damage-binding protein 2 (DDB p48 subunit) (DDBb) (Damage-specific DNA-binding protein 2) (UV-damaged DNA-binding protein 2) (UV-DDB 2)	0.802173	0.09144
P62263	RS14_HUMAN	40S ribosomal protein S14	0.800251	0.00074
O75251	NDUS7_HUMAN	NADH dehydrogenase [ubiquinone] iron-sulfur protein 7, mitochondrial (EC 1.6.5.3) (EC 1.6.99.3) (Complex I-20kD) (CI-20kD) (NADH-ubiquinone oxidoreductase 20 kDa subunit) (PSST subunit)	0.798758	0.06227
P61313	RL15_HUMAN	60S ribosomal protein L15	0.797322	0.07162
Q92905	CSN5_HUMAN	COP9 signalosome complex subunit 5 (SGN5) (Signalosome subunit 5) (EC 3.4.-.-) (Jun activation domain-binding protein 1)	0.796116	0.26257
P48735	IDHP_HUMAN	Isocitrate dehydrogenase [NADP], mitochondrial (IDH) (EC 1.1.1.42) (ICD-M) (IDP) (NADP(+)-specific ICDH) (Oxalosuccinate decarboxylase)	0.796091	0.40235
Q14203	DCTN1_HUMAN	Dynactin subunit 1 (150 kDa dynein-associated polypeptide) (DAP-150) (DP-150) (p135) (p150-glued)	0.796091	0.20144
Q96FW1	OTUB1_HUMAN	Ubiquitin thioesterase OTUB1 (EC 3.4.19.12) (Deubiquitinating enzyme OTUB1) (OTU domain-containing ubiquitin aldehyde-binding protein 1) (Otubain-1) (hOTU1) (Ubiquitin-specific-processing protease OTUB1)	0.796069	0.09997
Q13247	SRSF6_HUMAN	Serine/arginine-rich splicing factor 6 (Pre-mRNA-splicing factor SRP55) (Splicing factor, arginine/serine-rich 6)	0.795768	0.18305
P23284	PPIB_HUMAN	Peptidyl-prolyl cis-trans isomerase B (PPIase B) (EC 5.2.1.8) (CYP-S1) (Cyclophilin B) (Rotamase B) (S-cyclophilin) (SCYLP)	0.795469	0.13212
Q9BPW8	NIPS1_HUMAN	Protein NipSnap homolog 1 (NipSnap1)	0.795212	0.09755
P02743	SAMP_HUMAN	Serum amyloid P-component (SAP) (9.5S alpha-1-glycoprotein) [Cleaved into: Serum amyloid P-component(1-203)]	0.792505	0.30741
Q9Y5J7	TIM9_HUMAN	Mitochondrial import inner membrane translocase subunit Tim9	0.792442	0.13925
P30038	AL4A1_HUMAN	Delta-1-pyrroline-5-carboxylate dehydrogenase, mitochondrial (P5C dehydrogenase) (EC 1.2.1.88) (Aldehyde dehydrogenase family 4 member A1) (L-glutamate gamma-semialdehyde dehydrogenase)	0.791642	0.20584
Q9BZZ5	API5_HUMAN	Apoptosis inhibitor 5 (API-5) (Antiapoptosis clone 11 protein) (AAC-11) (Cell migration-inducing gene 8 protein) (Fibroblast growth factor 2-interacting factor) (FIF) (Protein XAGL)	0.791383	0.53524
Q5ZPR3	CD276_HUMAN	CD276 antigen (4Ig-B7-H3) (B7 homolog 3) (B7-H3) (Costimulatory molecule) (CD antigen CD276)	0.791378	0.37009
Q9UKQ9	KLK9_HUMAN	Kallikrein-9 (EC 3.4.21.-) (Kallikrein-like protein 3) (KLK-L3)	0.790996	0.03297
P08621	RU17_HUMAN	U1 small nuclear ribonucleoprotein 70 kDa (U1 snRNP 70 kDa) (U1-70K) (snRNP70)	0.79053	0.62515
P46783	RS10_HUMAN	40S ribosomal protein S10	0.790037	0.18413
P63098	CANB1_HUMAN	Calcineurin subunit B type 1 (Protein phosphatase 2B regulatory subunit 1) (Protein phosphatase 3 regulatory subunit B alpha isoform 1)	0.789773	0.15792
O00232	PSD12_HUMAN	26S proteasome non-ATPase regulatory subunit 12 (26S proteasome regulatory subunit RPN5) (26S proteasome regulatory subunit p55)	0.788429	0.00068
Q9NSE4	SYIM_HUMAN	Isoleucine--tRNA ligase, mitochondrial (EC 6.1.1.5) (Isoleucyl-tRNA synthetase) (IleRS)	0.786348	0.00162
Q9BS26	ERP44_HUMAN	Endoplasmic reticulum resident protein 44 (ER protein 44) (ERp44) (Thioredoxin domain-containing protein 4)	0.786238	0.13271
P62241	RS8_HUMAN	40S ribosomal protein S8	0.786177	0.01183
P26373	RL13_HUMAN	60S ribosomal protein L13 (Breast basic conserved protein 1)	0.785854	0.11097
P23526	SAHH_HUMAN	Adenosylhomocysteinase (AdoHcyase) (EC 3.3.1.1) (S-adenosyl-L-homocysteine hydrolase)	0.785585	0.08937
P47929	LEG7_HUMAN	Galectin-7 (Gal-7) (HKL-14) (PI7) (p53-induced gene 1 protein)	0.784741	0.12689
Q14240	IF4A2_HUMAN	Eukaryotic initiation factor 4A-II (eIF-4A-II) (eIF4A-II) (EC 3.6.4.13) (ATP-dependent RNA helicase eIF4A-2) [Cleaved into: Eukaryotic initiation factor 4A-II, N-terminally processed]	0.784376	0.13088
Q8TF72	SHRM3_HUMAN	Protein Shroom3 (Shroom-related protein) (hShrmL)	0.782376	0.39186
P63279	UBC9_HUMAN	SUMO-conjugating enzyme UBC9 (EC 6.3.2.-) (SUMO-protein ligase) (Ubiquitin carrier protein 9) (Ubiquitin carrier protein I) (Ubiquitin-conjugating enzyme E2 I) (Ubiquitin-protein ligase I) (p18)	0.782373	0.11686
O14818	PSA7_HUMAN	Proteasome subunit alpha type-7 (EC 3.4.25.1) (Proteasome subunit RC6-1) (Proteasome subunit XAPC7)	0.781631	0.39137
Q9BUF5	TBB6_HUMAN	Tubulin beta-6 chain (Tubulin beta class V)	0.781177	0.27055
Q15233	NONO_HUMAN	Non-POU domain-containing octamer-binding protein (NonO protein) (54 kDa nuclear RNA- and DNA-binding protein) (55 kDa nuclear protein) (DNA-binding p52/p100 complex, 52 kDa subunit) (NMT55) (p54(nrb)) (p54nrb)	0.781004	0.14529
P47897	SYQ_HUMAN	Glutamine--tRNA ligase (EC 6.1.1.18) (Glutaminyl-tRNA synthetase) (GlnRS)	0.779151	0.07753
P22528	SPR1B_HUMAN	Cornifin-B (14.9 kDa pancornulin) (Small proline-rich protein IB) (SPR-IB)	0.779003	0.13673
Q8IV08	PLD3_HUMAN	Phospholipase D3 (PLD 3) (EC 3.1.4.4) (Choline phosphatase 3) (HindIII K4L homolog) (Hu-K4) (Phosphatidylcholine-hydrolyzing phospholipase D3)	0.778934	0.09534
Q96CT7	CC124_HUMAN	Coiled-coil domain-containing protein 124	0.778019	0.25294
Q15738	NSDHL_HUMAN	Sterol-4-alpha-carboxylate 3-dehydrogenase, decarboxylating (EC 1.1.1.170) (Protein H105e3)	0.777348	0.01474
P35052	GPC1_HUMAN	Glypican-1 [Cleaved into: Secreted glypican-1]	0.776961	0.08823
O75821	EIF3G_HUMAN	Eukaryotic translation initiation factor 3 subunit G (eIF3g) (Eukaryotic translation initiation factor 3 RNA-binding subunit) (eIF-3 RNA-binding subunit) (Eukaryotic translation initiation factor 3 subunit 4) (eIF-3-delta) (eIF3 p42) (eIF3 p44)	0.776814	0.00053
Q9NR46	SHLB2_HUMAN	Endophilin-B2 (SH3 domain-containing GRB2-like protein B2)	0.775619	0.02731
P43034	LIS1_HUMAN	Platelet-activating factor acetylhydrolase IB subunit alpha (Lissencephaly-1 protein) (LIS-1) (PAF acetylhydrolase 45 kDa subunit) (PAF-AH 45 kDa subunit) (PAF-AH alpha) (PAFAH alpha)	0.775313	0.06677
P99999	CYC_HUMAN	Cytochrome c	0.774465	0.01371
P67812	SC11A_HUMAN	Signal peptidase complex catalytic subunit SEC11A (EC 3.4.21.89) (Endopeptidase SP18) (Microsomal signal peptidase 18 kDa subunit) (SPase 18 kDa subunit) (SEC11 homolog A) (SEC11-like protein 1) (SPC18)	0.773142	0.05295
O94826	TOM70_HUMAN	Mitochondrial import receptor subunit TOM70 (Mitochondrial precursor proteins import receptor) (Translocase of outer membrane 70 kDa subunit)	0.772957	0.47083
P46779	RL28_HUMAN	60S ribosomal protein L28	0.771981	0.04413
P62191	PRS4_HUMAN	26S protease regulatory subunit 4 (P26s4) (26S proteasome AAA-ATPase subunit RPT2) (Proteasome 26S subunit ATPase 1)	0.770585	0.04068
P02042	HBD_HUMAN	Hemoglobin subunit delta (Delta-globin) (Hemoglobin delta chain)	0.770517	0.00243
Q8NEW0	ZNT7_HUMAN	Zinc transporter 7 (ZnT-7) (Solute carrier family 30 member 7) (Znt-like transporter 2)	0.769646	0.45406
P02679	FIBG_HUMAN	Fibrinogen gamma chain	0.769593	0.32893
P62993	GRB2_HUMAN	Growth factor receptor-bound protein 2 (Adapter protein GRB2) (Protein Ash) (SH2/SH3 adapter GRB2)	0.769042	0.18837
P04179	SODM_HUMAN	Superoxide dismutase [Mn], mitochondrial (EC 1.15.1.1)	0.767949	0.19453
Q9H1E1	RNAS7_HUMAN	Ribonuclease 7 (RNase 7) (EC 3.1.27.-) (Skin-derived antimicrobial protein 2) (SAP-2)	0.767351	0.00054
P49721	PSB2_HUMAN	Proteasome subunit beta type-2 (EC 3.4.25.1) (Macropain subunit C7-I) (Multicatalytic endopeptidase complex subunit C7-I) (Proteasome component C7-I)	0.765018	0.20694
P62851	RS25_HUMAN	40S ribosomal protein S25	0.764649	0.26245
O95833	CLIC3_HUMAN	Chloride intracellular channel protein 3	0.763617	0.11469
P08708	RS17_HUMAN	40S ribosomal protein S17	0.763081	0.29519
P20042	IF2B_HUMAN	Eukaryotic translation initiation factor 2 subunit 2 (Eukaryotic translation initiation factor 2 subunit beta) (eIF-2-beta)	0.76297	0.2063
Q13838	DX39B_HUMAN	Spliceosome RNA helicase DDX39B (EC 3.6.4.13) (56 kDa U2AF65-associated protein) (ATP-dependent RNA helicase p47) (DEAD box protein UAP56) (HLA-B-associated transcript 1 protein)	0.762691	0.31424
Q96TA1	NIBL1_HUMAN	Niban-like protein 1 (Meg-3) (Melanoma invasion by ERK) (MINERVA) (Protein FAM129B)	0.762067	0.03418
Q8N1N4	K2C78_HUMAN	Keratin, type II cytoskeletal 78 (Cytokeratin-78) (CK-78) (Keratin-5b) (Keratin-78) (K78) (Type-II keratin Kb40)	0.761606	0.03266
O95571	ETHE1_HUMAN	Persulfide dioxygenase ETHE1, mitochondrial (EC 1.13.11.18) (Ethylmalonic encephalopathy protein 1) (Hepatoma subtracted clone one protein) (Sulfur dioxygenase ETHE1)	0.760345	0.12567
P12429	ANXA3_HUMAN	Annexin A3 (35-alpha calcimedin) (Annexin III) (Annexin-3) (Inositol 1,2-cyclic phosphate 2-phosphohydrolase) (Lipocortin III) (Placental anticoagulant protein III) (PAP-III)	0.759703	0.0501
Q96HS1	PGAM5_HUMAN	Serine/threonine-protein phosphatase PGAM5, mitochondrial (EC 3.1.3.16) (Bcl-XL-binding protein v68) (Phosphoglycerate mutase family member 5)	0.759598	0.20384
O43242	PSMD3_HUMAN	26S proteasome non-ATPase regulatory subunit 3 (26S proteasome regulatory subunit RPN3) (26S proteasome regulatory subunit S3) (Proteasome subunit p58)	0.758315	0.16933
P63244	GBLP_HUMAN	Guanine nucleotide-binding protein subunit beta-2-like 1 (Cell proliferation-inducing gene 21 protein) (Guanine nucleotide-binding protein subunit beta-like protein 12.3) (Human lung cancer oncogene 7 protein) (HLC-7) (Receptor for activated C kinase) (Receptor of activated protein kinase C 1) (RACK1) [Cleaved into: Guanine nucleotide-binding protein subunit beta-2-like 1, N-terminally processed]	0.757753	0.00019
Q68DD2	PA24F_HUMAN	Cytosolic phospholipase A2 zeta (cPLA2-zeta) (EC 3.1.1.4) (Phospholipase A2 group IVF)	0.757424	0.16829
P49207	RL34_HUMAN	60S ribosomal protein L34	0.756709	0.01848
P61353	RL27_HUMAN	60S ribosomal protein L27	0.755829	0.00809
P38646	GRP75_HUMAN	Stress-70 protein, mitochondrial (75 kDa glucose-regulated protein) (GRP-75) (Heat shock 70 kDa protein 9) (Mortalin) (MOT) (Peptide-binding protein 74) (PBP74)	0.755729	0.13354
Q16769	QPCT_HUMAN	Glutaminyl-peptide cyclotransferase (EC 2.3.2.5) (Glutaminyl cyclase) (QC) (sQC) (Glutaminyl-tRNA cyclotransferase) (Glutamyl cyclase) (EC)	0.755702	0.20329
P27824	CALX_HUMAN	Calnexin (IP90) (Major histocompatibility complex class I antigen-binding protein p88) (p90)	0.754898	0.40186
P50914	RL14_HUMAN	60S ribosomal protein L14 (CAG-ISL 7)	0.754818	0.00093
P62829	RL23_HUMAN	60S ribosomal protein L23 (60S ribosomal protein L17)	0.754769	0.02311
P14625	ENPL_HUMAN	Endoplasmin (94 kDa glucose-regulated protein) (GRP-94) (Heat shock protein 90 kDa beta member 1) (Tumor rejection antigen 1) (gp96 homolog)	0.754191	0.07238
Q9NXR1	NDE1_HUMAN	Nuclear distribution protein nudE homolog 1 (NudE)	0.751934	0.11721
Q6E0U4	DMKN_HUMAN	Dermokine (Epidermis-specific secreted protein SK30/SK89)	0.751829	0.00353
Q8N4T8	CBR4_HUMAN	Carbonyl reductase family member 4 (EC 1.-.-.-) (3-oxoacyl-[acyl-carrier-protein] reductase) (EC 1.1.1.-) (Quinone reductase CBR4) (Short chain dehydrogenase/reductase family 45C member 1)	0.751772	0.3429
O95202	LETM1_HUMAN	LETM1 and EF-hand domain-containing protein 1, mitochondrial (Leucine zipper-EF-hand-containing transmembrane protein 1)	0.751445	0.21209
P84095	RHOG_HUMAN	Rho-related GTP-binding protein RhoG	0.751391	0.04523
Q9UDY2	ZO2_HUMAN	Tight junction protein ZO-2 (Tight junction protein 2) (Zona occludens protein 2) (Zonula occludens protein 2)	0.750764	0.51501
P35659	DEK_HUMAN	Protein DEK	0.750614	0.04887
P01857	IGHG1_HUMAN	Ig gamma-1 chain C region	0.749654	0.21107
O15254	ACOX3_HUMAN	Peroxisomal acyl-coenzyme A oxidase 3 (EC 1.3.3.6) (Branched-chain acyl-CoA oxidase) (BRCACox) (Pristanoyl-CoA oxidase)	0.749152	0.10729
P68366	TBA4A_HUMAN	Tubulin alpha-4A chain (Alpha-tubulin 1) (Testis-specific alpha-tubulin) (Tubulin H2-alpha) (Tubulin alpha-1 chain)	0.747964	0.00028
P60866	RS20_HUMAN	40S ribosomal protein S20	0.747445	0.05057
Q6KB66	K2C80_HUMAN	Keratin, type II cytoskeletal 80 (Cytokeratin-80) (CK-80) (Keratin-80) (K80) (Type-II keratin Kb20)	0.74732	0.47303
P26599	PTBP1_HUMAN	Polypyrimidine tract-binding protein 1 (PTB) (57 kDa RNA-binding protein PPTB-1) (Heterogeneous nuclear ribonucleoprotein I) (hnRNP I)	0.747278	0.45646
Q6NUK1	SCMC1_HUMAN	Calcium-binding mitochondrial carrier protein SCaMC-1 (Mitochondrial ATP-Mg/Pi carrier protein 1) (Mitochondrial Ca(2+)-dependent solute carrier protein 1) (Small calcium-binding mitochondrial carrier protein 1) (Solute carrier family 25 member 24)	0.746782	0.09025
Q9Y446	PKP3_HUMAN	Plakophilin-3	0.746709	0.46678
Q709C8	VP13C_HUMAN	Vacuolar protein sorting-associated protein 13C	0.746251	0.64454
P27635	RL10_HUMAN	60S ribosomal protein L10 (Laminin receptor homolog) (Protein QM) (Tumor suppressor QM)	0.746158	0.06636
P43490	NAMPT_HUMAN	Nicotinamide phosphoribosyltransferase (NAmPRTase) (Nampt) (EC 2.4.2.12) (Pre-B-cell colony-enhancing factor 1) (Pre-B cell-enhancing factor) (Visfatin)	0.745977	0.2646
P78344	IF4G2_HUMAN	Eukaryotic translation initiation factor 4 gamma 2 (eIF-4-gamma 2) (eIF-4G 2) (eIF4G 2) (Death-associated protein 5) (DAP-5) (p97)	0.744874	0.07593
Q12931	TRAP1_HUMAN	Heat shock protein 75 kDa, mitochondrial (HSP 75) (TNFR-associated protein 1) (Tumor necrosis factor type 1 receptor-associated protein) (TRAP-1)	0.743304	0.01271
P04899	GNAI2_HUMAN	Guanine nucleotide-binding protein G(i) subunit alpha-2 (Adenylate cyclase-inhibiting G alpha protein)	0.743029	0.44399
Q15828	CYTM_HUMAN	Cystatin-M (Cystatin-6) (Cystatin-E)	0.742376	0.20695
P08238	HS90B_HUMAN	Heat shock protein HSP 90-beta (HSP 90) (Heat shock 84 kDa) (HSP 84) (HSP84)	0.741879	0.01801
P07339	CATD_HUMAN	Cathepsin D (EC 3.4.23.5) [Cleaved into: Cathepsin D light chain; Cathepsin D heavy chain]	0.741691	0.00189
Q92575	UBXN4_HUMAN	UBX domain-containing protein 4 (Erasin) (UBX domain-containing protein 2)	0.740535	0.28048
P55072	TERA_HUMAN	Transitional endoplasmic reticulum ATPase (TER ATPase) (EC 3.6.4.6) (15S Mg(2+)-ATPase p97 subunit) (Valosin-containing protein) (VCP)	0.740352	0.04792
P62081	RS7_HUMAN	40S ribosomal protein S7	0.740036	0.22402
Q9NSA3	CNBP1_HUMAN	Beta-catenin-interacting protein 1 (Inhibitor of beta-catenin and Tcf-4)	0.740004	0.03671
Q9NYU2	UGGG1_HUMAN	UDP-glucose:glycoprotein glucosyltransferase 1 (UGT1) (hUGT1) (EC 2.4.1.-) (UDP--Glc:glycoprotein glucosyltransferase) (UDP-glucose ceramide glucosyltransferase-like 1)	0.739466	0.06475
Q10567	AP1B1_HUMAN	AP-1 complex subunit beta-1 (Adaptor protein complex AP-1 subunit beta-1) (Adaptor-related protein complex 1 subunit beta-1) (Beta-1-adaptin) (Beta-adaptin 1) (Clathrin assembly protein complex 1 beta large chain) (Golgi adaptor HA1/AP1 adaptin beta subunit)	0.73857	0.03248
P62910	RL32_HUMAN	60S ribosomal protein L32	0.738153	0.00348
Q9Y376	CAB39_HUMAN	Calcium-binding protein 39 (MO25alpha) (Protein Mo25)	0.737884	0.6725
Q14CN2	CLCA4_HUMAN	Calcium-activated chloride channel regulator 4 (EC 3.4.-.-) (Calcium-activated chloride channel family member 4) (hCLCA4) (Calcium-activated chloride channel protein 2) (CaCC-2) (hCaCC-2) [Cleaved into: Calcium-activated chloride channel regulator 4, 110 kDa form; Calcium-activated chloride channel regulator 4, 30 kDa form]	0.737448	0.64052
Q13113	PDZ1I_HUMAN	PDZK1-interacting protein 1 (17 kDa membrane-associated protein) (Protein DD96)	0.737053	0.00044
P13866	SC5A1_HUMAN	Sodium/glucose cotransporter 1 (Na(+)/glucose cotransporter 1) (High affinity sodium-glucose cotransporter) (Solute carrier family 5 member 1)	0.735982	0.19416
O75323	NIPS2_HUMAN	Protein NipSnap homolog 2 (NipSnap2) (Glioblastoma-amplified sequence)	0.735859	0.02879
P83731	RL24_HUMAN	60S ribosomal protein L24 (60S ribosomal protein L30)	0.735707	0.00741
P15880	RS2_HUMAN	40S ribosomal protein S2 (40S ribosomal protein S4) (Protein LLRep3)	0.733502	0.03855
Q5T750	XP32_HUMAN	Skin-specific protein 32	0.732975	0.31406
P28838	AMPL_HUMAN	Cytosol aminopeptidase (EC 3.4.11.1) (Leucine aminopeptidase 3) (LAP-3) (Leucyl aminopeptidase) (Peptidase S) (Proline aminopeptidase) (EC 3.4.11.5) (Prolyl aminopeptidase)	0.732377	0.03634
P04075	ALDOA_HUMAN	Fructose-bisphosphate aldolase A (EC 4.1.2.13) (Lung cancer antigen NY-LU-1) (Muscle-type aldolase)	0.731872	0.14822
P51991	ROA3_HUMAN	Heterogeneous nuclear ribonucleoprotein A3 (hnRNP A3)	0.731648	0.00037
P25311	ZA2G_HUMAN	Zinc-alpha-2-glycoprotein (Zn-alpha-2-GP) (Zn-alpha-2-glycoprotein)	0.730955	0.04617
P23142	FBLN1_HUMAN	Fibulin-1 (FIBL-1)	0.73024	0.0279
Q15435	PP1R7_HUMAN	Protein phosphatase 1 regulatory subunit 7 (Protein phosphatase 1 regulatory subunit 22)	0.730011	0.43257
Q9Y5K6	CD2AP_HUMAN	CD2-associated protein (Adapter protein CMS) (Cas ligand with multiple SH3 domains)	0.72823	0.10339
Q9H9B4	SFXN1_HUMAN	Sideroflexin-1 (Tricarboxylate carrier protein) (TCC)	0.728164	0.17747
Q8IZP0	ABI1_HUMAN	Abl interactor 1 (Abelson interactor 1) (Abi-1) (Abl-binding protein 4) (AblBP4) (Eps8 SH3 domain-binding protein) (Eps8-binding protein) (Nap1-binding protein) (Nap1BP) (Spectrin SH3 domain-binding protein 1) (e3B1)	0.727822	0.22177
Q6ZVM7	TM1L2_HUMAN	TOM1-like protein 2 (Target of Myb-like protein 2)	0.724281	0.1778
P55010	IF5_HUMAN	Eukaryotic translation initiation factor 5 (eIF-5)	0.723824	0.03527
A2RU67	K1467_HUMAN	Uncharacterized protein KIAA1467	0.723406	0.56548
O14732	IMPA2_HUMAN	Inositol monophosphatase 2 (IMP 2) (IMPase 2) (EC 3.1.3.25) (Inositol-1(or 4)-monophosphatase 2) (Myo-inositol monophosphatase A2)	0.723132	0.00261
O60313	OPA1_HUMAN	Dynamin-like 120 kDa protein, mitochondrial (EC 3.6.5.5) (Optic atrophy protein 1) [Cleaved into: Dynamin-like 120 kDa protein, form S1]	0.722589	0.19749
Q8IXM2	BAP18_HUMAN	Chromatin complexes subunit BAP18 (BPTF-associated protein of 18 kDa)	0.722258	0.63642
O00584	RNT2_HUMAN	Ribonuclease T2 (EC 3.1.27.-) (Ribonuclease 6)	0.720434	0.29811
P16144	ITB4_HUMAN	Integrin beta-4 (GP150) (CD antigen CD104)	0.719417	0.09613
Q9UPN3	MACF1_HUMAN	Microtubule-actin cross-linking factor 1, isoforms 1/2/3/5 (620 kDa actin-binding protein) (ABP620) (Actin cross-linking family protein 7) (Macrophin-1) (Trabeculin-alpha)	0.718619	0.01014
P23396	RS3_HUMAN	40S ribosomal protein S3 (EC 4.2.99.18)	0.717966	0.01247
P50148	GNAQ_HUMAN	Guanine nucleotide-binding protein G(q) subunit alpha (Guanine nucleotide-binding protein alpha-q)	0.717768	0.19336
P33176	KINH_HUMAN	Kinesin-1 heavy chain (Conventional kinesin heavy chain) (Ubiquitous kinesin heavy chain) (UKHC)	0.717578	0.20107
P62888	RL30_HUMAN	60S ribosomal protein L30	0.717219	0.00747
P63241	IF5A1_HUMAN	Eukaryotic translation initiation factor 5A-1 (eIF-5A-1) (eIF-5A1) (Eukaryotic initiation factor 5A isoform 1) (eIF-5A) (Rev-binding factor) (eIF-4D)	0.716502	0.00135
Q9P206	K1522_HUMAN	Uncharacterized protein KIAA1522	0.715925	0.49593
Q9HAV7	GRPE1_HUMAN	GrpE protein homolog 1, mitochondrial (HMGE) (Mt-GrpE#1)	0.713223	0.23694
P36578	RL4_HUMAN	60S ribosomal protein L4 (60S ribosomal protein L1)	0.712978	0.00038
P50238	CRIP1_HUMAN	Cysteine-rich protein 1 (CRP-1) (Cysteine-rich heart protein) (CRHP) (hCRHP) (Cysteine-rich intestinal protein) (CRIP)	0.7127	0.03201
Q9UBF2	COPG2_HUMAN	Coatomer subunit gamma-2 (Gamma-2-coat protein) (Gamma-2-COP)	0.712627	0.44739
Q9UQ80	PA2G4_HUMAN	Proliferation-associated protein 2G4 (Cell cycle protein p38-2G4 homolog) (hG4-1) (ErbB3-binding protein 1)	0.711941	0.01882
Q9BYD5	CNFN_HUMAN	Cornifelin	0.710853	0.05506
P04114	APOB_HUMAN	Apolipoprotein B-100 (Apo B-100) [Cleaved into: Apolipoprotein B-48 (Apo B-48)]	0.709921	0.28894
P49257	LMAN1_HUMAN	Protein ERGIC-53 (ER-Golgi intermediate compartment 53 kDa protein) (Gp58) (Intracellular mannose-specific lectin MR60) (Lectin mannose-binding 1)	0.708314	0.00269
P28482	MK01_HUMAN	Mitogen-activated protein kinase 1 (MAP kinase 1) (MAPK 1) (EC 2.7.11.24) (ERT1) (Extracellular signal-regulated kinase 2) (ERK-2) (MAP kinase isoform p42) (p42-MAPK) (Mitogen-activated protein kinase 2) (MAP kinase 2) (MAPK 2)	0.706573	0.27972
Q9C002	NMES1_HUMAN	Normal mucosa of esophagus-specific gene 1 protein (Protein FOAP-11)	0.705702	0.10102
P01859	IGHG2_HUMAN	Ig gamma-2 chain C region	0.705104	0.36338
P07954	FUMH_HUMAN	Fumarate hydratase, mitochondrial (Fumarase) (EC 4.2.1.2)	0.703727	0.01979
P51790	CLCN3_HUMAN	H(+)/Cl(-) exchange transporter 3 (Chloride channel protein 3) (ClC-3) (Chloride transporter ClC-3)	0.700595	0.30365
O00148	DX39A_HUMAN	ATP-dependent RNA helicase DDX39A (EC 3.6.4.13) (DEAD box protein 39) (Nuclear RNA helicase URH49)	0.700348	0.00057
P49189	AL9A1_HUMAN	4-trimethylaminobutyraldehyde dehydrogenase (TMABADH) (EC 1.2.1.47) (Aldehyde dehydrogenase E3 isozyme) (Aldehyde dehydrogenase family 9 member A1) (EC 1.2.1.3) (Gamma-aminobutyraldehyde dehydrogenase) (EC 1.2.1.19) (R-aminobutyraldehyde dehydrogenase) [Cleaved into: 4-trimethylaminobutyraldehyde dehydrogenase, N-terminally processed]	0.699873	0.46872
P50579	MAP2_HUMAN	Methionine aminopeptidase 2 (MAP 2) (MetAP 2) (EC 3.4.11.18) (Initiation factor 2-associated 67 kDa glycoprotein) (p67) (p67eIF2) (Peptidase M)	0.699634	0.00766
P32456	GBP2_HUMAN	Guanylate-binding protein 2 (EC 3.6.5.-) (GTP-binding protein 2) (GBP-2) (HuGBP-2) (Guanine nucleotide-binding protein 2) (Interferon-induced guanylate-binding protein 2)	0.697095	0.02706
P21291	CSRP1_HUMAN	Cysteine and glycine-rich protein 1 (Cysteine-rich protein 1) (CRP) (CRP1) (Epididymis luminal protein 141) (HEL-141)	0.697047	0.19276
Q5JTV8	TOIP1_HUMAN	Torsin-1A-interacting protein 1 (Lamin-associated protein 1B) (LAP1B)	0.695235	0.07552
P50452	SPB8_HUMAN	Serpin B8 (Cytoplasmic antiproteinase 2) (CAP-2) (CAP2) (Peptidase inhibitor 8) (PI-8)	0.693523	0.38732
P07858	CATB_HUMAN	Cathepsin B (EC 3.4.22.1) (APP secretase) (APPS) (Cathepsin B1) [Cleaved into: Cathepsin B light chain; Cathepsin B heavy chain]	0.691243	0.0008
Q9HD45	TM9S3_HUMAN	Transmembrane 9 superfamily member 3 (EP70-P-iso) (SM-11044-binding protein)	0.688796	0.10403
Q13404	UB2V1_HUMAN	Ubiquitin-conjugating enzyme E2 variant 1 (UEV-1) (CROC-1) (TRAF6-regulated IKK activator 1 beta Uev1A)	0.688573	0.17993
P30153	2AAA_HUMAN	Serine/threonine-protein phosphatase 2A 65 kDa regulatory subunit A alpha isoform (Medium tumor antigen-associated 61 kDa protein) (PP2A subunit A isoform PR65-alpha) (PP2A subunit A isoform R1-alpha)	0.687925	0.00164
Q5VYY1	ANR22_HUMAN	Ankyrin repeat domain-containing protein 22	0.686202	0.00778
P20338	RAB4A_HUMAN	Ras-related protein Rab-4A	0.686192	0.43261
P25398	RS12_HUMAN	40S ribosomal protein S12	0.685368	0.05673
Q53H82	LACB2_HUMAN	Beta-lactamase-like protein 2 (EC 3.-.-.-)	0.685203	0.35642
O95867	LY66C_HUMAN	Lymphocyte antigen 6 complex locus protein G6c	0.685136	0.00026
P08779	K1C16_HUMAN	Keratin, type I cytoskeletal 16 (Cytokeratin-16) (CK-16) (Keratin-16) (K16)	0.684667	0.14232
Q13724	MOGS_HUMAN	Mannosyl-oligosaccharide glucosidase (EC 3.2.1.106) (Processing A-glucosidase I)	0.684423	0.0073
O14957	QCR10_HUMAN	Cytochrome b-c1 complex subunit 10 (Complex III subunit 10) (Complex III subunit XI) (Ubiquinol-cytochrome c reductase complex 6.4 kDa protein)	0.684297	0.53107
P61009	SPCS3_HUMAN	Signal peptidase complex subunit 3 (EC 3.4.-.-) (Microsomal signal peptidase 22/23 kDa subunit) (SPC22/23) (SPase 22/23 kDa subunit)	0.683306	0.13117
P48444	COPD_HUMAN	Coatomer subunit delta (Archain) (Delta-coat protein) (Delta-COP)	0.682741	0.00026
O43240	KLK10_HUMAN	Kallikrein-10 (EC 3.4.21.-) (Normal epithelial cell-specific 1) (Protease serine-like 1)	0.682289	0.04141
P46940	IQGA1_HUMAN	Ras GTPase-activating-like protein IQGAP1 (p195)	0.682164	0.00076
P55060	XPO2_HUMAN	Exportin-2 (Exp2) (Cellular apoptosis susceptibility protein) (Chromosome segregation 1-like protein) (Importin-alpha re-exporter)	0.681985	0.36953
P55000	SLUR1_HUMAN	Secreted Ly-6/uPAR-related protein 1 (SLURP-1) (ARS component B) (ARS(component B)-81/S) (Anti-neoplastic urinary protein) (ANUP)	0.680199	0.09356
P14854	CX6B1_HUMAN	Cytochrome c oxidase subunit 6B1 (Cytochrome c oxidase subunit VIb isoform 1) (COX VIb-1)	0.680076	0.0059
Q9UNH7	SNX6_HUMAN	Sorting nexin-6 (TRAF4-associated factor 2) [Cleaved into: Sorting nexin-6, N-terminally processed]	0.67791	0.37833
Q9UJS0	CMC2_HUMAN	Calcium-binding mitochondrial carrier protein Aralar2 (Citrin) (Mitochondrial aspartate glutamate carrier 2) (Solute carrier family 25 member 13)	0.676368	0.30879
P35908	K22E_HUMAN	Keratin, type II cytoskeletal 2 epidermal (Cytokeratin-2e) (CK-2e) (Epithelial keratin-2e) (Keratin-2 epidermis) (Keratin-2e) (K2e) (Type-II keratin Kb2)	0.676266	0.05982
P35606	COPB2_HUMAN	Coatomer subunit beta' (Beta'-coat protein) (Beta'-COP) (p102)	0.675014	0.04567
Q9BTU6	P4K2A_HUMAN	Phosphatidylinositol 4-kinase type 2-alpha (EC 2.7.1.67) (Phosphatidylinositol 4-kinase type II-alpha)	0.671694	0.24251
Q92890	UFD1_HUMAN	Ubiquitin fusion degradation protein 1 homolog (UB fusion protein 1)	0.671037	0.23525
P22626	ROA2_HUMAN	Heterogeneous nuclear ribonucleoproteins A2/B1 (hnRNP A2/B1)	0.670167	0.01925
P68871	HBB_HUMAN	Hemoglobin subunit beta (Beta-globin) (Hemoglobin beta chain) [Cleaved into: LVV-hemorphin-7; Spinorphin]	0.669788	0.0335
P14866	HNRPL_HUMAN	Heterogeneous nuclear ribonucleoprotein L (hnRNP L)	0.665372	0.20864
P23490	LORI_HUMAN	Loricrin	0.665189	0.15288
P03973	SLPI_HUMAN	Antileukoproteinase (ALP) (BLPI) (HUSI-1) (Mucus proteinase inhibitor) (MPI) (Protease inhibitor WAP4) (Secretory leukocyte protease inhibitor) (Seminal proteinase inhibitor) (WAP four-disulfide core domain protein 4)	0.664263	0.3565
Q96AG3	S2546_HUMAN	Solute carrier family 25 member 46	0.661932	0.05758
Q9UBQ0	VPS29_HUMAN	Vacuolar protein sorting-associated protein 29 (hVPS29) (PEP11 homolog) (Vesicle protein sorting 29)	0.661255	0.20208
Q8NFJ8	BHE22_HUMAN	Class E basic helix-loop-helix protein 22 (bHLHe22) (Class B basic helix-loop-helix protein 5) (bHLHb5) (Trinucleotide repeat-containing gene 20 protein)	0.660361	0.06009
P11216	PYGB_HUMAN	Glycogen phosphorylase, brain form (EC 2.4.1.1)	0.659923	0.13645
Q96FE7	P3IP1_HUMAN	Phosphoinositide-3-kinase-interacting protein 1 (Kringle domain-containing protein HGFL)	0.659602	0.12253
O95834	EMAL2_HUMAN	Echinoderm microtubule-associated protein-like 2 (EMAP-2) (HuEMAP-2)	0.659598	0.0351
Q969Q0	RL36L_HUMAN	60S ribosomal protein L36a-like	0.658182	0.23881
Q9H6H4	REEP4_HUMAN	Receptor expression-enhancing protein 4	0.657271	0.31006
P22735	TGM1_HUMAN	Protein-glutamine gamma-glutamyltransferase K (EC 2.3.2.13) (Epidermal TGase) (Transglutaminase K) (TG(K)) (TGK) (TGase K) (Transglutaminase-1) (TGase-1)	0.65621	0.04105
P57105	SYJ2B_HUMAN	Synaptojanin-2-binding protein (Mitochondrial outer membrane protein 25)	0.655832	0.24542
P62805	H4_HUMAN	Histone H4	0.655488	0.17144
Q15005	SPCS2_HUMAN	Signal peptidase complex subunit 2 (EC 3.4.-.-) (Microsomal signal peptidase 25 kDa subunit) (SPase 25 kDa subunit)	0.654855	0.04337
Q9Y305	ACOT9_HUMAN	Acyl-coenzyme A thioesterase 9, mitochondrial (Acyl-CoA thioesterase 9) (EC 3.1.2.-) (Acyl-CoA thioester hydrolase 9)	0.654583	0.06921
O75351	VPS4B_HUMAN	Vacuolar protein sorting-associated protein 4B (EC 3.6.4.6) (Cell migration-inducing gene 1 protein) (Suppressor of K(+) transport growth defect 1) (Protein SKD1)	0.654109	0.0034
O60716	CTND1_HUMAN	Catenin delta-1 (Cadherin-associated Src substrate) (CAS) (p120 catenin) (p120(ctn)) (p120(cas))	0.653773	0.04925
P80188	NGAL_HUMAN	Neutrophil gelatinase-associated lipocalin (NGAL) (25 kDa alpha-2-microglobulin-related subunit of MMP-9) (Lipocalin-2) (Oncogene 24p3) (Siderocalin LCN2) (p25)	0.653705	0.0008
Q14847	LASP1_HUMAN	LIM and SH3 domain protein 1 (LASP-1) (Metastatic lymph node gene 50 protein) (MLN 50)	0.651317	0.06965
Q9Y3U8	RL36_HUMAN	60S ribosomal protein L36	0.651123	0.02337
P19012	K1C15_HUMAN	Keratin, type I cytoskeletal 15 (Cytokeratin-15) (CK-15) (Keratin-15) (K15)	0.650938	0.07864
Q9BTZ2	DHRS4_HUMAN	Dehydrogenase/reductase SDR family member 4 (EC 1.1.1.184) (NADPH-dependent carbonyl reductase/NADP-retinol dehydrogenase) (CR) (PHCR) (NADPH-dependent retinol dehydrogenase/reductase) (NRDR) (humNRDR) (Peroxisomal short-chain alcohol dehydrogenase) (PSCD) (SCAD-SRL) (Short chain dehydrogenase/reductase family 25C member 2) (Short-chain dehydrogenase/reductase family member 4)	0.649694	0.05139
P19367	HXK1_HUMAN	Hexokinase-1 (EC 2.7.1.1) (Brain form hexokinase) (Hexokinase type I) (HK I)	0.647745	1.3905e-05
Q99417	MYCBP_HUMAN	C-Myc-binding protein (Associate of Myc 1) (AMY-1)	0.647559	0.23906
Q96S66	CLCC1_HUMAN	Chloride channel CLIC-like protein 1 (Mid-1-related chloride channel protein 1)	0.647224	0.31208
Q56NI9	ESCO2_HUMAN	N-acetyltransferase ESCO2 (EC 2.3.1.-) (Establishment of cohesion 1 homolog 2) (ECO1 homolog 2)	0.647161	0.04065
Q16740	CLPP_HUMAN	ATP-dependent Clp protease proteolytic subunit, mitochondrial (EC 3.4.21.92) (Endopeptidase Clp)	0.644588	0.22413
Q9BW60	ELOV1_HUMAN	Elongation of very long chain fatty acids protein 1 (EC 2.3.1.199) (3-keto acyl-CoA synthase ELOVL1) (ELOVL fatty acid elongase 1) (ELOVL FA elongase 1) (Very-long-chain 3-oxoacyl-CoA synthase 1)	0.643484	0.03987
P62244	RS15A_HUMAN	40S ribosomal protein S15a	0.643177	2.7631e-06
P53618	COPB_HUMAN	Coatomer subunit beta (Beta-coat protein) (Beta-COP)	0.64315	0.00326
P15408	FOSL2_HUMAN	Fos-related antigen 2 (FRA-2)	0.642632	0.01336
P40763	STAT3_HUMAN	Signal transducer and activator of transcription 3 (Acute-phase response factor)	0.641382	0.45767
Q9Y5M8	SRPRB_HUMAN	Signal recognition particle receptor subunit beta (SR-beta) (Protein APMCF1)	0.64127	0.01712
P62195	PRS8_HUMAN	26S protease regulatory subunit 8 (26S proteasome AAA-ATPase subunit RPT6) (Proteasome 26S subunit ATPase 5) (Proteasome subunit p45) (Thyroid hormone receptor-interacting protein 1) (TRIP1) (p45/SUG)	0.640326	0.11064
P25942	TNR5_HUMAN	Tumor necrosis factor receptor superfamily member 5 (B-cell surface antigen CD40) (Bp50) (CD40L receptor) (CDw40) (CD antigen CD40)	0.636362	0.40862
Q9HB71	CYBP_HUMAN	Calcyclin-binding protein (CacyBP) (hCacyBP) (S100A6-binding protein) (Siah-interacting protein)	0.636333	0.04949
Q14344	GNA13_HUMAN	Guanine nucleotide-binding protein subunit alpha-13 (G alpha-13) (G-protein subunit alpha-13)	0.636006	0.13623
P53621	COPA_HUMAN	Coatomer subunit alpha (Alpha-coat protein) (Alpha-COP) (HEP-COP) (HEPCOP) [Cleaved into: Xenin (Xenopsin-related peptide); Proxenin]	0.634903	2.3785e-05
P55809	SCOT1_HUMAN	Succinyl-CoA:3-ketoacid coenzyme A transferase 1, mitochondrial (EC 2.8.3.5) (3-oxoacid CoA-transferase 1) (Somatic-type succinyl-CoA:3-oxoacid CoA-transferase) (SCOT-s)	0.634471	0.00574
P27144	KAD4_HUMAN	Adenylate kinase 4, mitochondrial (AK 4) (EC 2.7.4.10) (EC 2.7.4.6) (Adenylate kinase 3-like) (GTP:AMP phosphotransferase AK4)	0.632961	0.16377
P25786	PSA1_HUMAN	Proteasome subunit alpha type-1 (EC 3.4.25.1) (30 kDa prosomal protein) (PROS-30) (Macropain subunit C2) (Multicatalytic endopeptidase complex subunit C2) (Proteasome component C2) (Proteasome nu chain)	0.631111	0.03333
P22304	IDS_HUMAN	Iduronate 2-sulfatase (EC 3.1.6.13) (Alpha-L-iduronate sulfate sulfatase) (Idursulfase) [Cleaved into: Iduronate 2-sulfatase 42 kDa chain; Iduronate 2-sulfatase 14 kDa chain]	0.63061	0.28052
P02649	APOE_HUMAN	Apolipoprotein E (Apo-E)	0.630451	0.054
Q92835	SHIP1_HUMAN	Phosphatidylinositol 3,4,5-trisphosphate 5-phosphatase 1 (EC 3.1.3.86) (Inositol polyphosphate-5-phosphatase of 145 kDa) (SIP-145) (SH2 domain-containing inositol 5'-phosphatase 1) (SH2 domain-containing inositol phosphatase 1) (SHIP-1) (p150Ship) (hp51CN)	0.628882	0.40614
Q7KZF4	SND1_HUMAN	Staphylococcal nuclease domain-containing protein 1 (100 kDa coactivator) (EBNA2 coactivator p100) (Tudor domain-containing protein 11) (p100 co-activator)	0.628685	0.15787
P63172	DYLT1_HUMAN	Dynein light chain Tctex-type 1 (Protein CW-1) (T-complex testis-specific protein 1 homolog)	0.62857	0.33129
P69905	HBA_HUMAN	Hemoglobin subunit alpha (Alpha-globin) (Hemoglobin alpha chain)	0.627652	0.00019
P63173	RL38_HUMAN	60S ribosomal protein L38	0.62702	0.24784
P62847	RS24_HUMAN	40S ribosomal protein S24	0.626204	0.02527
Q01518	CAP1_HUMAN	Adenylyl cyclase-associated protein 1 (CAP 1)	0.626027	0.13636
Q93050	VPP1_HUMAN	V-type proton ATPase 116 kDa subunit a isoform 1 (V-ATPase 116 kDa isoform a1) (Clathrin-coated vesicle/synaptic vesicle proton pump 116 kDa subunit) (Vacuolar adenosine triphosphatase subunit Ac116) (Vacuolar proton pump subunit 1) (Vacuolar proton translocating ATPase 116 kDa subunit a isoform 1)	0.622694	0.01349
P40939	ECHA_HUMAN	Trifunctional enzyme subunit alpha, mitochondrial (78 kDa gastrin-binding protein) (TP-alpha) [Includes: Long-chain enoyl-CoA hydratase (EC 4.2.1.17); Long chain 3-hydroxyacyl-CoA dehydrogenase (EC 1.1.1.211)]	0.620804	0.00287
Q8NC51	PAIRB_HUMAN	Plasminogen activator inhibitor 1 RNA-binding protein (PAI1 RNA-binding protein 1) (PAI-RBP1) (SERPINE1 mRNA-binding protein 1)	0.620761	0.02649
O75390	CISY_HUMAN	Citrate synthase, mitochondrial (EC 2.3.3.1) (Citrate (Si)-synthase)	0.618174	0.00444
P40616	ARL1_HUMAN	ADP-ribosylation factor-like protein 1	0.615266	0.00123
Q14697	GANAB_HUMAN	Neutral alpha-glucosidase AB (EC 3.2.1.84) (Alpha-glucosidase 2) (Glucosidase II subunit alpha)	0.613953	0.02063
Q9ULD0	OGDHL_HUMAN	2-oxoglutarate dehydrogenase-like, mitochondrial (EC 1.2.4.-) (2-oxoglutarate dehydrogenase complex component E1-like) (OGDC-E1-like) (Alpha-ketoglutarate dehydrogenase-like)	0.613843	0.58551
P27816	MAP4_HUMAN	Microtubule-associated protein 4 (MAP-4)	0.613105	0.07568
Q13283	G3BP1_HUMAN	Ras GTPase-activating protein-binding protein 1 (G3BP-1) (EC 3.6.4.12) (EC 3.6.4.13) (ATP-dependent DNA helicase VIII) (hDH VIII) (GAP SH3 domain-binding protein 1)	0.613103	0.16344
O00391	QSOX1_HUMAN	Sulfhydryl oxidase 1 (hQSOX) (EC 1.8.3.2) (Quiescin Q6)	0.61182	0.22669
O14979	HNRDL_HUMAN	Heterogeneous nuclear ribonucleoprotein D-like (hnRNP D-like) (hnRNP DL) (AU-rich element RNA-binding factor) (JKT41-binding protein) (Protein laAUF1)	0.610525	0.08537
Q9BZG9	LYNX1_HUMAN	Ly-6/neurotoxin-like protein 1 (Secreted Ly-6/uPAR domain-containing protein 2) (Secreted Ly-6/uPAR-related protein 2) (SLURP-2)	0.610291	0.02117
Q14134	TRI29_HUMAN	Tripartite motif-containing protein 29 (Ataxia telangiectasia group D-associated protein)	0.608264	0.00602
P25815	S100P_HUMAN	Protein S100-P (Migration-inducing gene 9 protein) (MIG9) (Protein S100-E) (S100 calcium-binding protein P)	0.60674	0.05354
Q9Y3F4	STRAP_HUMAN	Serine-threonine kinase receptor-associated protein (MAP activator with WD repeats) (UNR-interacting protein) (WD-40 repeat protein PT-WD)	0.605379	0.00541
P59665	DEF1_HUMAN	Neutrophil defensin 1 (Defensin, alpha 1) (HNP-1) (HP-1) (HP1) [Cleaved into: HP 1-56; Neutrophil defensin 2 (HNP-2) (HP-2) (HP2)]	0.604367	0.1706
Q8NEX9	DR9C7_HUMAN	Short-chain dehydrogenase/reductase family 9C member 7 (EC 1.1.1.-) (Orphan short-chain dehydrogenase/reductase) (SDR-O) (RDH-S)	0.603424	0.00041
P49069	CAMLG_HUMAN	Calcium signal-modulating cyclophilin ligand (CAML)	0.603027	0.02678
Q9ULV4	COR1C_HUMAN	Coronin-1C (Coronin-3) (hCRNN4)	0.601848	0.05045
Q8N766	EMC1_HUMAN	ER membrane protein complex subunit 1	0.601536	0.0831
Q92520	FAM3C_HUMAN	Protein FAM3C (Interleukin-like EMT inducer)	0.601324	0.48013
Q12846	STX4_HUMAN	Syntaxin-4 (Renal carcinoma antigen NY-REN-31)	0.601194	0.20941
P10644	KAP0_HUMAN	cAMP-dependent protein kinase type I-alpha regulatory subunit (Tissue-specific extinguisher 1) (TSE1) [Cleaved into: cAMP-dependent protein kinase type I-alpha regulatory subunit, N-terminally processed]	0.595483	0.41355
P26640	SYVC_HUMAN	Valine--tRNA ligase (EC 6.1.1.9) (Protein G7a) (Valyl-tRNA synthetase) (ValRS)	0.595294	0.00647
P19957	ELAF_HUMAN	Elafin (Elastase-specific inhibitor) (ESI) (Peptidase inhibitor 3) (PI-3) (Protease inhibitor WAP3) (Skin-derived antileukoproteinase) (SKALP) (WAP four-disulfide core domain protein 14)	0.594705	0.0072
P55084	ECHB_HUMAN	Trifunctional enzyme subunit beta, mitochondrial (TP-beta) [Includes: 3-ketoacyl-CoA thiolase (EC 2.3.1.16) (Acetyl-CoA acyltransferase) (Beta-ketothiolase)]	0.593746	0.00181
O00629	IMA3_HUMAN	Importin subunit alpha-3 (Importin alpha Q1) (Qip1) (Karyopherin subunit alpha-4)	0.592386	0.01374
O75367	H2AY_HUMAN	Core histone macro-H2A.1 (Histone macroH2A1) (mH2A1) (Histone H2A.y) (H2A/y) (Medulloblastoma antigen MU-MB-50.205)	0.592176	0.001
P22234	PUR6_HUMAN	Multifunctional protein ADE2 [Includes: Phosphoribosylaminoimidazole-succinocarboxamide synthase (EC 6.3.2.6) (SAICAR synthetase); Phosphoribosylaminoimidazole carboxylase (EC 4.1.1.21) (AIR carboxylase) (AIRC)]	0.59137	0.19863
P28066	PSA5_HUMAN	Proteasome subunit alpha type-5 (EC 3.4.25.1) (Macropain zeta chain) (Multicatalytic endopeptidase complex zeta chain) (Proteasome zeta chain)	0.590733	0.0095
O75874	IDHC_HUMAN	Isocitrate dehydrogenase [NADP] cytoplasmic (IDH) (EC 1.1.1.42) (Cytosolic NADP-isocitrate dehydrogenase) (IDP) (NADP(+)-specific ICDH) (Oxalosuccinate decarboxylase)	0.590199	0.02609
P01909	DQA1_HUMAN	HLA class II histocompatibility antigen, DQ alpha 1 chain (DC-1 alpha chain) (DC-alpha) (HLA-DCA) (MHC class II DQA1)	0.585782	0.21606
O60218	AK1BA_HUMAN	Aldo-keto reductase family 1 member B10 (EC 1.1.1.-) (ARL-1) (Aldose reductase-like) (Aldose reductase-related protein) (ARP) (hARP) (Small intestine reductase) (SI reductase)	0.584174	9.9222e-05
Q9NV96	CC50A_HUMAN	Cell cycle control protein 50A (P4-ATPase flippase complex beta subunit TMEM30A) (Transmembrane protein 30A)	0.58341	0.34119
O43464	HTRA2_HUMAN	Serine protease HTRA2, mitochondrial (EC 3.4.21.108) (High temperature requirement protein A2) (HtrA2) (Omi stress-regulated endoprotease) (Serine protease 25) (Serine proteinase OMI)	0.582637	0.05794
Q01469	FABP5_HUMAN	Fatty acid-binding protein, epidermal (Epidermal-type fatty acid-binding protein) (E-FABP) (Fatty acid-binding protein 5) (Psoriasis-associated fatty acid-binding protein homolog) (PA-FABP)	0.580976	0.05531
Q9NRK6	ABCBA_HUMAN	ATP-binding cassette sub-family B member 10, mitochondrial (ATP-binding cassette transporter 10) (ABC transporter 10 protein) (Mitochondrial ATP-binding cassette 2) (M-ABC2)	0.577123	0.26427
Q8IZL8	PELP1_HUMAN	Proline-, glutamic acid- and leucine-rich protein 1 (Modulator of non-genomic activity of estrogen receptor) (Transcription factor HMX3)	0.576901	0.09047
P50213	IDH3A_HUMAN	Isocitrate dehydrogenase [NAD] subunit alpha, mitochondrial (EC 1.1.1.41) (Isocitric dehydrogenase subunit alpha) (NAD(+)-specific ICDH subunit alpha)	0.573237	0.00146
Q8N3Y7	RDHE2_HUMAN	Epidermal retinol dehydrogenase 2 (EPHD-2) (RDH-E2) (EC 1.1.1.105) (Retinal short-chain dehydrogenase reductase 2) (retSDR2) (Short-chain dehydrogenase/reductase family 16C member 5)	0.571491	0.00125
P61018	RAB4B_HUMAN	Ras-related protein Rab-4B	0.570469	0.27875
P68104	EF1A1_HUMAN	Elongation factor 1-alpha 1 (EF-1-alpha-1) (Elongation factor Tu) (EF-Tu) (Eukaryotic elongation factor 1 A-1) (eEF1A-1) (Leukocyte receptor cluster member 7)	0.569867	3.2917e-06
P49441	INPP_HUMAN	Inositol polyphosphate 1-phosphatase (IPP) (IPPase) (EC 3.1.3.57)	0.56984	0.05419
Q9BPZ3	PAIP2_HUMAN	Polyadenylate-binding protein-interacting protein 2 (PABP-interacting protein 2) (PAIP-2) (Poly(A)-binding protein-interacting protein 2)	0.566429	9.1308e-05
Q14204	DYHC1_HUMAN	Cytoplasmic dynein 1 heavy chain 1 (Cytoplasmic dynein heavy chain 1) (Dynein heavy chain, cytosolic)	0.56566	0.06334
P35321	SPR1A_HUMAN	Cornifin-A (19 kDa pancornulin) (SPRK) (Small proline-rich protein IA) (SPR-IA)	0.561507	0.01273
Q8IXI2	MIRO1_HUMAN	Mitochondrial Rho GTPase 1 (MIRO-1) (hMiro-1) (EC 3.6.5.-) (Rac-GTP-binding protein-like protein) (Ras homolog gene family member T1)	0.55969	0.30597
O75208	COQ9_HUMAN	Ubiquinone biosynthesis protein COQ9, mitochondrial	0.558633	0.08269
P12956	XRCC6_HUMAN	X-ray repair cross-complementing protein 6 (EC 3.6.4.-) (EC 4.2.99.-) (5'-deoxyribose-5-phosphate lyase Ku70) (5'-dRP lyase Ku70) (70 kDa subunit of Ku antigen) (ATP-dependent DNA helicase 2 subunit 1) (ATP-dependent DNA helicase II 70 kDa subunit) (CTC box-binding factor 75 kDa subunit) (CTC75) (CTCBF) (DNA repair protein XRCC6) (Lupus Ku autoantigen protein p70) (Ku70) (Thyroid-lupus autoantige…	0.556366	0.1004
P62807	H2B1C_HUMAN	Histone H2B type 1-C/E/F/G/I (Histone H2B.1 A) (Histone H2B.a) (H2B/a) (Histone H2B.g) (H2B/g) (Histone H2B.h) (H2B/h) (Histone H2B.k) (H2B/k) (Histone H2B.l) (H2B/l)	0.554821	0.14679
Q16695	H31T_HUMAN	Histone H3.1t (H3/t) (H3t) (H3/g)	0.554252	0.13115
P62330	ARF6_HUMAN	ADP-ribosylation factor 6	0.553182	0.0003
Q99714	HCD2_HUMAN	3-hydroxyacyl-CoA dehydrogenase type-2 (EC 1.1.1.35) (17-beta-hydroxysteroid dehydrogenase 10) (17-beta-HSD 10) (EC 1.1.1.51) (3-hydroxy-2-methylbutyryl-CoA dehydrogenase) (EC 1.1.1.178) (3-hydroxyacyl-CoA dehydrogenase type II) (Endoplasmic reticulum-associated amyloid beta-peptide-binding protein) (Mitochondrial ribonuclease P protein 2) (Mitochondrial RNase P protein 2) (Short chain dehydrogen…	0.5506	0.06095
P13804	ETFA_HUMAN	Electron transfer flavoprotein subunit alpha, mitochondrial (Alpha-ETF)	0.550169	0.0354
O75882	ATRN_HUMAN	Attractin (DPPT-L) (Mahogany homolog)	0.550022	0.6348
Q09028	RBBP4_HUMAN	Histone-binding protein RBBP4 (Chromatin assembly factor 1 subunit C) (CAF-1 subunit C) (Chromatin assembly factor I p48 subunit) (CAF-I 48 kDa subunit) (CAF-I p48) (Nucleosome-remodeling factor subunit RBAP48) (Retinoblastoma-binding protein 4) (RBBP-4) (Retinoblastoma-binding protein p48)	0.548507	0.31821
P18085	ARF4_HUMAN	ADP-ribosylation factor 4	0.544817	0.05936
Q969Q5	RAB24_HUMAN	Ras-related protein Rab-24	0.543309	0.08616
P22105	TENX_HUMAN	Tenascin-X (TN-X) (Hexabrachion-like protein)	0.543043	0.10615
Q9Y678	COPG1_HUMAN	Coatomer subunit gamma-1 (Gamma-1-coat protein) (Gamma-1-COP)	0.538462	0.30198
Q96I99	SUCB2_HUMAN	Succinyl-CoA ligase [GDP-forming] subunit beta, mitochondrial (EC 6.2.1.4) (GTP-specific succinyl-CoA synthetase subunit beta) (Succinyl-CoA synthetase beta-G chain) (SCS-betaG)	0.537783	0.01037
Q92817	EVPL_HUMAN	Envoplakin (210 kDa cornified envelope precursor protein) (210 kDa paraneoplastic pemphigus antigen) (p210)	0.536797	0.00152
P13646	K1C13_HUMAN	Keratin, type I cytoskeletal 13 (Cytokeratin-13) (CK-13) (Keratin-13) (K13)	0.535417	0.05796
Q13492	PICAL_HUMAN	Phosphatidylinositol-binding clathrin assembly protein (Clathrin assembly lymphoid myeloid leukemia protein)	0.534987	0.01757
Q8TAT6	NPL4_HUMAN	Nuclear protein localization protein 4 homolog (Protein NPL4)	0.533437	0.06247
Q9UH65	SWP70_HUMAN	Switch-associated protein 70 (SWAP-70)	0.533295	0.03365
Q9Y6W5	WASF2_HUMAN	Wiskott-Aldrich syndrome protein family member 2 (WASP family protein member 2) (Protein WAVE-2) (Verprolin homology domain-containing protein 2)	0.532919	0.10661
P29373	RABP2_HUMAN	Cellular retinoic acid-binding protein 2 (Cellular retinoic acid-binding protein II) (CRABP-II)	0.531888	0.03975
Q15722	LT4R1_HUMAN	Leukotriene B4 receptor 1 (LTB4-R 1) (LTB4-R1) (Chemoattractant receptor-like 1) (G-protein coupled receptor 16) (P2Y purinoceptor 7) (P2Y7)	0.529672	0.32345
P29508	SPB3_HUMAN	Serpin B3 (Protein T4-A) (Squamous cell carcinoma antigen 1) (SCCA-1)	0.529626	0.02279
Q5T749	KPRP_HUMAN	Keratinocyte proline-rich protein (hKPRP)	0.529196	0.03383
Q13505	MTX1_HUMAN	Metaxin-1 (Mitochondrial outer membrane import complex protein 1)	0.528359	0.15537
Q13618	CUL3_HUMAN	Cullin-3 (CUL-3)	0.528272	0.12757
Q9BV40	VAMP8_HUMAN	Vesicle-associated membrane protein 8 (VAMP-8) (Endobrevin) (EDB)	0.525483	0.10097
O95249	GOSR1_HUMAN	Golgi SNAP receptor complex member 1 (28 kDa Golgi SNARE protein) (28 kDa cis-Golgi SNARE p28) (GOS-28)	0.524534	0.17394
P82930	RT34_HUMAN	28S ribosomal protein S34, mitochondrial (MRP-S34) (S34mt)	0.522916	0.04352
O75379	VAMP4_HUMAN	Vesicle-associated membrane protein 4 (VAMP-4)	0.521347	0.32445
P63151	2ABA_HUMAN	Serine/threonine-protein phosphatase 2A 55 kDa regulatory subunit B alpha isoform (PP2A subunit B isoform B55-alpha) (PP2A subunit B isoform PR55-alpha) (PP2A subunit B isoform R2-alpha) (PP2A subunit B isoform alpha)	0.520457	0.37792
O60306	AQR_HUMAN	Intron-binding protein aquarius (Intron-binding protein of 160 kDa) (IBP160)	0.518514	0.31722
Q08257	QOR_HUMAN	Quinone oxidoreductase (EC 1.6.5.5) (NADPH:quinone reductase) (Zeta-crystallin)	0.517931	0.01469
O43837	IDH3B_HUMAN	Isocitrate dehydrogenase [NAD] subunit beta, mitochondrial (EC 1.1.1.41) (Isocitric dehydrogenase subunit beta) (NAD(+)-specific ICDH subunit beta)	0.517619	0.00129
Q86UY5	FA83A_HUMAN	Protein FAM83A (Tumor antigen BJ-TSA-9) (Tumor-specific gene expressed in prostate protein)	0.517091	0.19767
P51553	IDH3G_HUMAN	Isocitrate dehydrogenase [NAD] subunit gamma, mitochondrial (EC 1.1.1.41) (Isocitric dehydrogenase subunit gamma) (NAD(+)-specific ICDH subunit gamma)	0.516414	0.00609
O75533	SF3B1_HUMAN	Splicing factor 3B subunit 1 (Pre-mRNA-splicing factor SF3b 155 kDa subunit) (SF3b155) (Spliceosome-associated protein 155) (SAP 155)	0.515911	0.07154
P05787	K2C8_HUMAN	Keratin, type II cytoskeletal 8 (Cytokeratin-8) (CK-8) (Keratin-8) (K8) (Type-II keratin Kb8)	0.515422	0.07425
P04264	K2C1_HUMAN	Keratin, type II cytoskeletal 1 (67 kDa cytokeratin) (Cytokeratin-1) (CK-1) (Hair alpha protein) (Keratin-1) (K1) (Type-II keratin Kb1)	0.515104	0.08221
Q02252	MMSA_HUMAN	Methylmalonate-semialdehyde dehydrogenase [acylating], mitochondrial (MMSDH) (Malonate-semialdehyde dehydrogenase [acylating]) (EC 1.2.1.18) (EC 1.2.1.27) (Aldehyde dehydrogenase family 6 member A1)	0.513535	0.34052
P07225	PROS_HUMAN	Vitamin K-dependent protein S	0.512811	0.23736
Q06481	APLP2_HUMAN	Amyloid-like protein 2 (APLP-2) (APPH) (Amyloid protein homolog) (CDEI box-binding protein) (CDEBP)	0.510239	0.04256
P05109	S10A8_HUMAN	Protein S100-A8 (Calgranulin-A) (Calprotectin L1L subunit) (Cystic fibrosis antigen) (CFAG) (Leukocyte L1 complex light chain) (Migration inhibitory factor-related protein 8) (MRP-8) (p8) (S100 calcium-binding protein A8) (Urinary stone protein band A) [Cleaved into: Protein S100-A8, N-terminally processed]	0.508976	0.0231
Q13586	STIM1_HUMAN	Stromal interaction molecule 1	0.507632	0.00044
Q6ZQX7	LIAT1_HUMAN	Protein LIAT1 (Ligand of ATE1 protein)	0.507552	0.32546
P10155	RO60_HUMAN	60 kDa SS-A/Ro ribonucleoprotein (60 kDa Ro protein) (60 kDa ribonucleoprotein Ro) (RoRNP) (Ro 60 kDa autoantigen) (Sjoegren syndrome antigen A2) (Sjoegren syndrome type A antigen) (SS-A) (TROVE domain family member 2)	0.506501	0.08901
P63208	SKP1_HUMAN	S-phase kinase-associated protein 1 (Cyclin-A/CDK2-associated protein p19) (p19A) (Organ of Corti protein 2) (OCP-2) (Organ of Corti protein II) (OCP-II) (RNA polymerase II elongation factor-like protein) (SIII) (Transcription elongation factor B polypeptide 1-like) (p19skp1)	0.501719	0.07564
O96008	TOM40_HUMAN	Mitochondrial import receptor subunit TOM40 homolog (Protein Haymaker) (Translocase of outer membrane 40 kDa subunit homolog) (p38.5)	0.501506	0.43584
Q9NPA8	ENY2_HUMAN	Transcription and mRNA export factor ENY2 (Enhancer of yellow 2 transcription factor homolog)	0.501483	0.15302
P36551	HEM6_HUMAN	Oxygen-dependent coproporphyrinogen-III oxidase, mitochondrial (COX) (Coprogen oxidase) (Coproporphyrinogenase) (EC 1.3.3.3)	0.498791	0.10399
P06702	S10A9_HUMAN	Protein S100-A9 (Calgranulin-B) (Calprotectin L1H subunit) (Leukocyte L1 complex heavy chain) (Migration inhibitory factor-related protein 14) (MRP-14) (p14) (S100 calcium-binding protein A9)	0.494462	0.02165
Q58FF6	H90B4_HUMAN	Putative heat shock protein HSP 90-beta 4	0.494296	0.00158
O43776	SYNC_HUMAN	Asparagine--tRNA ligase, cytoplasmic (EC 6.1.1.22) (Asparaginyl-tRNA synthetase) (AsnRS)	0.493411	0.14993
P48643	TCPE_HUMAN	T-complex protein 1 subunit epsilon (TCP-1-epsilon) (CCT-epsilon)	0.490268	0.11624
Q8IZ81	ELMD2_HUMAN	ELMO domain-containing protein 2	0.490042	0.05323
Q53RT3	APRV1_HUMAN	Retroviral-like aspartic protease 1 (EC 3.4.23.-) (Skin-specific retroviral-like aspartic protease) (SASPase) (Skin aspartic protease) (TPA-inducible aspartic proteinase-like protein) (TAPS)	0.489931	7.0687e-05
P36406	TRI23_HUMAN	E3 ubiquitin-protein ligase TRIM23 (EC 6.3.2.-) (ADP-ribosylation factor domain-containing protein 1) (GTP-binding protein ARD-1) (RING finger protein 46) (Tripartite motif-containing protein 23)	0.486889	0.00263
O43143	DHX15_HUMAN	Pre-mRNA-splicing factor ATP-dependent RNA helicase DHX15 (EC 3.6.4.13) (ATP-dependent RNA helicase #46) (DEAH box protein 15)	0.482758	0.3889
Q5VXI9	LIPN_HUMAN	Lipase member N (EC 3.1.1.-) (Lipase-like abhydrolase domain-containing protein 4)	0.482297	0.04325
P52789	HXK2_HUMAN	Hexokinase-2 (EC 2.7.1.1) (Hexokinase type II) (HK II) (Muscle form hexokinase)	0.481347	0.14838
Q6UWN5	LYPD5_HUMAN	Ly6/PLAUR domain-containing protein 5	0.478356	0.01086
Q02218	ODO1_HUMAN	2-oxoglutarate dehydrogenase, mitochondrial (EC 1.2.4.2) (2-oxoglutarate dehydrogenase complex component E1) (OGDC-E1) (Alpha-ketoglutarate dehydrogenase)	0.477694	0.01418
O75396	SC22B_HUMAN	Vesicle-trafficking protein SEC22b (ER-Golgi SNARE of 24 kDa) (ERS-24) (ERS24) (SEC22 vesicle-trafficking protein homolog B) (SEC22 vesicle-trafficking protein-like 1)	0.475964	0.00883
P54652	HSP72_HUMAN	Heat shock-related 70 kDa protein 2 (Heat shock 70 kDa protein 2)	0.474303	0.00157
P57735	RAB25_HUMAN	Ras-related protein Rab-25 (CATX-8)	0.473197	0.13718
O14681	EI24_HUMAN	Etoposide-induced protein 2.4 homolog (p53-induced gene 8 protein)	0.46583	0.02088
P12035	K2C3_HUMAN	Keratin, type II cytoskeletal 3 (65 kDa cytokeratin) (Cytokeratin-3) (CK-3) (Keratin-3) (K3) (Type-II keratin Kb3)	0.465253	0.01315
Q96NY8	PVRL4_HUMAN	Nectin-4 (Ig superfamily receptor LNIR) (Poliovirus receptor-related protein 4) [Cleaved into: Processed poliovirus receptor-related protein 4]	0.465223	0.07296
Q8NEH6	MNS1_HUMAN	Meiosis-specific nuclear structural protein 1	0.462356	0.04006
P38117	ETFB_HUMAN	Electron transfer flavoprotein subunit beta (Beta-ETF)	0.461787	0.00109
P60983	GMFB_HUMAN	Glia maturation factor beta (GMF-beta)	0.457395	0.28134
Q9NRG9	AAAS_HUMAN	Aladin (Adracalin)	0.454283	0.01418
Q9H3K2	GHITM_HUMAN	Growth hormone-inducible transmembrane protein (Dermal papilla-derived protein 2) (Mitochondrial morphology and cristae structure 1) (MICS1) (Transmembrane BAX inhibitor motif-containing protein 5)	0.445025	0.02764
P06454	PTMA_HUMAN	Prothymosin alpha [Cleaved into: Prothymosin alpha, N-terminally processed; Thymosin alpha-1]	0.444438	0.20561
Q16822	PCKGM_HUMAN	Phosphoenolpyruvate carboxykinase [GTP], mitochondrial (PEPCK-M) (EC 4.1.1.32)	0.440497	0.05365
P08727	K1C19_HUMAN	Keratin, type I cytoskeletal 19 (Cytokeratin-19) (CK-19) (Keratin-19) (K19)	0.435004	0.0787
P50552	VASP_HUMAN	Vasodilator-stimulated phosphoprotein (VASP)	0.432634	0.13942
O14983	AT2A1_HUMAN	Sarcoplasmic/endoplasmic reticulum calcium ATPase 1 (SERCA1) (SR Ca(2+)-ATPase 1) (EC 3.6.3.8) (Calcium pump 1) (Calcium-transporting ATPase sarcoplasmic reticulum type, fast twitch skeletal muscle isoform) (Endoplasmic reticulum class 1/2 Ca(2+) ATPase)	0.431857	0.00033
P45974	UBP5_HUMAN	Ubiquitin carboxyl-terminal hydrolase 5 (EC 3.4.19.12) (Deubiquitinating enzyme 5) (Isopeptidase T) (Ubiquitin thioesterase 5) (Ubiquitin-specific-processing protease 5)	0.430384	0.12062
P29590	PML_HUMAN	Protein PML (Promyelocytic leukemia protein) (RING finger protein 71) (Tripartite motif-containing protein 19)	0.427634	0.16021
Q8TDS4	HCAR2_HUMAN	Hydroxycarboxylic acid receptor 2 (G-protein coupled receptor 109A) (G-protein coupled receptor HM74A) (Niacin receptor 1) (Nicotinic acid receptor)	0.425699	0.07733
Q8NHH9	ATLA2_HUMAN	Atlastin-2 (EC 3.6.5.-) (ADP-ribosylation factor-like protein 6-interacting protein 2) (ARL-6-interacting protein 2) (Aip-2)	0.415586	0.00487
P19013	K2C4_HUMAN	Keratin, type II cytoskeletal 4 (Cytokeratin-4) (CK-4) (Keratin-4) (K4) (Type-II keratin Kb4)	0.414953	0.02939
P13798	ACPH_HUMAN	Acylamino-acid-releasing enzyme (AARE) (EC 3.4.19.1) (Acyl-peptide hydrolase) (APH) (Acylaminoacyl-peptidase) (Oxidized protein hydrolase) (OPH)	0.414054	0.06465
Q9BV79	MECR_HUMAN	Trans-2-enoyl-CoA reductase, mitochondrial (EC 1.3.1.38) (Nuclear receptor-binding factor 1) (HsNrbf-1) (NRBF-1)	0.412533	0.00049
P30040	ERP29_HUMAN	Endoplasmic reticulum resident protein 29 (ERp29) (Endoplasmic reticulum resident protein 28) (ERp28) (Endoplasmic reticulum resident protein 31) (ERp31)	0.410531	0.18663
Q13885	TBB2A_HUMAN	Tubulin beta-2A chain (Tubulin beta class IIa)	0.408051	1.3223e-05
P13647	K2C5_HUMAN	Keratin, type II cytoskeletal 5 (58 kDa cytokeratin) (Cytokeratin-5) (CK-5) (Keratin-5) (K5) (Type-II keratin Kb5)	0.403869	0.09809
Q8WUM4	PDC6I_HUMAN	Programmed cell death 6-interacting protein (PDCD6-interacting protein) (ALG-2-interacting protein 1) (ALG-2-interacting protein X) (Hp95)	0.401896	0.17253
Q969T9	WBP2_HUMAN	WW domain-binding protein 2 (WBP-2)	0.391336	0.05426
O43684	BUB3_HUMAN	Mitotic checkpoint protein BUB3	0.382865	0.24992
P20930	FILA_HUMAN	Filaggrin	0.379703	0.02615
Q6UXN9	WDR82_HUMAN	WD repeat-containing protein 82 (Protein TMEM113) (Swd2)	0.379477	0.03675
Q32P51	RA1L2_HUMAN	Heterogeneous nuclear ribonucleoprotein A1-like 2 (hnRNP A1-like 2) (hnRNP core protein A1-like 2)	0.378131	1.4303e-05
P30084	ECHM_HUMAN	Enoyl-CoA hydratase, mitochondrial (EC 4.2.1.17) (Enoyl-CoA hydratase 1) (Short-chain enoyl-CoA hydratase) (SCEH)	0.366428	0.033
P29033	CXB2_HUMAN	Gap junction beta-2 protein (Connexin-26) (Cx26)	0.360446	0.1207
Q04695	K1C17_HUMAN	Keratin, type I cytoskeletal 17 (39.1) (Cytokeratin-17) (CK-17) (Keratin-17) (K17)	0.35134	0.08625
Q9BWM7	SFXN3_HUMAN	Sideroflexin-3	0.349521	0.07408
Q14152	EIF3A_HUMAN	Eukaryotic translation initiation factor 3 subunit A (eIF3a) (Eukaryotic translation initiation factor 3 subunit 10) (eIF-3-theta) (eIF3 p167) (eIF3 p180) (eIF3 p185)	0.345733	0.15124
O14519	CDKA1_HUMAN	Cyclin-dependent kinase 2-associated protein 1 (CDK2-associated protein 1) (Deleted in oral cancer 1) (DOC-1) (Putative oral cancer suppressor)	0.344342	0.13601
Q9NYL4	FKB11_HUMAN	Peptidyl-prolyl cis-trans isomerase FKBP11 (PPIase FKBP11) (EC 5.2.1.8) (19 kDa FK506-binding protein) (19 kDa FKBP) (FKBP-19) (FK506-binding protein 11) (FKBP-11) (Rotamase)	0.342585	0.08541
P16435	NCPR_HUMAN	NADPH--cytochrome P450 reductase (CPR) (P450R) (EC 1.6.2.4)	0.341784	0.00735
Q9UNN8	EPCR_HUMAN	Endothelial protein C receptor (Activated protein C receptor) (APC receptor) (Endothelial cell protein C receptor) (CD antigen CD201)	0.337232	0.0327
P57729	RAB38_HUMAN	Ras-related protein Rab-38 (Melanoma antigen NY-MEL-1)	0.334202	0.0343
Q9Y3E5	PTH2_HUMAN	Peptidyl-tRNA hydrolase 2, mitochondrial (PTH 2) (EC 3.1.1.29) (Bcl-2 inhibitor of transcription 1)	0.329562	0.00332
Q9UIV8	SPB13_HUMAN	Serpin B13 (HaCaT UV-repressible serpin) (Hurpin) (Headpin) (Peptidase inhibitor 13) (PI-13) (Proteinase inhibitor 13)	0.327996	0.00131
P02533	K1C14_HUMAN	Keratin, type I cytoskeletal 14 (Cytokeratin-14) (CK-14) (Keratin-14) (K14)	0.324906	0.08787
P54577	SYYC_HUMAN	Tyrosine--tRNA ligase, cytoplasmic (EC 6.1.1.1) (Tyrosyl-tRNA synthetase) (TyrRS) [Cleaved into: Tyrosine--tRNA ligase, cytoplasmic, N-terminally processed]	0.322236	0.11858
Q02338	BDH_HUMAN	D-beta-hydroxybutyrate dehydrogenase, mitochondrial (BDH) (EC 1.1.1.30) (3-hydroxybutyrate dehydrogenase) (Short chain dehydrogenase/reductase family 9C member 1)	0.320308	0.02281
Q6DD88	ATLA3_HUMAN	Atlastin-3 (EC 3.6.5.-)	0.308833	0.00872
P33121	ACSL1_HUMAN	Long-chain-fatty-acid--CoA ligase 1 (EC 6.2.1.3) (Acyl-CoA synthetase 1) (ACS1) (Long-chain acyl-CoA synthetase 1) (LACS 1) (Long-chain acyl-CoA synthetase 2) (LACS 2) (Long-chain fatty acid-CoA ligase 2) (Palmitoyl-CoA ligase 1) (Palmitoyl-CoA ligase 2)	0.308257	0.02593
Q9Y266	NUDC_HUMAN	Nuclear migration protein nudC (Nuclear distribution protein C homolog)	0.30749	0.1444
Q9Y295	DRG1_HUMAN	Developmentally-regulated GTP-binding protein 1 (DRG-1) (Neural precursor cell expressed developmentally down-regulated protein 3) (NEDD-3)	0.30316	0.06509
P36969	GPX4_HUMAN	Phospholipid hydroperoxide glutathione peroxidase, mitochondrial (PHGPx) (EC 1.11.1.12) (Glutathione peroxidase 4) (GPx-4) (GSHPx-4)	0.284744	0.01269
Q9BXL7	CAR11_HUMAN	Caspase recruitment domain-containing protein 11 (CARD-containing MAGUK protein 1) (Carma 1)	0.28273	0.12292
Q9NUJ1	ABHDA_HUMAN	Mycophenolic acid acyl-glucuronide esterase, mitochondrial (EC 3.1.1.93) (Alpha/beta hydrolase domain-containing protein 10) (Abhydrolase domain-containing protein 10)	0.271587	0.15086
P61247	RS3A_HUMAN	40S ribosomal protein S3a (v-fos transformation effector protein) (Fte-1)	0.269245	0.18869
Q96D46	NMD3_HUMAN	60S ribosomal export protein NMD3 (hNMD3)	0.255769	0.0052
P13688	CEAM1_HUMAN	Carcinoembryonic antigen-related cell adhesion molecule 1 (Biliary glycoprotein 1) (BGP-1) (CD antigen CD66a)	0.236008	0.05838
Q969G5	PRDBP_HUMAN	Protein kinase C delta-binding protein (Cavin-3) (Serum deprivation response factor-related gene product that binds to C-kinase) (hSRBC)	0.22505	0.00531
Q15631	TSN_HUMAN	Translin (EC 3.1.-.-) (Component 3 of promoter of RISC) (C3PO)	0.210871	0.20496
Q92876	KLK6_HUMAN	Kallikrein-6 (EC 3.4.21.-) (Neurosin) (Protease M) (SP59) (Serine protease 18) (Serine protease 9) (Zyme)	0.203876	0.08706
P41252	SYIC_HUMAN	Isoleucine--tRNA ligase, cytoplasmic (EC 6.1.1.5) (Isoleucyl-tRNA synthetase) (IRS) (IleRS)	0.198968	0.00033
P51153	RAB13_HUMAN	Ras-related protein Rab-13 (Cell growth-inhibiting gene 4 protein)	0.178198	0.02884
Q7L5N1	CSN6_HUMAN	COP9 signalosome complex subunit 6 (SGN6) (Signalosome subunit 6) (JAB1-containing signalosome subunit 6) (MOV34 homolog) (Vpr-interacting protein) (hVIP)	0.171561	0.34447
P30711	GSTT1_HUMAN	Glutathione S-transferase theta-1 (EC 2.5.1.18) (GST class-theta-1) (Glutathione transferase T1-1)	0.171035	0.08702
P02538	K2C6A_HUMAN	Keratin, type II cytoskeletal 6A (Cytokeratin-6A) (CK-6A) (Cytokeratin-6D) (CK-6D) (Keratin-6A) (K6A) (Type-II keratin Kb6) (allergen Hom s 5)	0.158938	0.04851
Q9BSA9	TM175_HUMAN	Endosomal/lysomomal potassium channel TMEM175 (Transmembrane protein 175) (hTMEM175)	0.140093	0.20021
O15372	EIF3H_HUMAN	Eukaryotic translation initiation factor 3 subunit H (eIF3h) (Eukaryotic translation initiation factor 3 subunit 3) (eIF-3-gamma) (eIF3 p40 subunit)	0.135428	0.04667
Q7Z7D3	VTCN1_HUMAN	V-set domain-containing T-cell activation inhibitor 1 (B7 homolog 4) (B7-H4) (B7h.5) (Immune costimulatory protein B7-H4) (Protein B7S1) (T-cell costimulatory molecule B7x)	0.12634	0.13063
Q9BYE4	SPR2G_HUMAN	Small proline-rich protein 2G (SPR-2G)	0.105061	0.04055
Q8N1G4	LRC47_HUMAN	Leucine-rich repeat-containing protein 47	0.0950449	0.05642
Q96HR9	REEP6_HUMAN	Receptor expression-enhancing protein 6 (Polyposis locus protein 1-like 1)	0.0846853	0.10405
O14773	TPP1_HUMAN	Tripeptidyl-peptidase 1 (TPP-1) (EC 3.4.14.9) (Cell growth-inhibiting gene 1 protein) (Lysosomal pepstatin-insensitive protease) (LPIC) (Tripeptidyl aminopeptidase) (Tripeptidyl-peptidase I) (TPP-I)	0.0765977	0.13354
P11908	PRPS2_HUMAN	Ribose-phosphate pyrophosphokinase 2 (EC 2.7.6.1) (PPRibP) (Phosphoribosyl pyrophosphate synthase II) (PRS-II)	0.0487777	0.06463
